# Supplementary material for: The defense island repertoire of the Escherichia coli pan-genome
Source: PLoS Genet. 2023 Apr 6;19(4):e1010694. doi: 10.1371/journal.pgen.1010694 (PMC10121019; doi:10.1371/journal.pgen.1010694)
Supplement: S2 Table — (XLSX) [file pgen.1010694.s005.xlsx]

## Sheet: S2 Table_Representative islands
Internal ID (hotspot_genome IMG ID)	Hotspot	Flanking gene upstream of the hotspot in E. coli K-12 (IMG ID)	Flanking gene downstream of the hotspot in E. coli K-12 (IMG ID)	IMG Browser link to hotspot in E. coli K-12	Representative island genome name	Representative island genome IMG ID	Representative island contig IMG accession	Representative island contig IMG ID	Representative island upstream flanking gene (IMG ID)	Representative island downstream flanking gene (IMG ID)	Representative island start coordinate	Representative island end coordinate	Island size (bp)	Number of genes in representative island	IMG Browser link to representative island	IMG gene IDs in representative island	Number of genomes in which representative island appears	Names of additional genomes in which island is found	IMG IDs of additional genomes in which island is found	Prophage detected (PHASTER)	Predicted taxonomy of intact prophage (PHASTER)	Phage satellite detected (SatelliteFinder)	Conjugative element detected (CONJScan)	Transposon detected	Mobile genetic elements detected in representative island	Defence genes in representative island predicted by DefenseFinder and PADLOC	Defence systems in representative island predicted by DefenseFinder and PADLOC	Number of defence systems in representative island
1_2506520037	1	2688075859	2688075861	https://img.jgi.doe.gov/cgi-bin/mer/main.cgi?section=ScaffoldGraph&page=scaffoldGraph&scaffold_oid=2687453745&start_coord=45982&end_coord=49572	E. coli W	2506520037	EschW_Contig118	2506535001	2506706171	2506706194	4163538	4180164	16626	22	https://img.jgi.doe.gov/cgi-bin/mer/main.cgi?section=ScaffoldGraph&page=scaffoldGraph&scaffold_oid=2506535001&start_coord=4163538&end_coord=4180164	2506706172, 2506706173, 2506706174, 2506706175, 2506706176, 2506706177, 2506706178, 2506706179, 2506706180, 2506706181, 2506706182, 2506706183, 2506706184, 2506706185, 2506706186, 2506706187, 2506706188, 2506706189, 2506706190, 2506706191, 2506706192, 2506706193	2	E. coli KO11	2636415642						None	2506706190_Gabija__GajA, 2506706191_Gabija__GajB_2	Gabija	1
1_2513237400	1	2688075859	2688075861	https://img.jgi.doe.gov/cgi-bin/mer/main.cgi?section=ScaffoldGraph&page=scaffoldGraph&scaffold_oid=2687453745&start_coord=45982&end_coord=49572	E. coli BL21 (DE3) (test1)	2513237400	LM2_646862300.1	2513280272	2514750358	2514750378	3701483	3723398	21915	19	https://img.jgi.doe.gov/cgi-bin/mer/main.cgi?section=ScaffoldGraph&page=scaffoldGraph&scaffold_oid=2513280272&start_coord=3701483&end_coord=3723398	2514750359, 2514750360, 2514750361, 2514750362, 2514750363, 2514750364, 2514750365, 2514750366, 2514750367, 2514750368, 2514750369, 2514750370, 2514750371, 2514750372, 2514750373, 2514750374, 2514750375, 2514750376, 2514750377	8	E. coli C41(DE3), E. coli C43(DE3), E. coli C41(DE3), E. coli B C3029, E. coli B C2566, E. coli BL21 TaKaRa, E. coli RS76	2651869839, 2645728010, 2687453312, 2687453118, 2690315697, 2718218433, 2687453449						None			0
1_2600254997	1	2688075859	2688075861	https://img.jgi.doe.gov/cgi-bin/mer/main.cgi?section=ScaffoldGraph&page=scaffoldGraph&scaffold_oid=2687453745&start_coord=45982&end_coord=49572	E. coli E851/71	2600254997	Ga0058811_1005	2600270579	2600562675	2600562722	39446	75793	36347	46	https://img.jgi.doe.gov/cgi-bin/mer/main.cgi?section=ScaffoldGraph&page=scaffoldGraph&scaffold_oid=2600270579&start_coord=39446&end_coord=75793	2600562676, 2600562677, 2600562678, 2600562679, 2600562680, 2600562681, 2600562682, 2600562683, 2600562684, 2600562685, 2600562686, 2600562687, 2600562688, 2600562689, 2600562690, 2600562691, 2600562692, 2600562693, 2600562694, 2600562695, 2600562696, 2600562697, 2600562698, 2600562699, 2600562700, 2600562701, 2600562702, 2600562703, 2600562704, 2600562705, 2600562706, 2600562707, 2600562708, 260…	9	E. coli 400929, E. coli 100290, E. coli EPECa11, E. coli 300469, E. coli 302312, E. coli 303301, E. coli 102929	2645727901, 2645727948, 2728369593, 2645727970, 2651869691, 2645727905, 2648501392						None			0
1_2606217109	1	2688075859	2688075861	https://img.jgi.doe.gov/cgi-bin/mer/main.cgi?section=ScaffoldGraph&page=scaffoldGraph&scaffold_oid=2687453745&start_coord=45982&end_coord=49572	E. coli 3-073-06_S4_C2	2606217109	Ga0054943_1002	2606218605	2606265292	2606265347	110543	160669	50126	54	https://img.jgi.doe.gov/cgi-bin/mer/main.cgi?section=ScaffoldGraph&page=scaffoldGraph&scaffold_oid=2606218605&start_coord=110543&end_coord=160669	2606265293, 2606265294, 2606265295, 2606265296, 2606265297, 2606265298, 2606265299, 2606265300, 2606265301, 2606265302, 2606265303, 2606265304, 2606265305, 2606265306, 2606265307, 2606265308, 2606265309, 2606265310, 2606265311, 2606265312, 2606265313, 2606265314, 2606265315, 2606265316, 2606265317, 2606265318, 2606265319, 2606265320, 2606265321, 2606265322, 2606265323, 2606265324, 2606265325, 260…	1								None	2606265332_RM__Type_I_REases, 2606265333_RM__Type_I_MTases, 2606265334_RM__Type_I_S, 2606265339_Dynamins__LeoC, 2606265340_Dynamins__LeoB, 2606265341_Dynamins__LeoA2	Dynamins, RM_type_I	2
1_2609459821	1	2688075859	2688075861	https://img.jgi.doe.gov/cgi-bin/mer/main.cgi?section=ScaffoldGraph&page=scaffoldGraph&scaffold_oid=2687453745&start_coord=45982&end_coord=49572	E. coli 6-175-07_S1_C2	2609459821	Ga0054854_1132	2609498565	2610117513	2610117564	78750	126421	47671	50	https://img.jgi.doe.gov/cgi-bin/mer/main.cgi?section=ScaffoldGraph&page=scaffoldGraph&scaffold_oid=2609498565&start_coord=78750&end_coord=126421	2610117514, 2610117515, 2610117516, 2610117517, 2610117518, 2610117519, 2610117520, 2610117521, 2610117522, 2610117523, 2610117524, 2610117525, 2610117526, 2610117527, 2610117528, 2610117529, 2610117530, 2610117531, 2610117532, 2610117533, 2610117534, 2610117535, 2610117536, 2610117537, 2610117538, 2610117539, 2610117540, 2610117541, 2610117542, 2610117543, 2610117544, 2610117545, 2610117546, 261…	1								None	2610117519_Dynamins__LeoA2, 2610117520_Dynamins__LeoB, 2610117521_Dynamins__LeoB, 2610117522_Dynamins__LeoC, 2610117528_RM__Type_I_S, 2610117529_RM__Type_I_MTases, 2610117530_RM__Type_I_REases	Dynamins, RM_type_I	2
1_2617270948	1	2688075859	2688075861	https://img.jgi.doe.gov/cgi-bin/mer/main.cgi?section=ScaffoldGraph&page=scaffoldGraph&scaffold_oid=2687453745&start_coord=45982&end_coord=49572	E. coli 1-176-05_S3_C2	2617270948	Ga0054894_132	2617318936	2618158530	2618158567	176339	214691	38352	36	https://img.jgi.doe.gov/cgi-bin/mer/main.cgi?section=ScaffoldGraph&page=scaffoldGraph&scaffold_oid=2617318936&start_coord=176339&end_coord=214691	2618158531, 2618158532, 2618158533, 2618158534, 2618158535, 2618158536, 2618158537, 2618158538, 2618158539, 2618158540, 2618158541, 2618158542, 2618158543, 2618158544, 2618158545, 2618158546, 2618158547, 2618158548, 2618158549, 2618158550, 2618158551, 2618158552, 2618158553, 2618158554, 2618158555, 2618158556, 2618158557, 2618158558, 2618158559, 2618158560, 2618158561, 2618158562, 2618158563, 261…	1			Prophage	Caudoviricetes_Marienburgvirus				Prophage			0
1_2617271049	1	2688075859	2688075861	https://img.jgi.doe.gov/cgi-bin/mer/main.cgi?section=ScaffoldGraph&page=scaffoldGraph&scaffold_oid=2687453745&start_coord=45982&end_coord=49572	E. coli D6-113.11	2617271049	Ga0056859_162	2617331331	2618615791	2618615807	59918	72211	12293	15	https://img.jgi.doe.gov/cgi-bin/mer/main.cgi?section=ScaffoldGraph&page=scaffoldGraph&scaffold_oid=2617331331&start_coord=59918&end_coord=72211	2618615792, 2618615793, 2618615794, 2618615795, 2618615796, 2618615797, 2618615798, 2618615799, 2618615800, 2618615801, 2618615802, 2618615803, 2618615804, 2618615805, 2618615806	1					P4			P4			0
1_2623620505	1	2688075859	2688075861	https://img.jgi.doe.gov/cgi-bin/mer/main.cgi?section=ScaffoldGraph&page=scaffoldGraph&scaffold_oid=2687453745&start_coord=45982&end_coord=49572	E. coli 1303	2623620505	EC1303_c	2623649492	2624710756	2624710832	4039424	4117666	78242	75	https://img.jgi.doe.gov/cgi-bin/mer/main.cgi?section=ScaffoldGraph&page=scaffoldGraph&scaffold_oid=2623649492&start_coord=4039424&end_coord=4117666	2624710757, 2624710758, 2624710759, 2624710760, 2624710761, 2624710762, 2624710763, 2624710764, 2624710765, 2624710766, 2624710767, 2624710768, 2624710769, 2624710770, 2624710771, 2624710772, 2624710773, 2624710774, 2624710775, 2624710776, 2624710777, 2624710778, 2624710779, 2624710780, 2624710781, 2624710782, 2624710783, 2624710784, 2624710785, 2624710786, 2624710787, 2624710788, 2624710789, 262…	1								None	2624710775_RM__Type_I_S, 2624710776_RM__Type_I_MTases, 2624710777_RM__Type_I_REases	RM_type_I	1
1_2630968414	1	2688075859	2688075861	https://img.jgi.doe.gov/cgi-bin/mer/main.cgi?section=ScaffoldGraph&page=scaffoldGraph&scaffold_oid=2687453745&start_coord=45982&end_coord=49572	E. coli C1-057	2630968414	Ga0081029_101	2630989707	2631706761	2631706815	2851010	2895140	44130	53	https://img.jgi.doe.gov/cgi-bin/mer/main.cgi?section=ScaffoldGraph&page=scaffoldGraph&scaffold_oid=2630989707&start_coord=2851010&end_coord=2895140	2631706762, 2631706763, 2631706764, 2631706765, 2631706766, 2631706767, 2631706768, 2631706769, 2631706770, 2631706771, 2631706772, 2631706773, 2631706774, 2631706775, 2631706776, 2631706777, 2631706778, 2631706779, 2631706780, 2631706781, 2631706782, 2631706783, 2631706784, 2631706785, 2631706786, 2631706787, 2631706788, 2631706789, 2631706790, 2631706791, 2631706792, 2631706793, 2631706794, 263…	23	E. coli sv. O157:H7 7784, E. coli sv. O157:H7 2159, E. coli PA20, E. coli sv. O157:H7 3384, E. coli SRCC 1675, E. coli sv. O157:H7 272, E. coli sv. O157:H7 1130, E. coli sv. O157:H7 JEONG-1266, E. coli sv. O157:H7 10671, E. coli sv. O157:H7 8368, E. coli 28RC1, E. coli O157:H7 WS4202 replaces 100920, E. coli sv. O157:H7 2149, E. coli sv. O157:H7 9234, E. coli sv. O157:H7 350, E. coli sv. O157:H7 …	2718218396, 2718217715, 2721755655, 2718217710, 2687453508, 2718218449, 2718218322, 2687453108, 2718217787, 2718218130, 2684623127, 2654588054, 2718218103, 2718218104, 2718218228, 2718217960, 2690315827, 2721755652, 2718218436, 2718218100, 2627853701, 2718218399						None			0
1_2630968827	1	2688075859	2688075861	https://img.jgi.doe.gov/cgi-bin/mer/main.cgi?section=ScaffoldGraph&page=scaffoldGraph&scaffold_oid=2687453745&start_coord=45982&end_coord=49572	E. coli SEC470	2630968827	Ga0073087_11	2631026366	2633403759	2633403810	44755	91041	46286	50	https://img.jgi.doe.gov/cgi-bin/mer/main.cgi?section=ScaffoldGraph&page=scaffoldGraph&scaffold_oid=2631026366&start_coord=44755&end_coord=91041	2633403760, 2633403761, 2633403762, 2633403763, 2633403764, 2633403765, 2633403766, 2633403767, 2633403768, 2633403769, 2633403770, 2633403771, 2633403772, 2633403773, 2633403774, 2633403775, 2633403776, 2633403777, 2633403778, 2633403779, 2633403780, 2633403781, 2633403782, 2633403783, 2633403784, 2633403785, 2633403786, 2633403787, 2633403788, 2633403789, 2633403790, 2633403791, 2633403792, 263…	2	E. coli ETEC H10407	2597489870						None	2633403791_RM__Type_I_REases, 2633403792_RM__Type_I_MTases, 2633403793_RM__Type_I_S, 2633403800_Dynamins__LeoC, 2633403801_Dynamins__LeoB, 2633403802_Dynamins__LeoA2	Dynamins, RM_type_I	2
1_2636415959	1	2688075859	2688075861	https://img.jgi.doe.gov/cgi-bin/mer/main.cgi?section=ScaffoldGraph&page=scaffoldGraph&scaffold_oid=2687453745&start_coord=45982&end_coord=49572	E. coli G3/10	2636415959	Ga0072364_101	2636492342	2638722207	2638722237	47037	75603	28566	29	https://img.jgi.doe.gov/cgi-bin/mer/main.cgi?section=ScaffoldGraph&page=scaffoldGraph&scaffold_oid=2636492342&start_coord=47037&end_coord=75603	2638722208, 2638722209, 2638722210, 2638722211, 2638722212, 2638722213, 2638722214, 2638722215, 2638722216, 2638722217, 2638722218, 2638722219, 2638722220, 2638722221, 2638722222, 2638722223, 2638722224, 2638722225, 2638722226, 2638722227, 2638722228, 2638722229, 2638722230, 2638722231, 2638722232, 2638722233, 2638722234, 2638722235, 2638722236	1								None	2638722225_Gao_TerY__TerYA, 2638722226_Gao_TerY__TerYB, 2638722227_Gao_TerY__TerYC, 2638722228_RM__Type_I_MTases, 2638722229_RM__Type_I_S, 2638722231_RM__Type_I_REases	Gao_TerY, RM_type_I	2
1_2651869749	1	2688075859	2688075861	https://img.jgi.doe.gov/cgi-bin/mer/main.cgi?section=ScaffoldGraph&page=scaffoldGraph&scaffold_oid=2687453745&start_coord=45982&end_coord=49572	E. coli 300075	2651869749	Ga0100613_1025	2651899382	2652687642	2652687686	98129	135199	37070	43	https://img.jgi.doe.gov/cgi-bin/mer/main.cgi?section=ScaffoldGraph&page=scaffoldGraph&scaffold_oid=2651899382&start_coord=98129&end_coord=135199	2652687643, 2652687644, 2652687645, 2652687646, 2652687647, 2652687648, 2652687649, 2652687650, 2652687651, 2652687652, 2652687653, 2652687654, 2652687655, 2652687656, 2652687657, 2652687658, 2652687659, 2652687660, 2652687661, 2652687662, 2652687663, 2652687664, 2652687665, 2652687666, 2652687667, 2652687668, 2652687669, 2652687670, 2652687671, 2652687672, 2652687673, 2652687674, 2652687675, 265…	1								None			0
1_2660238269	1	2688075859	2688075861	https://img.jgi.doe.gov/cgi-bin/mer/main.cgi?section=ScaffoldGraph&page=scaffoldGraph&scaffold_oid=2687453745&start_coord=45982&end_coord=49572	E. coli E16	2660238269	Ga0109863_114	2660287537	2661698726	2661698788	563652	620043	56391	61	https://img.jgi.doe.gov/cgi-bin/mer/main.cgi?section=ScaffoldGraph&page=scaffoldGraph&scaffold_oid=2660287537&start_coord=563652&end_coord=620043	2661698727, 2661698728, 2661698729, 2661698730, 2661698731, 2661698732, 2661698733, 2661698734, 2661698735, 2661698736, 2661698737, 2661698738, 2661698739, 2661698740, 2661698741, 2661698742, 2661698743, 2661698744, 2661698745, 2661698746, 2661698747, 2661698748, 2661698749, 2661698750, 2661698751, 2661698752, 2661698753, 2661698754, 2661698755, 2661698756, 2661698757, 2661698758, 2661698759, 266…	1			Prophage					Prophage			0
1_2663762948	1	2688075859	2688075861	https://img.jgi.doe.gov/cgi-bin/mer/main.cgi?section=ScaffoldGraph&page=scaffoldGraph&scaffold_oid=2687453745&start_coord=45982&end_coord=49572	E. coli 165	2663762948	Ga0113236_1015	2663799082	2665053141	2665053154	72965	84189	11224	12	https://img.jgi.doe.gov/cgi-bin/mer/main.cgi?section=ScaffoldGraph&page=scaffoldGraph&scaffold_oid=2663799082&start_coord=72965&end_coord=84189	2665053142, 2665053143, 2665053144, 2665053145, 2665053146, 2665053147, 2665053148, 2665053149, 2665053150, 2665053151, 2665053152, 2665053153	1								None	2665053144_Gabija__GajB_2, 2665053145_Gabija__GajA	Gabija	1
1_2663763326	1	2688075859	2688075861	https://img.jgi.doe.gov/cgi-bin/mer/main.cgi?section=ScaffoldGraph&page=scaffoldGraph&scaffold_oid=2687453745&start_coord=45982&end_coord=49572	E. coli FDAARGOS_142	2663763326	Ga0109957_109	2663848324	2666581893	2666581944	2733630	2779052	45422	50	https://img.jgi.doe.gov/cgi-bin/mer/main.cgi?section=ScaffoldGraph&page=scaffoldGraph&scaffold_oid=2663848324&start_coord=2733630&end_coord=2779052	2666581894, 2666581895, 2666581896, 2666581897, 2666581898, 2666581899, 2666581900, 2666581901, 2666581902, 2666581903, 2666581904, 2666581905, 2666581906, 2666581907, 2666581908, 2666581909, 2666581910, 2666581911, 2666581912, 2666581913, 2666581914, 2666581915, 2666581916, 2666581917, 2666581918, 2666581919, 2666581920, 2666581921, 2666581922, 2666581923, 2666581924, 2666581925, 2666581926, 266…	1								None	2666581900_Dynamins__LeoA2, 2666581901_Dynamins__LeoB, 2666581902_Dynamins__LeoC, 2666581909_RM__Type_I_S, 2666581910_RM__Type_I_MTases, 2666581911_RM__Type_I_REases	Dynamins, RM_type_I	2
1_2667527592	1	2688075859	2688075861	https://img.jgi.doe.gov/cgi-bin/mer/main.cgi?section=ScaffoldGraph&page=scaffoldGraph&scaffold_oid=2687453745&start_coord=45982&end_coord=49572	E. coli OLC-733	2667527592	Ga0113026_110	2667545551	2668709699	2668709745	37774	81207	43433	45	https://img.jgi.doe.gov/cgi-bin/mer/main.cgi?section=ScaffoldGraph&page=scaffoldGraph&scaffold_oid=2667545551&start_coord=37774&end_coord=81207	2668709700, 2668709701, 2668709702, 2668709703, 2668709704, 2668709705, 2668709706, 2668709707, 2668709708, 2668709709, 2668709710, 2668709711, 2668709712, 2668709713, 2668709714, 2668709715, 2668709716, 2668709717, 2668709718, 2668709719, 2668709720, 2668709721, 2668709722, 2668709723, 2668709724, 2668709725, 2668709726, 2668709727, 2668709728, 2668709729, 2668709730, 2668709731, 2668709732, 266…	1								None	2668709704_Dnd_ABCDEFGH__DptF, 2668709705_Dnd_ABCDEFGH__DptG, 2668709706_Dnd_ABCDEFGH__DptH, 2668709709_Dnd__DndE, 2668709710_Dnd__DndD, 2668709711_Dnd__DndC, 2668709712_Dnd__DndB	Dnd	1
1_2681813316	1	2688075859	2688075861	https://img.jgi.doe.gov/cgi-bin/mer/main.cgi?section=ScaffoldGraph&page=scaffoldGraph&scaffold_oid=2687453745&start_coord=45982&end_coord=49572	E. coli 401250_aEPEC	2681813316	Ga0119596_1005	2681884861	2683750767	2683750810	112680	148961	36281	42	https://img.jgi.doe.gov/cgi-bin/mer/main.cgi?section=ScaffoldGraph&page=scaffoldGraph&scaffold_oid=2681884861&start_coord=112680&end_coord=148961	2683750768, 2683750769, 2683750770, 2683750771, 2683750772, 2683750773, 2683750774, 2683750775, 2683750776, 2683750777, 2683750778, 2683750779, 2683750780, 2683750781, 2683750782, 2683750783, 2683750784, 2683750785, 2683750786, 2683750787, 2683750788, 2683750789, 2683750790, 2683750791, 2683750792, 2683750793, 2683750794, 2683750795, 2683750796, 2683750797, 2683750798, 2683750799, 2683750800, 268…	1								None			0
1_2681813421	1	2688075859	2688075861	https://img.jgi.doe.gov/cgi-bin/mer/main.cgi?section=ScaffoldGraph&page=scaffoldGraph&scaffold_oid=2687453745&start_coord=45982&end_coord=49572	E. coli F6097	2681813421	Ga0124398_1011	2681896071	2684073376	2684073393	19819	31840	12021	16	https://img.jgi.doe.gov/cgi-bin/mer/main.cgi?section=ScaffoldGraph&page=scaffoldGraph&scaffold_oid=2681896071&start_coord=19819&end_coord=31840	2684073377, 2684073378, 2684073379, 2684073380, 2684073381, 2684073382, 2684073383, 2684073384, 2684073385, 2684073386, 2684073387, 2684073388, 2684073389, 2684073390, 2684073391, 2684073392	1					P4			P4			0
1_2684622582	1	2688075859	2688075861	https://img.jgi.doe.gov/cgi-bin/mer/main.cgi?section=ScaffoldGraph&page=scaffoldGraph&scaffold_oid=2687453745&start_coord=45982&end_coord=49572	E. coli 12-GJ420	2684622582	Ga0124327_108	2684630528	2684947372	2684947388	99867	113292	13425	15	https://img.jgi.doe.gov/cgi-bin/mer/main.cgi?section=ScaffoldGraph&page=scaffoldGraph&scaffold_oid=2684630528&start_coord=99867&end_coord=113292	2684947373, 2684947374, 2684947375, 2684947376, 2684947377, 2684947378, 2684947379, 2684947380, 2684947381, 2684947382, 2684947383, 2684947384, 2684947385, 2684947386, 2684947387	1					P4			P4			0
1_2684623077	1	2688075859	2688075861	https://img.jgi.doe.gov/cgi-bin/mer/main.cgi?section=ScaffoldGraph&page=scaffoldGraph&scaffold_oid=2687453745&start_coord=45982&end_coord=49572	E. coli ZH063	2684623077	Ga0125261_12	2684693131	2686699644	2686699704	43462	107358	63896	59	https://img.jgi.doe.gov/cgi-bin/mer/main.cgi?section=ScaffoldGraph&page=scaffoldGraph&scaffold_oid=2684693131&start_coord=43462&end_coord=107358	2686699645, 2686699646, 2686699647, 2686699648, 2686699649, 2686699650, 2686699651, 2686699652, 2686699653, 2686699654, 2686699655, 2686699656, 2686699657, 2686699658, 2686699659, 2686699660, 2686699661, 2686699662, 2686699663, 2686699664, 2686699665, 2686699666, 2686699667, 2686699668, 2686699669, 2686699670, 2686699671, 2686699672, 2686699673, 2686699674, 2686699675, 2686699676, 2686699677, 268…	1			Prophage					Prophage	2686699689_BREX__brxL, 2686699690_BREX__pglZA, 2686699691_BREX__pglX1, 2686699692_BREX__brxC, 2686699693_BREX__brxB_DUF1788, 2686699694_BREX__brxA_DUF1819	BREX_I	1
1_2687453364	1	2688075859	2688075861	https://img.jgi.doe.gov/cgi-bin/mer/main.cgi?section=ScaffoldGraph&page=scaffoldGraph&scaffold_oid=2687453745&start_coord=45982&end_coord=49572	E. coli uk_P46212	2687453364	Ga0125156_11	2687453942	2688476366	2688476430	43462	111873	68411	63	https://img.jgi.doe.gov/cgi-bin/mer/main.cgi?section=ScaffoldGraph&page=scaffoldGraph&scaffold_oid=2687453942&start_coord=43462&end_coord=111873	2688476367, 2688476368, 2688476369, 2688476370, 2688476371, 2688476372, 2688476373, 2688476374, 2688476375, 2688476376, 2688476377, 2688476378, 2688476379, 2688476380, 2688476381, 2688476382, 2688476383, 2688476384, 2688476385, 2688476386, 2688476387, 2688476388, 2688476389, 2688476390, 2688476391, 2688476392, 2688476393, 2688476394, 2688476395, 2688476396, 2688476397, 2688476398, 2688476399, 268…	3	E. coli O25b:H4-ST131 EC958 replaces 15614, E. coli Ecol_448	2681812967, 2687453297	Prophage					Prophage	2688476415_BREX__brxL, 2688476416_BREX__pglZA, 2688476417_BREX__pglX1, 2688476418_BREX__brxC, 2688476419_BREX__brxB_DUF1788, 2688476420_BREX__brxA_DUF1819	BREX_I	1
1_2687453589	1	2688075859	2688075861	https://img.jgi.doe.gov/cgi-bin/mer/main.cgi?section=ScaffoldGraph&page=scaffoldGraph&scaffold_oid=2687453745&start_coord=45982&end_coord=49572	E. coli sv. O157:H7 FRIK2455	2687453589	Ga0133468_11	2687454393	2689385991	2689386058	45770	100963	55193	66	https://img.jgi.doe.gov/cgi-bin/mer/main.cgi?section=ScaffoldGraph&page=scaffoldGraph&scaffold_oid=2687454393&start_coord=45770&end_coord=100963	2689385992, 2689385993, 2689385994, 2689385995, 2689385996, 2689385997, 2689385998, 2689385999, 2689386000, 2689386001, 2689386002, 2689386003, 2689386004, 2689386005, 2689386006, 2689386007, 2689386008, 2689386009, 2689386010, 2689386011, 2689386012, 2689386013, 2689386014, 2689386015, 2689386016, 2689386017, 2689386018, 2689386019, 2689386020, 2689386021, 2689386022, 2689386023, 2689386024, 268…	4	E. coli sv. O157:H7 FRIK2069, E. coli sv. O157:H7 FRIK2533, E. coli sv. O157:H7 FRIK944	2687453582, 2684623171, 2718218360			P4			P4	2689386054_dCTPdeaminase__dCTPdeaminase	dCTPdeaminase	1
1_2690316121	1	2688075859	2688075861	https://img.jgi.doe.gov/cgi-bin/mer/main.cgi?section=ScaffoldGraph&page=scaffoldGraph&scaffold_oid=2687453745&start_coord=45982&end_coord=49572	E. coli 703108	2690316121	Ga0119704_104	2690345934	2692331452	2692331508	104216	150664	46448	55	https://img.jgi.doe.gov/cgi-bin/mer/main.cgi?section=ScaffoldGraph&page=scaffoldGraph&scaffold_oid=2690345934&start_coord=104216&end_coord=150664	2692331453, 2692331454, 2692331455, 2692331456, 2692331457, 2692331458, 2692331459, 2692331460, 2692331461, 2692331462, 2692331463, 2692331464, 2692331465, 2692331466, 2692331467, 2692331468, 2692331469, 2692331470, 2692331471, 2692331472, 2692331473, 2692331474, 2692331475, 2692331476, 2692331477, 2692331478, 2692331479, 2692331480, 2692331481, 2692331482, 2692331483, 2692331484, 2692331485, 269…	3	E. coli sv. O119:H6 4522-1/89, E. coli 402981	2740892211, 2654587569			P4			P4	2692331504_Rst_Hydrolase-Tm__Hydrolase-Tm, 2692331505_Rst_Hydrolase-Tm__Hydrolase	Rst_Hydrolase-Tm	1
1_2690316231	1	2688075859	2688075861	https://img.jgi.doe.gov/cgi-bin/mer/main.cgi?section=ScaffoldGraph&page=scaffoldGraph&scaffold_oid=2687453745&start_coord=45982&end_coord=49572	E. coli 402617	2690316231	Ga0119701_1003	2690361635	2692792844	2692792890	66245	104578	38333	45	https://img.jgi.doe.gov/cgi-bin/mer/main.cgi?section=ScaffoldGraph&page=scaffoldGraph&scaffold_oid=2690361635&start_coord=66245&end_coord=104578	2692792845, 2692792846, 2692792847, 2692792848, 2692792849, 2692792850, 2692792851, 2692792852, 2692792853, 2692792854, 2692792855, 2692792856, 2692792857, 2692792858, 2692792859, 2692792860, 2692792861, 2692792862, 2692792863, 2692792864, 2692792865, 2692792866, 2692792867, 2692792868, 2692792869, 2692792870, 2692792871, 2692792872, 2692792873, 2692792874, 2692792875, 2692792876, 2692792877, 269…	2								None			0
1_2690316233	1	2688075859	2688075861	https://img.jgi.doe.gov/cgi-bin/mer/main.cgi?section=ScaffoldGraph&page=scaffoldGraph&scaffold_oid=2687453745&start_coord=45982&end_coord=49572	E. coli 403128	2690316233	Ga0119551_1002	2690361858	2692799402	2692799445	98473	134862	36389	42	https://img.jgi.doe.gov/cgi-bin/mer/main.cgi?section=ScaffoldGraph&page=scaffoldGraph&scaffold_oid=2690361858&start_coord=98473&end_coord=134862	2692799403, 2692799404, 2692799405, 2692799406, 2692799407, 2692799408, 2692799409, 2692799410, 2692799411, 2692799412, 2692799413, 2692799414, 2692799415, 2692799416, 2692799417, 2692799418, 2692799419, 2692799420, 2692799421, 2692799422, 2692799423, 2692799424, 2692799425, 2692799426, 2692799427, 2692799428, 2692799429, 2692799430, 2692799431, 2692799432, 2692799433, 2692799434, 2692799435, 269…	2	E. coli 102535	2651869695						None			0
1_2690316318	1	2688075859	2688075861	https://img.jgi.doe.gov/cgi-bin/mer/main.cgi?section=ScaffoldGraph&page=scaffoldGraph&scaffold_oid=2687453745&start_coord=45982&end_coord=49572	E. coli 102606_aEPEC	2690316318	Ga0119616_1008	2690375781	2693169329	2693169334	75484	79424	3940	4	https://img.jgi.doe.gov/cgi-bin/mer/main.cgi?section=ScaffoldGraph&page=scaffoldGraph&scaffold_oid=2690375781&start_coord=75484&end_coord=79424	2693169330, 2693169331, 2693169332, 2693169333	1								None			0
1_2690316321	1	2688075859	2688075861	https://img.jgi.doe.gov/cgi-bin/mer/main.cgi?section=ScaffoldGraph&page=scaffoldGraph&scaffold_oid=2687453745&start_coord=45982&end_coord=49572	E. coli 200499	2690316321	Ga0119705_106	2690376075	2693184727	2693184770	168283	204611	36328	42	https://img.jgi.doe.gov/cgi-bin/mer/main.cgi?section=ScaffoldGraph&page=scaffoldGraph&scaffold_oid=2690376075&start_coord=168283&end_coord=204611	2693184728, 2693184729, 2693184730, 2693184731, 2693184732, 2693184733, 2693184734, 2693184735, 2693184736, 2693184737, 2693184738, 2693184739, 2693184740, 2693184741, 2693184742, 2693184743, 2693184744, 2693184745, 2693184746, 2693184747, 2693184748, 2693184749, 2693184750, 2693184751, 2693184752, 2693184753, 2693184754, 2693184755, 2693184756, 2693184757, 2693184758, 2693184759, 2693184760, 269…	21	E. coli sv. O119:H6 3481-1/85, E. coli 504225_aEPEC, E. coli 102536, E. coli 300231, E. coli 155388, E. coli 202521_aEPEC, E. coli 401480_aEPEC, E. coli 3-073-06_S1_C1, E. coli 402403, E. coli 402696, E. coli 703273, E. coli 700283, E. coli 702898_aEPEC, E. coli G702074-2, E. coli G303212, E. coli sv. O119:H6 EC402/03, E. coli 100600_aEPEC, E. coli 703063, E. coli STEC 1270	2740892210, 2695420367, 2651869782, 2648501149, 2695420521, 2671180903, 2690316002, 2617270988, 2695420739, 2671181122, 2671180637, 2648501235, 2671180349, 2711768071, 2711768075, 2740892213, 2693429719, 2690316273, 2703718792						None			0
1_2693429677	1	2688075859	2688075861	https://img.jgi.doe.gov/cgi-bin/mer/main.cgi?section=ScaffoldGraph&page=scaffoldGraph&scaffold_oid=2687453745&start_coord=45982&end_coord=49572	E. coli 401938_aEPEC	2693429677	Ga0119599_1004	2693458827	2694180918	2694180961	98937	135455	36518	42	https://img.jgi.doe.gov/cgi-bin/mer/main.cgi?section=ScaffoldGraph&page=scaffoldGraph&scaffold_oid=2693458827&start_coord=98937&end_coord=135455	2694180919, 2694180920, 2694180921, 2694180922, 2694180923, 2694180924, 2694180925, 2694180926, 2694180927, 2694180928, 2694180929, 2694180930, 2694180931, 2694180932, 2694180933, 2694180934, 2694180935, 2694180936, 2694180937, 2694180938, 2694180939, 2694180940, 2694180941, 2694180942, 2694180943, 2694180944, 2694180945, 2694180946, 2694180947, 2694180948, 2694180949, 2694180950, 2694180951, 269…	2	E. coli 402048_aEPEC	2693429554						None			0
1_2693429713	1	2688075859	2688075861	https://img.jgi.doe.gov/cgi-bin/mer/main.cgi?section=ScaffoldGraph&page=scaffoldGraph&scaffold_oid=2687453745&start_coord=45982&end_coord=49572	E. coli 300073	2693429713	Ga0119666_1007	2693464322	2694327934	2694327949	74469	86245	11776	14	https://img.jgi.doe.gov/cgi-bin/mer/main.cgi?section=ScaffoldGraph&page=scaffoldGraph&scaffold_oid=2693464322&start_coord=74469&end_coord=86245	2694327935, 2694327936, 2694327937, 2694327938, 2694327939, 2694327940, 2694327941, 2694327942, 2694327943, 2694327944, 2694327945, 2694327946, 2694327947, 2694327948	2	E. coli STEC 66	2698536392			P4			P4			0
1_2695420585	1	2688075859	2688075861	https://img.jgi.doe.gov/cgi-bin/mer/main.cgi?section=ScaffoldGraph&page=scaffoldGraph&scaffold_oid=2687453745&start_coord=45982&end_coord=49572	E. coli G302551	2695420585	Ga0119698_1016	2695450343	2696634226	2696634269	12725	49288	36563	42	https://img.jgi.doe.gov/cgi-bin/mer/main.cgi?section=ScaffoldGraph&page=scaffoldGraph&scaffold_oid=2695450343&start_coord=12725&end_coord=49288	2696634227, 2696634228, 2696634229, 2696634230, 2696634231, 2696634232, 2696634233, 2696634234, 2696634235, 2696634236, 2696634237, 2696634238, 2696634239, 2696634240, 2696634241, 2696634242, 2696634243, 2696634244, 2696634245, 2696634246, 2696634247, 2696634248, 2696634249, 2696634250, 2696634251, 2696634252, 2696634253, 2696634254, 2696634255, 2696634256, 2696634257, 2696634258, 2696634259, 269…	26	E. coli 703128, E. coli 302613, E. coli 503537_aEPEC, E. coli 100383_aEPEC, E. coli 500197_aEPEC, E. coli S50, E. coli 200696, E. coli 102298_aEPEC, E. coli 202453_aEPEC, E. coli 100175, E. coli 202423_aEPEC, E. coli 102328_aEPEC, E. coli 503238_aEPEC, E. coli 201191, E. coli 401117_aEPEC, E. coli 300711_aEPEC, E. coli 500095, E. coli 202443_aEPEC, E. coli G503854, E. coli 503662_aEPEC, E. coli 5…	2695420632, 2698536519, 2698536505, 2671180778, 2671180758, 2721755721, 2690316109, 2681813313, 2671180727, 2651869694, 2671180724, 2671181136, 2695420372, 2695420430, 2693429555, 2671180427, 2698536301, 2695420714, 2690316187, 2695420728, 2695420847, 2690316188, 2690316064, 2671180781						None			0
1_2698536335	1	2688075859	2688075861	https://img.jgi.doe.gov/cgi-bin/mer/main.cgi?section=ScaffoldGraph&page=scaffoldGraph&scaffold_oid=2687453745&start_coord=45982&end_coord=49572	E. coli 100269_aEPEC	2698536335	Ga0119553_1002	2698540183	2698672236	2698672252	119860	132176	12316	15	https://img.jgi.doe.gov/cgi-bin/mer/main.cgi?section=ScaffoldGraph&page=scaffoldGraph&scaffold_oid=2698540183&start_coord=119860&end_coord=132176	2698672237, 2698672238, 2698672239, 2698672240, 2698672241, 2698672242, 2698672243, 2698672244, 2698672245, 2698672246, 2698672247, 2698672248, 2698672249, 2698672250, 2698672251	8	E. coli 201214_aEPEC, E. coli KIC-2, E. coli D1, E. coli ST2747a, E. coli ST2747, E. coli CVM N33687PS, E. coli 199	2671180643, 2639762884, 2718218402, 2648501802, 2654587772, 2737471840, 2695420602			P4			P4			0
1_2698536480	1	2688075859	2688075861	https://img.jgi.doe.gov/cgi-bin/mer/main.cgi?section=ScaffoldGraph&page=scaffoldGraph&scaffold_oid=2687453745&start_coord=45982&end_coord=49572	E. coli G200	2698536480	Ga0122608_134	2698559988	2699278563	2699278609	104509	161122	56613	45	https://img.jgi.doe.gov/cgi-bin/mer/main.cgi?section=ScaffoldGraph&page=scaffoldGraph&scaffold_oid=2698559988&start_coord=104509&end_coord=161122	2699278564, 2699278565, 2699278566, 2699278567, 2699278568, 2699278569, 2699278570, 2699278571, 2699278572, 2699278573, 2699278574, 2699278575, 2699278576, 2699278577, 2699278578, 2699278579, 2699278580, 2699278581, 2699278582, 2699278583, 2699278584, 2699278585, 2699278586, 2699278587, 2699278588, 2699278589, 2699278590, 2699278591, 2699278592, 2699278593, 2699278594, 2699278595, 2699278596, 269…	1								None	2699278590_RM__Type_I_REases, 2699278591_RM__Type_I_MTases, 2699278592_RM__Type_I_S	RM_type_I	1
1_2698536518	1	2688075859	2688075861	https://img.jgi.doe.gov/cgi-bin/mer/main.cgi?section=ScaffoldGraph&page=scaffoldGraph&scaffold_oid=2687453745&start_coord=45982&end_coord=49572	E. coli G169	2698536518	Ga0122595_114	2698563559	2699432993	2699433009	69343	81688	12345	15	https://img.jgi.doe.gov/cgi-bin/mer/main.cgi?section=ScaffoldGraph&page=scaffoldGraph&scaffold_oid=2698563559&start_coord=69343&end_coord=81688	2699432994, 2699432995, 2699432996, 2699432997, 2699432998, 2699432999, 2699433000, 2699433001, 2699433002, 2699433003, 2699433004, 2699433005, 2699433006, 2699433007, 2699433008	1					P4			P4			0
1_2700989509	1	2688075859	2688075861	https://img.jgi.doe.gov/cgi-bin/mer/main.cgi?section=ScaffoldGraph&page=scaffoldGraph&scaffold_oid=2687453745&start_coord=45982&end_coord=49572	E. coli STEC_St. Olav176	2700989509	Ga0113134_1104	2701085244	2702989677	2702989690	74485	90253	15768	12	https://img.jgi.doe.gov/cgi-bin/mer/main.cgi?section=ScaffoldGraph&page=scaffoldGraph&scaffold_oid=2701085244&start_coord=74485&end_coord=90253	2702989678, 2702989679, 2702989680, 2702989681, 2702989682, 2702989683, 2702989684, 2702989685, 2702989686, 2702989687, 2702989688, 2702989689	2	E. coli St. Olav178	2700989510						None	2702989684_RM_Type_III__Type_III_REases, 2702989685_RM_Type_III__Type_III_MTases, 2702989687_AbiD__AbiD	Abi2, RM_type_III	2
1_2703718816	1	2688075859	2688075861	https://img.jgi.doe.gov/cgi-bin/mer/main.cgi?section=ScaffoldGraph&page=scaffoldGraph&scaffold_oid=2687453745&start_coord=45982&end_coord=49572	E. coli STEC 2841	2703718816	Ga0122572_169	2703740964	2704599332	2704599348	50383	62457	12074	15	https://img.jgi.doe.gov/cgi-bin/mer/main.cgi?section=ScaffoldGraph&page=scaffoldGraph&scaffold_oid=2703740964&start_coord=50383&end_coord=62457	2704599333, 2704599334, 2704599335, 2704599336, 2704599337, 2704599338, 2704599339, 2704599340, 2704599341, 2704599342, 2704599343, 2704599344, 2704599345, 2704599346, 2704599347	3	E. coli Y5	2718217862			P4			P4	2704599344_dCTPdeaminase__dCTPdeaminase	dCTPdeaminase	1
1_2703718843	1	2688075859	2688075861	https://img.jgi.doe.gov/cgi-bin/mer/main.cgi?section=ScaffoldGraph&page=scaffoldGraph&scaffold_oid=2687453745&start_coord=45982&end_coord=49572	E. coli G220	2703718843	Ga0122615_1014	2703743416	2704730634	2704730648	69679	81383	11704	13	https://img.jgi.doe.gov/cgi-bin/mer/main.cgi?section=ScaffoldGraph&page=scaffoldGraph&scaffold_oid=2703743416&start_coord=69679&end_coord=81383	2704730635, 2704730636, 2704730637, 2704730638, 2704730639, 2704730640, 2704730641, 2704730642, 2704730643, 2704730644, 2704730645, 2704730646, 2704730647	1					P4			P4			0
1_2703718851	1	2688075859	2688075861	https://img.jgi.doe.gov/cgi-bin/mer/main.cgi?section=ScaffoldGraph&page=scaffoldGraph&scaffold_oid=2687453745&start_coord=45982&end_coord=49572	E. coli G313	2703718851	Ga0122637_115	2703744118	2704770475	2704770522	69343	120855	51512	46	https://img.jgi.doe.gov/cgi-bin/mer/main.cgi?section=ScaffoldGraph&page=scaffoldGraph&scaffold_oid=2703744118&start_coord=69343&end_coord=120855	2704770476, 2704770477, 2704770478, 2704770479, 2704770480, 2704770481, 2704770482, 2704770483, 2704770484, 2704770485, 2704770486, 2704770487, 2704770488, 2704770489, 2704770490, 2704770491, 2704770492, 2704770493, 2704770494, 2704770495, 2704770496, 2704770497, 2704770498, 2704770499, 2704770500, 2704770501, 2704770502, 2704770503, 2704770504, 2704770505, 2704770506, 2704770507, 2704770508, 270…	1								None	2704770478_SspBCDE__SspE, 2704770479_SspBCDE__SspD, 2704770480_SspBCDE__SspC, 2704770481_SspBCDE__SspB	Ssp	1
1_2703718862	1	2688075859	2688075861	https://img.jgi.doe.gov/cgi-bin/mer/main.cgi?section=ScaffoldGraph&page=scaffoldGraph&scaffold_oid=2687453745&start_coord=45982&end_coord=49572	E. coli STEC 3087	2703718862	Ga0122652_106	2703745128	2704822352	2704822424	109918	189902	79984	71	https://img.jgi.doe.gov/cgi-bin/mer/main.cgi?section=ScaffoldGraph&page=scaffoldGraph&scaffold_oid=2703745128&start_coord=109918&end_coord=189902	2704822353, 2704822354, 2704822355, 2704822356, 2704822357, 2704822358, 2704822359, 2704822360, 2704822361, 2704822362, 2704822363, 2704822364, 2704822365, 2704822366, 2704822367, 2704822368, 2704822369, 2704822370, 2704822371, 2704822372, 2704822373, 2704822374, 2704822375, 2704822376, 2704822377, 2704822378, 2704822379, 2704822380, 2704822381, 2704822382, 2704822383, 2704822384, 2704822385, 270…	1								None	2704822393_RM__Type_I_MTases, 2704822394_RM__Type_I_S, 2704822395_RM__Type_I_REases, 2704822420_Mokosh_TypeII__MkoC	Mokosh_II, RM_type_I	2
1_2711768046	1	2688075859	2688075861	https://img.jgi.doe.gov/cgi-bin/mer/main.cgi?section=ScaffoldGraph&page=scaffoldGraph&scaffold_oid=2687453745&start_coord=45982&end_coord=49572	E. coli E834	2711768046	Ga0124293_115	2711777590	2712000225	2712000242	64313	78346	14033	16	https://img.jgi.doe.gov/cgi-bin/mer/main.cgi?section=ScaffoldGraph&page=scaffoldGraph&scaffold_oid=2711777590&start_coord=64313&end_coord=78346	2712000226, 2712000227, 2712000228, 2712000229, 2712000230, 2712000231, 2712000232, 2712000233, 2712000234, 2712000235, 2712000236, 2712000237, 2712000238, 2712000239, 2712000240, 2712000241	1					P4			P4			0
1_2711768063	1	2688075859	2688075861	https://img.jgi.doe.gov/cgi-bin/mer/main.cgi?section=ScaffoldGraph&page=scaffoldGraph&scaffold_oid=2687453745&start_coord=45982&end_coord=49572	E. coli 11-2915	2711768063	Ga0124322_109	2711779224	2712081976	2712081991	74165	86412	12247	14	https://img.jgi.doe.gov/cgi-bin/mer/main.cgi?section=ScaffoldGraph&page=scaffoldGraph&scaffold_oid=2711779224&start_coord=74165&end_coord=86412	2712081977, 2712081978, 2712081979, 2712081980, 2712081981, 2712081982, 2712081983, 2712081984, 2712081985, 2712081986, 2712081987, 2712081988, 2712081989, 2712081990	2	E. coli G207	2703718840			P4			P4			0
1_2713896775	1	2688075859	2688075861	https://img.jgi.doe.gov/cgi-bin/mer/main.cgi?section=ScaffoldGraph&page=scaffoldGraph&scaffold_oid=2687453745&start_coord=45982&end_coord=49572	E. coli DM18-3	2713896775	Ga0124629_1014	2713905936	2714196908	2714196937	73915	97501	23586	28	https://img.jgi.doe.gov/cgi-bin/mer/main.cgi?section=ScaffoldGraph&page=scaffoldGraph&scaffold_oid=2713905936&start_coord=73915&end_coord=97501	2714196909, 2714196910, 2714196911, 2714196912, 2714196913, 2714196914, 2714196915, 2714196916, 2714196917, 2714196918, 2714196919, 2714196920, 2714196921, 2714196922, 2714196923, 2714196924, 2714196925, 2714196926, 2714196927, 2714196928, 2714196929, 2714196930, 2714196931, 2714196932, 2714196933, 2714196934, 2714196935, 2714196936	1								None	2714196912_Gao_Iet__IetS, 2714196913_Gao_Iet__IetA	Gao_Iet	1
1_2713896795	1	2688075859	2688075861	https://img.jgi.doe.gov/cgi-bin/mer/main.cgi?section=ScaffoldGraph&page=scaffoldGraph&scaffold_oid=2687453745&start_coord=45982&end_coord=49572	E. coli HMLN-1	2713896795	Ga0124659_128	2713908984	2714306862	2714306883	99255	119170	19915	20	https://img.jgi.doe.gov/cgi-bin/mer/main.cgi?section=ScaffoldGraph&page=scaffoldGraph&scaffold_oid=2713908984&start_coord=99255&end_coord=119170	2714306863, 2714306864, 2714306865, 2714306866, 2714306867, 2714306868, 2714306869, 2714306870, 2714306871, 2714306872, 2714306873, 2714306874, 2714306875, 2714306876, 2714306877, 2714306878, 2714306879, 2714306880, 2714306881, 2714306882	14	E. coli TOP2652, E. coli UCD_JA17, E. coli ATCC 25922, E. coli UM131, E. coli TOP2662-3, E. coli TOP2662-4, E. coli BWH59, E. coli UMEA 3652-1, E. coli UCD-JA09, E. coli MGH122, E. coli TOP2652, E. coli TOP2662-1, E. coli TOP2662-2	2663762622, 2609460285, 2597490154, 2728369182, 2675903665, 2690316323, 2660238147, 2600255112, 2648501461, 2675903658, 2663762893, 2700989432, 2663763377						None	2714306864_Septu__PtuB, 2714306865_Septu__PtuA, 2714306876_Lamassu-Fam__LmuA_effector_Mrr, 2714306877_Lamassu-Fam__LmuC_acc_Mrr, 2714306878_Lamassu-Fam__LmuB_SMC_Mrr	Lamassu_like, Septu	2
1_2713897161	1	2688075859	2688075861	https://img.jgi.doe.gov/cgi-bin/mer/main.cgi?section=ScaffoldGraph&page=scaffoldGraph&scaffold_oid=2687453745&start_coord=45982&end_coord=49572	E. coli MAMC18	2713897161	Ga0125689_1043	2713947534	2715819454	2715819463	38593	49372	10779	8	https://img.jgi.doe.gov/cgi-bin/mer/main.cgi?section=ScaffoldGraph&page=scaffoldGraph&scaffold_oid=2713947534&start_coord=38593&end_coord=49372	2715819455, 2715819456, 2715819457, 2715819458, 2715819459, 2715819460, 2715819461, 2715819462	2	E. coli SLK172	2718218131						None			0
1_2718217709	1	2688075859	2688075861	https://img.jgi.doe.gov/cgi-bin/mer/main.cgi?section=ScaffoldGraph&page=scaffoldGraph&scaffold_oid=2687453745&start_coord=45982&end_coord=49572	E. coli FORC_031	2718217709	Ga0175304_15	2718227810	2718559022	2718559070	44760	89268	44508	47	https://img.jgi.doe.gov/cgi-bin/mer/main.cgi?section=ScaffoldGraph&page=scaffoldGraph&scaffold_oid=2718227810&start_coord=44760&end_coord=89268	2718559023, 2718559024, 2718559025, 2718559026, 2718559027, 2718559028, 2718559029, 2718559030, 2718559031, 2718559032, 2718559033, 2718559034, 2718559035, 2718559036, 2718559037, 2718559038, 2718559039, 2718559040, 2718559041, 2718559042, 2718559043, 2718559044, 2718559045, 2718559046, 2718559047, 2718559048, 2718559049, 2718559050, 2718559051, 2718559052, 2718559053, 2718559054, 2718559055, 271…	1								None	2718559051_Kiwa__KwaA, 2718559052_Kiwa__KwaB, 2718559056_Kiwa__KwaB_2, 2718559057_Kiwa__KwaA, 2718559058_RM__Type_I_REases, 2718559059_RM__Type_I_S, 2718559060_RM__Type_I_MTases	Kiwa, RM_type_I	2
1_2718217713	1	2688075859	2688075861	https://img.jgi.doe.gov/cgi-bin/mer/main.cgi?section=ScaffoldGraph&page=scaffoldGraph&scaffold_oid=2687453745&start_coord=45982&end_coord=49572	E. coli C10	2718217713	Ga0175301_11	2718227815	2718580159	2718580202	47423	94284	46861	42	https://img.jgi.doe.gov/cgi-bin/mer/main.cgi?section=ScaffoldGraph&page=scaffoldGraph&scaffold_oid=2718227815&start_coord=47423&end_coord=94284	2718580160, 2718580161, 2718580162, 2718580163, 2718580164, 2718580165, 2718580166, 2718580167, 2718580168, 2718580169, 2718580170, 2718580171, 2718580172, 2718580173, 2718580174, 2718580175, 2718580176, 2718580177, 2718580178, 2718580179, 2718580180, 2718580181, 2718580182, 2718580183, 2718580184, 2718580185, 2718580186, 2718580187, 2718580188, 2718580189, 2718580190, 2718580191, 2718580192, 271…	2	E. coli C11	2718217785						None			0
1_2718217860	1	2688075859	2688075861	https://img.jgi.doe.gov/cgi-bin/mer/main.cgi?section=ScaffoldGraph&page=scaffoldGraph&scaffold_oid=2687453745&start_coord=45982&end_coord=49572	E. coli Co6114	2718217860	Ga0175779_18	2718228085	2719088322	2719088382	47305	103510	56205	59	https://img.jgi.doe.gov/cgi-bin/mer/main.cgi?section=ScaffoldGraph&page=scaffoldGraph&scaffold_oid=2718228085&start_coord=47305&end_coord=103510	2719088323, 2719088324, 2719088325, 2719088326, 2719088327, 2719088328, 2719088329, 2719088330, 2719088331, 2719088332, 2719088333, 2719088334, 2719088335, 2719088336, 2719088337, 2719088338, 2719088339, 2719088340, 2719088341, 2719088342, 2719088343, 2719088344, 2719088345, 2719088346, 2719088347, 2719088348, 2719088349, 2719088350, 2719088351, 2719088352, 2719088353, 2719088354, 2719088355, 271…	2								None			0
1_2718217868	1	2688075859	2688075861	https://img.jgi.doe.gov/cgi-bin/mer/main.cgi?section=ScaffoldGraph&page=scaffoldGraph&scaffold_oid=2687453745&start_coord=45982&end_coord=49572	E. coli H5	2718217868	Ga0174799_11	2718228113	2719124799	2719124848	47592	87228	39636	48	https://img.jgi.doe.gov/cgi-bin/mer/main.cgi?section=ScaffoldGraph&page=scaffoldGraph&scaffold_oid=2718228113&start_coord=47592&end_coord=87228	2719124800, 2719124801, 2719124802, 2719124803, 2719124804, 2719124805, 2719124806, 2719124807, 2719124808, 2719124809, 2719124810, 2719124811, 2719124812, 2719124813, 2719124814, 2719124815, 2719124816, 2719124817, 2719124818, 2719124819, 2719124820, 2719124821, 2719124822, 2719124823, 2719124824, 2719124825, 2719124826, 2719124827, 2719124828, 2719124829, 2719124830, 2719124831, 2719124832, 271…	2	E. coli H6	2718218097						None			0
1_2718217874	1	2688075859	2688075861	https://img.jgi.doe.gov/cgi-bin/mer/main.cgi?section=ScaffoldGraph&page=scaffoldGraph&scaffold_oid=2687453745&start_coord=45982&end_coord=49572	E. coli sv. O104:H4 C227-11 368 shch	2718217874	Ga0174796_18	2718228126	2719144977	2719145039	47299	97237	49938	61	https://img.jgi.doe.gov/cgi-bin/mer/main.cgi?section=ScaffoldGraph&page=scaffoldGraph&scaffold_oid=2718228126&start_coord=47299&end_coord=97237	2719144978, 2719144979, 2719144980, 2719144981, 2719144982, 2719144983, 2719144984, 2719144985, 2719144986, 2719144987, 2719144988, 2719144989, 2719144990, 2719144991, 2719144992, 2719144993, 2719144994, 2719144995, 2719144996, 2719144997, 2719144998, 2719144999, 2719145000, 2719145001, 2719145002, 2719145003, 2719145004, 2719145005, 2719145006, 2719145007, 2719145008, 2719145009, 2719145010, 271…	2	E. coli HUSEC2011	2687453188	Prophage					Prophage			0
1_2718217884	1	2688075859	2688075861	https://img.jgi.doe.gov/cgi-bin/mer/main.cgi?section=ScaffoldGraph&page=scaffoldGraph&scaffold_oid=2687453745&start_coord=45982&end_coord=49572	E. coli S1	2718217884	Ga0175638_12	2718228144	2719187321	2719187343	47594	71133	23539	21	https://img.jgi.doe.gov/cgi-bin/mer/main.cgi?section=ScaffoldGraph&page=scaffoldGraph&scaffold_oid=2718228144&start_coord=47594&end_coord=71133	2719187322, 2719187323, 2719187324, 2719187325, 2719187326, 2719187327, 2719187328, 2719187329, 2719187330, 2719187331, 2719187332, 2719187333, 2719187334, 2719187335, 2719187336, 2719187337, 2719187338, 2719187339, 2719187340, 2719187341, 2719187342	1								None			0
1_2718217897	1	2688075859	2688075861	https://img.jgi.doe.gov/cgi-bin/mer/main.cgi?section=ScaffoldGraph&page=scaffoldGraph&scaffold_oid=2687453745&start_coord=45982&end_coord=49572	E. coli H1827/12	2718217897	Ga0175449_11	2718228158	2719236979	2719237002	47600	72823	25223	22	https://img.jgi.doe.gov/cgi-bin/mer/main.cgi?section=ScaffoldGraph&page=scaffoldGraph&scaffold_oid=2718228158&start_coord=47600&end_coord=72823	2719236980, 2719236981, 2719236982, 2719236983, 2719236984, 2719236985, 2719236986, 2719236987, 2719236988, 2719236989, 2719236990, 2719236991, 2719236992, 2719236993, 2719236994, 2719236995, 2719236996, 2719236997, 2719236998, 2719236999, 2719237000, 2719237001	2	E. coli H7	2721755658						None			0
1_2718218098	1	2688075859	2688075861	https://img.jgi.doe.gov/cgi-bin/mer/main.cgi?section=ScaffoldGraph&page=scaffoldGraph&scaffold_oid=2687453745&start_coord=45982&end_coord=49572	E. coli M6	2718218098	Ga0175133_13	2718228589	2720073260	2720073330	47306	124069	76763	69	https://img.jgi.doe.gov/cgi-bin/mer/main.cgi?section=ScaffoldGraph&page=scaffoldGraph&scaffold_oid=2718228589&start_coord=47306&end_coord=124069	2720073261, 2720073262, 2720073263, 2720073264, 2720073265, 2720073266, 2720073267, 2720073268, 2720073269, 2720073270, 2720073271, 2720073272, 2720073273, 2720073274, 2720073275, 2720073276, 2720073277, 2720073278, 2720073279, 2720073280, 2720073281, 2720073282, 2720073283, 2720073284, 2720073285, 2720073286, 2720073287, 2720073288, 2720073289, 2720073290, 2720073291, 2720073292, 2720073293, 272…	2	E. coli M11	2718218134	Prophage					Prophage			0
1_2718218127	1	2688075859	2688075861	https://img.jgi.doe.gov/cgi-bin/mer/main.cgi?section=ScaffoldGraph&page=scaffoldGraph&scaffold_oid=2687453745&start_coord=45982&end_coord=49572	E. coli S43	2718218127	Ga0174963_11	2718228637	2720198347	2720198372	47166	70019	22853	24	https://img.jgi.doe.gov/cgi-bin/mer/main.cgi?section=ScaffoldGraph&page=scaffoldGraph&scaffold_oid=2718228637&start_coord=47166&end_coord=70019	2720198348, 2720198349, 2720198350, 2720198351, 2720198352, 2720198353, 2720198354, 2720198355, 2720198356, 2720198357, 2720198358, 2720198359, 2720198360, 2720198361, 2720198362, 2720198363, 2720198364, 2720198365, 2720198366, 2720198367, 2720198368, 2720198369, 2720198370, 2720198371	2	E. coli EC15	2639763166						None	2720198365_RM__Type_I_REases, 2720198366_RM__Type_I_MTases, 2720198367_RM__Type_I_S	RM_type_I	1
1_2718218139	1	2688075859	2688075861	https://img.jgi.doe.gov/cgi-bin/mer/main.cgi?section=ScaffoldGraph&page=scaffoldGraph&scaffold_oid=2687453745&start_coord=45982&end_coord=49572	E. coli CFSAN004176	2718218139	Ga0175791_14	2718228673	2720253213	2720253226	47239	64114	16875	12	https://img.jgi.doe.gov/cgi-bin/mer/main.cgi?section=ScaffoldGraph&page=scaffoldGraph&scaffold_oid=2718228673&start_coord=47239&end_coord=64114	2720253214, 2720253215, 2720253216, 2720253217, 2720253218, 2720253219, 2720253220, 2720253221, 2720253222, 2720253223, 2720253224, 2720253225	1								None	2720253216_AbiD__AbiD, 2720253218_RM_Type_III__Type_III_MTases, 2720253219_RM_Type_III__Type_III_REases	Abi2, RM_type_III	2
1_2718218168	1	2688075859	2688075861	https://img.jgi.doe.gov/cgi-bin/mer/main.cgi?section=ScaffoldGraph&page=scaffoldGraph&scaffold_oid=2687453745&start_coord=45982&end_coord=49572	E. coli S51	2718218168	Ga0175467_11	2718228723	2720375604	2720375623	48930	71183	22253	18	https://img.jgi.doe.gov/cgi-bin/mer/main.cgi?section=ScaffoldGraph&page=scaffoldGraph&scaffold_oid=2718228723&start_coord=48930&end_coord=71183	2720375605, 2720375606, 2720375607, 2720375608, 2720375609, 2720375610, 2720375611, 2720375612, 2720375613, 2720375614, 2720375615, 2720375616, 2720375617, 2720375618, 2720375619, 2720375620, 2720375621, 2720375622	1								None			0
1_2718218305	1	2688075859	2688075861	https://img.jgi.doe.gov/cgi-bin/mer/main.cgi?section=ScaffoldGraph&page=scaffoldGraph&scaffold_oid=2687453745&start_coord=45982&end_coord=49572	E. coli sv. O157:H7 155	2718218305	Ga0175451_12	2718228975	2720902491	2720902550	45770	96062	50292	58	https://img.jgi.doe.gov/cgi-bin/mer/main.cgi?section=ScaffoldGraph&page=scaffoldGraph&scaffold_oid=2718228975&start_coord=45770&end_coord=96062	2720902492, 2720902493, 2720902494, 2720902495, 2720902496, 2720902497, 2720902498, 2720902499, 2720902500, 2720902501, 2720902502, 2720902503, 2720902504, 2720902505, 2720902506, 2720902507, 2720902508, 2720902509, 2720902510, 2720902511, 2720902512, 2720902513, 2720902514, 2720902515, 2720902516, 2720902517, 2720902518, 2720902519, 2720902520, 2720902521, 2720902522, 2720902523, 2720902524, 272…	2	E. coli sv. O157:H7 9000	2718217789			P4			P4			0
1_2718218355	1	2688075859	2688075861	https://img.jgi.doe.gov/cgi-bin/mer/main.cgi?section=ScaffoldGraph&page=scaffoldGraph&scaffold_oid=2687453745&start_coord=45982&end_coord=49572	E. coli M10	2718218355	Ga0175965_15	2718229071	2721104714	2721104731	47305	60988	13683	16	https://img.jgi.doe.gov/cgi-bin/mer/main.cgi?section=ScaffoldGraph&page=scaffoldGraph&scaffold_oid=2718229071&start_coord=47305&end_coord=60988	2721104715, 2721104716, 2721104717, 2721104718, 2721104719, 2721104720, 2721104721, 2721104722, 2721104723, 2721104724, 2721104725, 2721104726, 2721104727, 2721104728, 2721104729, 2721104730	15	E. coli 381-3, E. coli MRSN352231, E. coli MRSN346638, E. coli MRSN346355, E. coli MRSN346595, E. coli O76, E. coli O26:H11 21765, E. coli U59, E. coli 11-3518, E. coli VR50, E. coli 08-00022	2660238190, 2718218307, 2718218450, 2718217863, 2721755706, 2711768056, 2724679293, 2711768052, 2671181094, 2630968543, 2718217859			P4			P4	2721104715_Retron__RT_Tot, 2721104716_Retron_II__NDT	Retron_II	1
1_2718218434	1	2688075859	2688075861	https://img.jgi.doe.gov/cgi-bin/mer/main.cgi?section=ScaffoldGraph&page=scaffoldGraph&scaffold_oid=2687453745&start_coord=45982&end_coord=49572	E. coli D2	2718218434	Ga0175117_12	2718229225	2721455100	2721455132	47595	80040	32445	31	https://img.jgi.doe.gov/cgi-bin/mer/main.cgi?section=ScaffoldGraph&page=scaffoldGraph&scaffold_oid=2718229225&start_coord=47595&end_coord=80040	2721455101, 2721455102, 2721455103, 2721455104, 2721455105, 2721455106, 2721455107, 2721455108, 2721455109, 2721455110, 2721455111, 2721455112, 2721455113, 2721455114, 2721455115, 2721455116, 2721455117, 2721455118, 2721455119, 2721455120, 2721455121, 2721455122, 2721455123, 2721455124, 2721455125, 2721455126, 2721455127, 2721455128, 2721455129, 2721455130, 2721455131	1								None			0
1_2721755644	1	2688075859	2688075861	https://img.jgi.doe.gov/cgi-bin/mer/main.cgi?section=ScaffoldGraph&page=scaffoldGraph&scaffold_oid=2687453745&start_coord=45982&end_coord=49572	E. coli Eco889	2721755644	Ga0175787_12	2721801177	2723387113	2723387186	43461	108732	65271	72	https://img.jgi.doe.gov/cgi-bin/mer/main.cgi?section=ScaffoldGraph&page=scaffoldGraph&scaffold_oid=2721801177&start_coord=43461&end_coord=108732	2723387114, 2723387115, 2723387116, 2723387117, 2723387118, 2723387119, 2723387120, 2723387121, 2723387122, 2723387123, 2723387124, 2723387125, 2723387126, 2723387127, 2723387128, 2723387129, 2723387130, 2723387131, 2723387132, 2723387133, 2723387134, 2723387135, 2723387136, 2723387137, 2723387138, 2723387139, 2723387140, 2723387141, 2723387142, 2723387143, 2723387144, 2723387145, 2723387146, 272…	1								None	2723387174_Kiwa__KwaB_2, 2723387175_Kiwa__KwaA, 2723387176_RM__Type_I_REases, 2723387177_RM__Type_I_S, 2723387178_RM__Type_I_MTases	Kiwa, RM_type_I	2
1_2721755647	1	2688075859	2688075861	https://img.jgi.doe.gov/cgi-bin/mer/main.cgi?section=ScaffoldGraph&page=scaffoldGraph&scaffold_oid=2687453745&start_coord=45982&end_coord=49572	E. coli ECONIH2	2721755647	Ga0175788_13	2721801185	2723403192	2723403209	42812	56158	13346	16	https://img.jgi.doe.gov/cgi-bin/mer/main.cgi?section=ScaffoldGraph&page=scaffoldGraph&scaffold_oid=2721801185&start_coord=42812&end_coord=56158	2723403193, 2723403194, 2723403195, 2723403196, 2723403197, 2723403198, 2723403199, 2723403200, 2723403201, 2723403202, 2723403203, 2723403204, 2723403205, 2723403206, 2723403207, 2723403208	4	E. coli K-15KW01, E. coli STEC 2894.1	2718218102, 2675903538			P4			P4			0
1_2721755651	1	2688075859	2688075861	https://img.jgi.doe.gov/cgi-bin/mer/main.cgi?section=ScaffoldGraph&page=scaffoldGraph&scaffold_oid=2687453745&start_coord=45982&end_coord=49572	E. coli sv. O157:H7 319	2721755651	Ga0174787_12	2721801192	2723420376	2723420473	45770	126362	80592	96	https://img.jgi.doe.gov/cgi-bin/mer/main.cgi?section=ScaffoldGraph&page=scaffoldGraph&scaffold_oid=2721801192&start_coord=45770&end_coord=126362	2723420377, 2723420378, 2723420379, 2723420380, 2723420381, 2723420382, 2723420383, 2723420384, 2723420385, 2723420386, 2723420387, 2723420388, 2723420389, 2723420390, 2723420391, 2723420392, 2723420393, 2723420394, 2723420395, 2723420396, 2723420397, 2723420398, 2723420399, 2723420400, 2723420401, 2723420402, 2723420403, 2723420404, 2723420405, 2723420406, 2723420407, 2723420408, 2723420409, 272…	3	E. coli O157 644-PT8, E. coli O157 180-PT54	2721755646, 2718218227	Prophage					Prophage			0
1_2721755711	1	2688075859	2688075861	https://img.jgi.doe.gov/cgi-bin/mer/main.cgi?section=ScaffoldGraph&page=scaffoldGraph&scaffold_oid=2687453745&start_coord=45982&end_coord=49572	E. coli C5	2721755711	Ga0175945_12	2721801314	2723684269	2723684286	47303	62186	14883	16	https://img.jgi.doe.gov/cgi-bin/mer/main.cgi?section=ScaffoldGraph&page=scaffoldGraph&scaffold_oid=2721801314&start_coord=47303&end_coord=62186	2723684270, 2723684271, 2723684272, 2723684273, 2723684274, 2723684275, 2723684276, 2723684277, 2723684278, 2723684279, 2723684280, 2723684281, 2723684282, 2723684283, 2723684284, 2723684285	1					P4			P4			0
1_2721755712	1	2688075859	2688075861	https://img.jgi.doe.gov/cgi-bin/mer/main.cgi?section=ScaffoldGraph&page=scaffoldGraph&scaffold_oid=2687453745&start_coord=45982&end_coord=49572	E. coli FMU073332	2721755712	Ga0175944_13	2721801318	2723689909	2723689956	45983	89179	43196	46	https://img.jgi.doe.gov/cgi-bin/mer/main.cgi?section=ScaffoldGraph&page=scaffoldGraph&scaffold_oid=2721801318&start_coord=45983&end_coord=89179	2723689910, 2723689911, 2723689912, 2723689913, 2723689914, 2723689915, 2723689916, 2723689917, 2723689918, 2723689919, 2723689920, 2723689921, 2723689922, 2723689923, 2723689924, 2723689925, 2723689926, 2723689927, 2723689928, 2723689929, 2723689930, 2723689931, 2723689932, 2723689933, 2723689934, 2723689935, 2723689936, 2723689937, 2723689938, 2723689939, 2723689940, 2723689941, 2723689942, 272…	1			Prophage					Prophage			0
1_2721755726	1	2688075859	2688075861	https://img.jgi.doe.gov/cgi-bin/mer/main.cgi?section=ScaffoldGraph&page=scaffoldGraph&scaffold_oid=2687453745&start_coord=45982&end_coord=49572	E. coli H15	2721755726	Ga0174802_12	2721801358	2723749365	2723749380	47304	59251	11947	14	https://img.jgi.doe.gov/cgi-bin/mer/main.cgi?section=ScaffoldGraph&page=scaffoldGraph&scaffold_oid=2721801358&start_coord=47304&end_coord=59251	2723749366, 2723749367, 2723749368, 2723749369, 2723749370, 2723749371, 2723749372, 2723749373, 2723749374, 2723749375, 2723749376, 2723749377, 2723749378, 2723749379	1					P4			P4			0
1_2734482781	1	2688075859	2688075861	https://img.jgi.doe.gov/cgi-bin/mer/main.cgi?section=ScaffoldGraph&page=scaffoldGraph&scaffold_oid=2687453745&start_coord=45982&end_coord=49572	E. coli CVM N37059PS	2734482781	Ga0130651_107	2734685530	2737366410	2737366424	32466	44518	12052	13	https://img.jgi.doe.gov/cgi-bin/mer/main.cgi?section=ScaffoldGraph&page=scaffoldGraph&scaffold_oid=2734685530&start_coord=32466&end_coord=44518	2737366411, 2737366412, 2737366413, 2737366414, 2737366415, 2737366416, 2737366417, 2737366418, 2737366419, 2737366420, 2737366421, 2737366422, 2737366423	1					P4			P4			0
1_2740892042	1	2688075859	2688075861	https://img.jgi.doe.gov/cgi-bin/mer/main.cgi?section=ScaffoldGraph&page=scaffoldGraph&scaffold_oid=2687453745&start_coord=45982&end_coord=49572	E. coli B116	2740892042	Ga0130921_143	2740906194	2741642733	2741642778	166529	214493	47964	44	https://img.jgi.doe.gov/cgi-bin/mer/main.cgi?section=ScaffoldGraph&page=scaffoldGraph&scaffold_oid=2740906194&start_coord=166529&end_coord=214493	2741642734, 2741642735, 2741642736, 2741642737, 2741642738, 2741642739, 2741642740, 2741642741, 2741642742, 2741642743, 2741642744, 2741642745, 2741642746, 2741642747, 2741642748, 2741642749, 2741642750, 2741642751, 2741642752, 2741642753, 2741642754, 2741642755, 2741642756, 2741642757, 2741642758, 2741642759, 2741642760, 2741642761, 2741642762, 2741642763, 2741642764, 2741642765, 2741642766, 274…	1								None			0
1_2740892258	1	2688075859	2688075861	https://img.jgi.doe.gov/cgi-bin/mer/main.cgi?section=ScaffoldGraph&page=scaffoldGraph&scaffold_oid=2687453745&start_coord=45982&end_coord=49572	E. coli A192PP	2740892258	Ga0132349_1136	2740965225	2742717817	2742717834	551071	565416	14345	16	https://img.jgi.doe.gov/cgi-bin/mer/main.cgi?section=ScaffoldGraph&page=scaffoldGraph&scaffold_oid=2740965225&start_coord=551071&end_coord=565416	2742717818, 2742717819, 2742717820, 2742717821, 2742717822, 2742717823, 2742717824, 2742717825, 2742717826, 2742717827, 2742717828, 2742717829, 2742717830, 2742717831, 2742717832, 2742717833	12	E. coli LV46743, E. coli MPEC4969, E. coli G114, E. coli NCCP 15655, E. coli G17, E. coli NCCP 15656, E. coli G314, E. coli G19, E. coli CVM N33552PS, E. coli CVM N36113PS	2744054976, 2623620502, 2681813236, 2690315831, 2703718831, 2728369607, 2671180892, 2703718836, 2737471846, 2737471854			P4			P4	2742717820_Rst_HelicaseDUF2290__Helicase, 2742717821_Rst_HelicaseDUF2290__DUF2290_Pers	Rst_HelicaseDUF2290	1
1_2740892430	1	2688075859	2688075861	https://img.jgi.doe.gov/cgi-bin/mer/main.cgi?section=ScaffoldGraph&page=scaffoldGraph&scaffold_oid=2687453745&start_coord=45982&end_coord=49572	E. coli UPEC_004	2740892430	Ga0132553_1014	2740984033	2743417378	2743417392	14093	26586	12493	13	https://img.jgi.doe.gov/cgi-bin/mer/main.cgi?section=ScaffoldGraph&page=scaffoldGraph&scaffold_oid=2740984033&start_coord=14093&end_coord=26586	2743417379, 2743417380, 2743417381, 2743417382, 2743417383, 2743417384, 2743417385, 2743417386, 2743417387, 2743417388, 2743417389, 2743417390, 2743417391	4	E. coli LV46221, E. coli EC11, E. coli PA-3	2744054977, 2648501299, 2608642106			P4			P4			0
2_2600254997	2	2688075873	2688075874	https://img.jgi.doe.gov/cgi-bin/mer/main.cgi?section=ScaffoldGraph&page=scaffoldGraph&scaffold_oid=2687453745&start_coord=65535&end_coord=67443	E. coli E851/71	2600254997	Ga0058811_1005	2600270579	2600562743	2600562776	101064	121992	20928	32	https://img.jgi.doe.gov/cgi-bin/mer/main.cgi?section=ScaffoldGraph&page=scaffoldGraph&scaffold_oid=2600270579&start_coord=101064&end_coord=121992	2600562744, 2600562745, 2600562746, 2600562747, 2600562748, 2600562749, 2600562750, 2600562751, 2600562752, 2600562753, 2600562754, 2600562755, 2600562756, 2600562757, 2600562758, 2600562759, 2600562760, 2600562761, 2600562762, 2600562763, 2600562764, 2600562765, 2600562766, 2600562767, 2600562768, 2600562769, 2600562770, 2600562771, 2600562772, 2600562773, 2600562774, 2600562775	1			Prophage					Prophage			0
2_2603880148	2	2688075873	2688075874	https://img.jgi.doe.gov/cgi-bin/mer/main.cgi?section=ScaffoldGraph&page=scaffoldGraph&scaffold_oid=2687453745&start_coord=65535&end_coord=67443	E. coli 3-105-05_S1_C1	2603880148	Ga0054834_1002	2603902643	2605970306	2605970325	50485	62097	11612	18	https://img.jgi.doe.gov/cgi-bin/mer/main.cgi?section=ScaffoldGraph&page=scaffoldGraph&scaffold_oid=2603902643&start_coord=50485&end_coord=62097	2605970307, 2605970308, 2605970309, 2605970310, 2605970311, 2605970312, 2605970313, 2605970314, 2605970315, 2605970316, 2605970317, 2605970318, 2605970319, 2605970320, 2605970321, 2605970322, 2605970323, 2605970324	3	E. coli 3-475-03_S4_C2, E. coli 3-105-05_S1_C3	2617270980, 2617270990						None			0
2_2609459790	2	2688075873	2688075874	https://img.jgi.doe.gov/cgi-bin/mer/main.cgi?section=ScaffoldGraph&page=scaffoldGraph&scaffold_oid=2687453745&start_coord=65535&end_coord=67443	E. coli 2-474-04_S1_C1	2609459790	Ga0054827_1007	2609494259	2609997327	2609997352	123943	143700	19757	24	https://img.jgi.doe.gov/cgi-bin/mer/main.cgi?section=ScaffoldGraph&page=scaffoldGraph&scaffold_oid=2609494259&start_coord=123943&end_coord=143700	2609997328, 2609997329, 2609997330, 2609997331, 2609997332, 2609997333, 2609997334, 2609997335, 2609997336, 2609997337, 2609997338, 2609997339, 2609997340, 2609997341, 2609997342, 2609997343, 2609997344, 2609997345, 2609997346, 2609997347, 2609997348, 2609997349, 2609997350, 2609997351	6	E. coli 402480_aEPEC, E. coli 402798, E. coli RCE03, E. coli B66	2693429656, 2690316325, 2740892441, 2711768039	Prophage					Prophage			0
2_2609460059	2	2688075873	2688075874	https://img.jgi.doe.gov/cgi-bin/mer/main.cgi?section=ScaffoldGraph&page=scaffoldGraph&scaffold_oid=2687453745&start_coord=65535&end_coord=67443	E. coli UCD_JA23	2609460059	Ga0055035_1089	2609520640	2611251070	2611251088	31432	51775	20343	17	https://img.jgi.doe.gov/cgi-bin/mer/main.cgi?section=ScaffoldGraph&page=scaffoldGraph&scaffold_oid=2609520640&start_coord=31432&end_coord=51775	2611251071, 2611251072, 2611251073, 2611251074, 2611251075, 2611251076, 2611251077, 2611251078, 2611251079, 2611251080, 2611251081, 2611251082, 2611251083, 2611251084, 2611251085, 2611251086, 2611251087	1								None			0
2_2617270938	2	2688075873	2688075874	https://img.jgi.doe.gov/cgi-bin/mer/main.cgi?section=ScaffoldGraph&page=scaffoldGraph&scaffold_oid=2687453745&start_coord=65535&end_coord=67443	E. coli 3-105-05_S3_C3	2617270938	Ga0054912_1034	2617317280	2618107642	2618107651	41167	47576	6409	8	https://img.jgi.doe.gov/cgi-bin/mer/main.cgi?section=ScaffoldGraph&page=scaffoldGraph&scaffold_oid=2617317280&start_coord=41167&end_coord=47576	2618107643, 2618107644, 2618107645, 2618107646, 2618107647, 2618107648, 2618107649, 2618107650	1								None			0
2_2617271050	2	2688075873	2688075874	https://img.jgi.doe.gov/cgi-bin/mer/main.cgi?section=ScaffoldGraph&page=scaffoldGraph&scaffold_oid=2687453745&start_coord=65535&end_coord=67443	E. coli D6-117.07	2617271050	Ga0056860_150	2617331407	2618622769	2618622778	126437	137154	10717	8	https://img.jgi.doe.gov/cgi-bin/mer/main.cgi?section=ScaffoldGraph&page=scaffoldGraph&scaffold_oid=2617331407&start_coord=126437&end_coord=137154	2618622770, 2618622771, 2618622772, 2618622773, 2618622774, 2618622775, 2618622776, 2618622777	1								None	2618622775_Gabija__GajB_2, 2618622776_Gabija__GajA	Gabija	1
2_2619619129	2	2688075873	2688075874	https://img.jgi.doe.gov/cgi-bin/mer/main.cgi?section=ScaffoldGraph&page=scaffoldGraph&scaffold_oid=2687453745&start_coord=65535&end_coord=67443	E. coli 2-316-03_S3_C1	2619619129	Ga0054875_1009	2619668391	2620761883	2620761893	21107	28633	7526	9	https://img.jgi.doe.gov/cgi-bin/mer/main.cgi?section=ScaffoldGraph&page=scaffoldGraph&scaffold_oid=2619668391&start_coord=21107&end_coord=28633	2620761884, 2620761885, 2620761886, 2620761887, 2620761888, 2620761889, 2620761890, 2620761891, 2620761892	1								None			0
2_2627853771	2	2688075873	2688075874	https://img.jgi.doe.gov/cgi-bin/mer/main.cgi?section=ScaffoldGraph&page=scaffoldGraph&scaffold_oid=2687453745&start_coord=65535&end_coord=67443	E. coli PCN061	2627853771	Ga0074631_11	2627887785	2628902075	2628902096	62832	76791	13959	20	https://img.jgi.doe.gov/cgi-bin/mer/main.cgi?section=ScaffoldGraph&page=scaffoldGraph&scaffold_oid=2627887785&start_coord=62832&end_coord=76791	2628902076, 2628902077, 2628902078, 2628902079, 2628902080, 2628902081, 2628902082, 2628902083, 2628902084, 2628902085, 2628902086, 2628902087, 2628902088, 2628902089, 2628902090, 2628902091, 2628902092, 2628902093, 2628902094, 2628902095	3	E. coli D5, E. coli PA-3	2721755710, 2608642106	Prophage					Prophage			0
2_2627853795	2	2688075873	2688075874	https://img.jgi.doe.gov/cgi-bin/mer/main.cgi?section=ScaffoldGraph&page=scaffoldGraph&scaffold_oid=2687453745&start_coord=65535&end_coord=67443	E. coli C691-71 (14b)	2627853795	Ga0073031_1016	2627889825	2629005236	2629005252	20745	39074	18329	15	https://img.jgi.doe.gov/cgi-bin/mer/main.cgi?section=ScaffoldGraph&page=scaffoldGraph&scaffold_oid=2627889825&start_coord=20745&end_coord=39074	2629005237, 2629005238, 2629005239, 2629005240, 2629005241, 2629005242, 2629005243, 2629005244, 2629005245, 2629005246, 2629005247, 2629005248, 2629005249, 2629005250, 2629005251	1								None	2629005239_Hachiman__HamB, 2629005240_Hachiman__HamA_1	Hachiman	1
2_2627854066	2	2688075873	2688075874	https://img.jgi.doe.gov/cgi-bin/mer/main.cgi?section=ScaffoldGraph&page=scaffoldGraph&scaffold_oid=2687453745&start_coord=65535&end_coord=67443	E. coli 53C	2627854066	Ga0070889_101	2627912720	2630077793	2630077814	335410	348409	12999	20	https://img.jgi.doe.gov/cgi-bin/mer/main.cgi?section=ScaffoldGraph&page=scaffoldGraph&scaffold_oid=2627912720&start_coord=335410&end_coord=348409	2630077794, 2630077795, 2630077796, 2630077797, 2630077798, 2630077799, 2630077800, 2630077801, 2630077802, 2630077803, 2630077804, 2630077805, 2630077806, 2630077807, 2630077808, 2630077809, 2630077810, 2630077811, 2630077812, 2630077813	1								None			0
2_2639762909	2	2688075873	2688075874	https://img.jgi.doe.gov/cgi-bin/mer/main.cgi?section=ScaffoldGraph&page=scaffoldGraph&scaffold_oid=2687453745&start_coord=65535&end_coord=67443	E. coli UCD-JA38	2639762909	Ga0098829_1006	2639808771	2641221498	2641221525	138022	156217	18195	26	https://img.jgi.doe.gov/cgi-bin/mer/main.cgi?section=ScaffoldGraph&page=scaffoldGraph&scaffold_oid=2639808771&start_coord=138022&end_coord=156217	2641221499, 2641221500, 2641221501, 2641221502, 2641221503, 2641221504, 2641221505, 2641221506, 2641221507, 2641221508, 2641221509, 2641221510, 2641221511, 2641221512, 2641221513, 2641221514, 2641221515, 2641221516, 2641221517, 2641221518, 2641221519, 2641221520, 2641221521, 2641221522, 2641221523, 2641221524	3	E. coli 2011EL-1251-4, E. coli 2011EL-1640-5	2675903562, 2711768107						None			0
2_2645727775	2	2688075873	2688075874	https://img.jgi.doe.gov/cgi-bin/mer/main.cgi?section=ScaffoldGraph&page=scaffoldGraph&scaffold_oid=2687453745&start_coord=65535&end_coord=67443	E. coli 401031	2645727775	Ga0100598_1023	2645754122	2646913333	2646913350	33583	45128	11545	16	https://img.jgi.doe.gov/cgi-bin/mer/main.cgi?section=ScaffoldGraph&page=scaffoldGraph&scaffold_oid=2645754122&start_coord=33583&end_coord=45128	2646913334, 2646913335, 2646913336, 2646913337, 2646913338, 2646913339, 2646913340, 2646913341, 2646913342, 2646913343, 2646913344, 2646913345, 2646913346, 2646913347, 2646913348, 2646913349	3	E. coli 401195, E. coli 403116	2654587568, 2645727593						None	2646913343_RosmerTA__RmrT_2662548665, 2646913344_RosmerTA__RmrA_2662548665	RosmerTA	1
2_2648501180	2	2688075873	2688075874	https://img.jgi.doe.gov/cgi-bin/mer/main.cgi?section=ScaffoldGraph&page=scaffoldGraph&scaffold_oid=2687453745&start_coord=65535&end_coord=67443	E. coli EC7	2648501180	Ga0080887_1020	2648507755	2648846589	2648846608	106037	129495	23458	18	https://img.jgi.doe.gov/cgi-bin/mer/main.cgi?section=ScaffoldGraph&page=scaffoldGraph&scaffold_oid=2648507755&start_coord=106037&end_coord=129495	2648846590, 2648846591, 2648846592, 2648846593, 2648846594, 2648846595, 2648846596, 2648846597, 2648846598, 2648846599, 2648846600, 2648846601, 2648846602, 2648846603, 2648846604, 2648846605, 2648846606, 2648846607	1								None	2648846595_RM__Type_I_REases, 2648846599_RM__Type_I_S, 2648846600_RM__Type_I_MTases, 2648846601_RM__Type_I_REases	RM_type_I	1
2_2660237951	2	2688075873	2688075874	https://img.jgi.doe.gov/cgi-bin/mer/main.cgi?section=ScaffoldGraph&page=scaffoldGraph&scaffold_oid=2687453745&start_coord=65535&end_coord=67443	E. coli AN61	2660237951	Ga0109934_1117	2660242077	2660443476	2660443481	40272	43476	3204	4	https://img.jgi.doe.gov/cgi-bin/mer/main.cgi?section=ScaffoldGraph&page=scaffoldGraph&scaffold_oid=2660242077&start_coord=40272&end_coord=43476	2660443477, 2660443478, 2660443479, 2660443480	2	E. coli AN62	2671181030						None			0
2_2660238024	2	2688075873	2688075874	https://img.jgi.doe.gov/cgi-bin/mer/main.cgi?section=ScaffoldGraph&page=scaffoldGraph&scaffold_oid=2687453745&start_coord=65535&end_coord=67443	E. coli MNCRE22	2660238024	Ga0113255_104	2660252996	2660723097	2660723106	139002	148255	9253	8	https://img.jgi.doe.gov/cgi-bin/mer/main.cgi?section=ScaffoldGraph&page=scaffoldGraph&scaffold_oid=2660252996&start_coord=139002&end_coord=148255	2660723098, 2660723099, 2660723100, 2660723101, 2660723102, 2660723103, 2660723104, 2660723105	1								None			0
2_2660238499	2	2688075873	2688075874	https://img.jgi.doe.gov/cgi-bin/mer/main.cgi?section=ScaffoldGraph&page=scaffoldGraph&scaffold_oid=2687453745&start_coord=65535&end_coord=67443	E. coli AZ72	2660238499	Ga0109942_1106	2660314145	2662637563	2662637584	20760	34879	14119	20	https://img.jgi.doe.gov/cgi-bin/mer/main.cgi?section=ScaffoldGraph&page=scaffoldGraph&scaffold_oid=2660314145&start_coord=20760&end_coord=34879	2662637564, 2662637565, 2662637566, 2662637567, 2662637568, 2662637569, 2662637570, 2662637571, 2662637572, 2662637573, 2662637574, 2662637575, 2662637576, 2662637577, 2662637578, 2662637579, 2662637580, 2662637581, 2662637582, 2662637583	1								None			0
2_2660238580	2	2688075873	2688075874	https://img.jgi.doe.gov/cgi-bin/mer/main.cgi?section=ScaffoldGraph&page=scaffoldGraph&scaffold_oid=2687453745&start_coord=65535&end_coord=67443	E. coli MGH108	2660238580	Ga0106792_106	2660323076	2662960146	2662960159	57961	68385	10424	12	https://img.jgi.doe.gov/cgi-bin/mer/main.cgi?section=ScaffoldGraph&page=scaffoldGraph&scaffold_oid=2660323076&start_coord=57961&end_coord=68385	2662960147, 2662960148, 2662960149, 2662960150, 2662960151, 2662960152, 2662960153, 2662960154, 2662960155, 2662960156, 2662960157, 2662960158	1								None			0
2_2663762810	2	2688075873	2688075874	https://img.jgi.doe.gov/cgi-bin/mer/main.cgi?section=ScaffoldGraph&page=scaffoldGraph&scaffold_oid=2687453745&start_coord=65535&end_coord=67443	E. coli OLC-975	2663762810	Ga0113030_106	2663779250	2664482484	2664482518	159617	182258	22641	33	https://img.jgi.doe.gov/cgi-bin/mer/main.cgi?section=ScaffoldGraph&page=scaffoldGraph&scaffold_oid=2663779250&start_coord=159617&end_coord=182258	2664482485, 2664482486, 2664482487, 2664482488, 2664482489, 2664482490, 2664482491, 2664482492, 2664482493, 2664482494, 2664482495, 2664482496, 2664482497, 2664482498, 2664482499, 2664482500, 2664482501, 2664482502, 2664482503, 2664482504, 2664482505, 2664482506, 2664482507, 2664482508, 2664482509, 2664482510, 2664482511, 2664482512, 2664482513, 2664482514, 2664482515, 2664482516, 2664482517	11	E. coli D8, E. coli UCD-JA30, E. coli UPEC_008, E. coli 1223, E. coli 401596_aEPEC, E. coli 401709_aEPEC, E. coli 402837, E. coli 401907, E. coli 402767, E. coli CVM N38663PS	2718218357, 2648501334, 2740892429, 2684622820, 2695420817, 2675903368, 2695420532, 2693429536, 2681813315, 2734482779	Prophage					Prophage			0
2_2663763326	2	2688075873	2688075874	https://img.jgi.doe.gov/cgi-bin/mer/main.cgi?section=ScaffoldGraph&page=scaffoldGraph&scaffold_oid=2687453745&start_coord=65535&end_coord=67443	E. coli FDAARGOS_142	2663763326	Ga0109957_109	2663848324	2666581847	2666581873	2691961	2709482	17521	25	https://img.jgi.doe.gov/cgi-bin/mer/main.cgi?section=ScaffoldGraph&page=scaffoldGraph&scaffold_oid=2663848324&start_coord=2691961&end_coord=2709482	2666581848, 2666581849, 2666581850, 2666581851, 2666581852, 2666581853, 2666581854, 2666581855, 2666581856, 2666581857, 2666581858, 2666581859, 2666581860, 2666581861, 2666581862, 2666581863, 2666581864, 2666581865, 2666581866, 2666581867, 2666581868, 2666581869, 2666581870, 2666581871, 2666581872	1			Prophage					Prophage			0
2_2671180357	2	2688075873	2688075874	https://img.jgi.doe.gov/cgi-bin/mer/main.cgi?section=ScaffoldGraph&page=scaffoldGraph&scaffold_oid=2687453745&start_coord=65535&end_coord=67443	E. coli AJ28	2671180357	Ga0124301_1062	2671217090	2672451911	2672451920	124518	131073	6555	8	https://img.jgi.doe.gov/cgi-bin/mer/main.cgi?section=ScaffoldGraph&page=scaffoldGraph&scaffold_oid=2671217090&start_coord=124518&end_coord=131073	2672451912, 2672451913, 2672451914, 2672451915, 2672451916, 2672451917, 2672451918, 2672451919	1								None			0
2_2671180890	2	2688075873	2688075874	https://img.jgi.doe.gov/cgi-bin/mer/main.cgi?section=ScaffoldGraph&page=scaffoldGraph&scaffold_oid=2687453745&start_coord=65535&end_coord=67443	E. coli G749	2671180890	Ga0123767_11	2671290210	2674613738	2674613769	70334	91476	21142	30	https://img.jgi.doe.gov/cgi-bin/mer/main.cgi?section=ScaffoldGraph&page=scaffoldGraph&scaffold_oid=2671290210&start_coord=70334&end_coord=91476	2674613739, 2674613740, 2674613741, 2674613742, 2674613743, 2674613744, 2674613745, 2674613746, 2674613747, 2674613748, 2674613749, 2674613750, 2674613751, 2674613752, 2674613753, 2674613754, 2674613755, 2674613756, 2674613757, 2674613758, 2674613759, 2674613760, 2674613761, 2674613762, 2674613763, 2674613764, 2674613765, 2674613766, 2674613767, 2674613768	3	E. coli BIDMC102, E. coli 6-175-07_S3_C2	2660238295, 2609460346						None			0
2_2675903580	2	2688075873	2688075874	https://img.jgi.doe.gov/cgi-bin/mer/main.cgi?section=ScaffoldGraph&page=scaffoldGraph&scaffold_oid=2687453745&start_coord=65535&end_coord=67443	E. coli TTU2014-148AME	2675903580	Ga0113286_1036	2675991446	2678502681	2678502690	9248	17127	7879	8	https://img.jgi.doe.gov/cgi-bin/mer/main.cgi?section=ScaffoldGraph&page=scaffoldGraph&scaffold_oid=2675991446&start_coord=9248&end_coord=17127	2678502682, 2678502683, 2678502684, 2678502685, 2678502686, 2678502687, 2678502688, 2678502689	3	E. coli TTU2014-120BME, E. coli TTU2014-121AME	2667527987, 2660238128						None			0
2_2684622582	2	2688075873	2688075874	https://img.jgi.doe.gov/cgi-bin/mer/main.cgi?section=ScaffoldGraph&page=scaffoldGraph&scaffold_oid=2687453745&start_coord=65535&end_coord=67443	E. coli 12-GJ420	2684622582	Ga0124327_108	2684630528	2684947410	2684947433	138557	156454	17897	22	https://img.jgi.doe.gov/cgi-bin/mer/main.cgi?section=ScaffoldGraph&page=scaffoldGraph&scaffold_oid=2684630528&start_coord=138557&end_coord=156454	2684947411, 2684947412, 2684947413, 2684947414, 2684947415, 2684947416, 2684947417, 2684947418, 2684947419, 2684947420, 2684947421, 2684947422, 2684947423, 2684947424, 2684947425, 2684947426, 2684947427, 2684947428, 2684947429, 2684947430, 2684947431, 2684947432	2	E. coli C8	2718217867						None			0
2_2690316156	2	2688075873	2688075874	https://img.jgi.doe.gov/cgi-bin/mer/main.cgi?section=ScaffoldGraph&page=scaffoldGraph&scaffold_oid=2687453745&start_coord=65535&end_coord=67443	E. coli 152	2690316156	Ga0112486_1007	2690350051	2692481120	2692481139	102974	114643	11669	18	https://img.jgi.doe.gov/cgi-bin/mer/main.cgi?section=ScaffoldGraph&page=scaffoldGraph&scaffold_oid=2690350051&start_coord=102974&end_coord=114643	2692481121, 2692481122, 2692481123, 2692481124, 2692481125, 2692481126, 2692481127, 2692481128, 2692481129, 2692481130, 2692481131, 2692481132, 2692481133, 2692481134, 2692481135, 2692481136, 2692481137, 2692481138	1								None			0
2_2690316318	2	2688075873	2688075874	https://img.jgi.doe.gov/cgi-bin/mer/main.cgi?section=ScaffoldGraph&page=scaffoldGraph&scaffold_oid=2687453745&start_coord=65535&end_coord=67443	E. coli 102606_aEPEC	2690316318	Ga0119616_1008	2690375781	2693169344	2693169350	92738	102197	9459	5	https://img.jgi.doe.gov/cgi-bin/mer/main.cgi?section=ScaffoldGraph&page=scaffoldGraph&scaffold_oid=2690375781&start_coord=92738&end_coord=102197	2693169345, 2693169346, 2693169347, 2693169348, 2693169349	1								None			0
2_2698536397	2	2688075873	2688075874	https://img.jgi.doe.gov/cgi-bin/mer/main.cgi?section=ScaffoldGraph&page=scaffoldGraph&scaffold_oid=2687453745&start_coord=65535&end_coord=67443	E. coli STEC 2980	2698536397	Ga0122580_1002	2698547768	2698917663	2698917681	109406	120169	10763	17	https://img.jgi.doe.gov/cgi-bin/mer/main.cgi?section=ScaffoldGraph&page=scaffoldGraph&scaffold_oid=2698547768&start_coord=109406&end_coord=120169	2698917664, 2698917665, 2698917666, 2698917667, 2698917668, 2698917669, 2698917670, 2698917671, 2698917672, 2698917673, 2698917674, 2698917675, 2698917676, 2698917677, 2698917678, 2698917679, 2698917680	4	E. coli STEC 29, E. coli STEC 2505, E. coli STEC 2746	2671180275, 2671180710, 2703718873	Prophage					Prophage			0
2_2698536573	2	2688075873	2688075874	https://img.jgi.doe.gov/cgi-bin/mer/main.cgi?section=ScaffoldGraph&page=scaffoldGraph&scaffold_oid=2687453745&start_coord=65535&end_coord=67443	E. coli M9803	2698536573	Ga0124399_1021	2698570669	2699643412	2699643432	21746	34077	12331	19	https://img.jgi.doe.gov/cgi-bin/mer/main.cgi?section=ScaffoldGraph&page=scaffoldGraph&scaffold_oid=2698570669&start_coord=21746&end_coord=34077	2699643413, 2699643414, 2699643415, 2699643416, 2699643417, 2699643418, 2699643419, 2699643420, 2699643421, 2699643422, 2699643423, 2699643424, 2699643425, 2699643426, 2699643427, 2699643428, 2699643429, 2699643430, 2699643431	1								None			0
2_2700989486	2	2688075873	2688075874	https://img.jgi.doe.gov/cgi-bin/mer/main.cgi?section=ScaffoldGraph&page=scaffoldGraph&scaffold_oid=2687453745&start_coord=65535&end_coord=67443	E. coli OLC-682	2700989486	Ga0113017_1021	2701081320	2702875749	2702875763	53212	63020	9808	13	https://img.jgi.doe.gov/cgi-bin/mer/main.cgi?section=ScaffoldGraph&page=scaffoldGraph&scaffold_oid=2701081320&start_coord=53212&end_coord=63020	2702875750, 2702875751, 2702875752, 2702875753, 2702875754, 2702875755, 2702875756, 2702875757, 2702875758, 2702875759, 2702875760, 2702875761, 2702875762	4	E. coli G303212, E. coli sv. O119:H6 2611-1/85, E. coli sv. O119:H6 3481-1/85	2711768075, 2740892209, 2740892210						None			0
2_2703718798	2	2688075873	2688075874	https://img.jgi.doe.gov/cgi-bin/mer/main.cgi?section=ScaffoldGraph&page=scaffoldGraph&scaffold_oid=2687453745&start_coord=65535&end_coord=67443	E. coli STEC 1686	2703718798	Ga0122548_1002	2703738591	2704499658	2704499684	50366	66058	15692	25	https://img.jgi.doe.gov/cgi-bin/mer/main.cgi?section=ScaffoldGraph&page=scaffoldGraph&scaffold_oid=2703738591&start_coord=50366&end_coord=66058	2704499659, 2704499660, 2704499661, 2704499662, 2704499663, 2704499664, 2704499665, 2704499666, 2704499667, 2704499668, 2704499669, 2704499670, 2704499671, 2704499672, 2704499673, 2704499674, 2704499675, 2704499676, 2704499677, 2704499678, 2704499679, 2704499680, 2704499681, 2704499682, 2704499683	1								None			0
2_2703718808	2	2688075873	2688075874	https://img.jgi.doe.gov/cgi-bin/mer/main.cgi?section=ScaffoldGraph&page=scaffoldGraph&scaffold_oid=2687453745&start_coord=65535&end_coord=67443	E. coli STEC 2591	2703718808	Ga0122564_1041	2703740010	2704555234	2704555247	55452	70306	14854	12	https://img.jgi.doe.gov/cgi-bin/mer/main.cgi?section=ScaffoldGraph&page=scaffoldGraph&scaffold_oid=2703740010&start_coord=55452&end_coord=70306	2704555235, 2704555236, 2704555237, 2704555238, 2704555239, 2704555240, 2704555241, 2704555242, 2704555243, 2704555244, 2704555245, 2704555246	1						IME	GInt	IME__GInt			0
2_2703718842	2	2688075873	2688075874	https://img.jgi.doe.gov/cgi-bin/mer/main.cgi?section=ScaffoldGraph&page=scaffoldGraph&scaffold_oid=2687453745&start_coord=65535&end_coord=67443	E. coli G214	2703718842	Ga0122613_1046	2703743357	2704727067	2704727084	45393	58434	13041	16	https://img.jgi.doe.gov/cgi-bin/mer/main.cgi?section=ScaffoldGraph&page=scaffoldGraph&scaffold_oid=2703743357&start_coord=45393&end_coord=58434	2704727068, 2704727069, 2704727070, 2704727071, 2704727072, 2704727073, 2704727074, 2704727075, 2704727076, 2704727077, 2704727078, 2704727079, 2704727080, 2704727081, 2704727082, 2704727083	1			Prophage					Prophage			0
2_2703718869	2	2688075873	2688075874	https://img.jgi.doe.gov/cgi-bin/mer/main.cgi?section=ScaffoldGraph&page=scaffoldGraph&scaffold_oid=2687453745&start_coord=65535&end_coord=67443	E. coli STEC 2270	2703718869	Ga0122669_1177	2703745744	2704861066	2704861089	55014	69421	14407	22	https://img.jgi.doe.gov/cgi-bin/mer/main.cgi?section=ScaffoldGraph&page=scaffoldGraph&scaffold_oid=2703745744&start_coord=55014&end_coord=69421	2704861067, 2704861068, 2704861069, 2704861070, 2704861071, 2704861072, 2704861073, 2704861074, 2704861075, 2704861076, 2704861077, 2704861078, 2704861079, 2704861080, 2704861081, 2704861082, 2704861083, 2704861084, 2704861085, 2704861086, 2704861087, 2704861088	1								None			0
2_2703719355	2	2688075873	2688075874	https://img.jgi.doe.gov/cgi-bin/mer/main.cgi?section=ScaffoldGraph&page=scaffoldGraph&scaffold_oid=2687453745&start_coord=65535&end_coord=67443	E. coli 302619	2703719355	Ga0119708_1011	2703783421	2706485741	2706485759	55162	67656	12494	17	https://img.jgi.doe.gov/cgi-bin/mer/main.cgi?section=ScaffoldGraph&page=scaffoldGraph&scaffold_oid=2703783421&start_coord=55162&end_coord=67656	2706485742, 2706485743, 2706485744, 2706485745, 2706485746, 2706485747, 2706485748, 2706485749, 2706485750, 2706485751, 2706485752, 2706485753, 2706485754, 2706485755, 2706485756, 2706485757, 2706485758	1								None	2706485748_RosmerTA__RmrA_2634932349, 2706485749_RosmerTA__RmrT_2634932349	RosmerTA	1
2_2711768052	2	2688075873	2688075874	https://img.jgi.doe.gov/cgi-bin/mer/main.cgi?section=ScaffoldGraph&page=scaffoldGraph&scaffold_oid=2687453745&start_coord=65535&end_coord=67443	E. coli U59	2711768052	Ga0124300_1019	2711778237	2712026694	2712026719	55190	71916	16726	24	https://img.jgi.doe.gov/cgi-bin/mer/main.cgi?section=ScaffoldGraph&page=scaffoldGraph&scaffold_oid=2711778237&start_coord=55190&end_coord=71916	2712026695, 2712026696, 2712026697, 2712026698, 2712026699, 2712026700, 2712026701, 2712026702, 2712026703, 2712026704, 2712026705, 2712026706, 2712026707, 2712026708, 2712026709, 2712026710, 2712026711, 2712026712, 2712026713, 2712026714, 2712026715, 2712026716, 2712026717, 2712026718	2	E. coli 109497	2681813429	Prophage					Prophage			0
2_2711768057	2	2688075873	2688075874	https://img.jgi.doe.gov/cgi-bin/mer/main.cgi?section=ScaffoldGraph&page=scaffoldGraph&scaffold_oid=2687453745&start_coord=65535&end_coord=67443	E. coli 10-2342	2711768057	Ga0124308_107	2711778712	2712051727	2712051752	129932	148270	18338	24	https://img.jgi.doe.gov/cgi-bin/mer/main.cgi?section=ScaffoldGraph&page=scaffoldGraph&scaffold_oid=2711778712&start_coord=129932&end_coord=148270	2712051728, 2712051729, 2712051730, 2712051731, 2712051732, 2712051733, 2712051734, 2712051735, 2712051736, 2712051737, 2712051738, 2712051739, 2712051740, 2712051741, 2712051742, 2712051743, 2712051744, 2712051745, 2712051746, 2712051747, 2712051748, 2712051749, 2712051750, 2712051751	2	E. coli ACN001	2636415906						None	2712051731_AbiD__AbiD	Abi2	1
2_2711768101	2	2688075873	2688075874	https://img.jgi.doe.gov/cgi-bin/mer/main.cgi?section=ScaffoldGraph&page=scaffoldGraph&scaffold_oid=2687453745&start_coord=65535&end_coord=67443	E. coli 2013EL-1319	2711768101	Ga0124387_1017	2711783256	2712261376	2712261402	48957	67785	18828	25	https://img.jgi.doe.gov/cgi-bin/mer/main.cgi?section=ScaffoldGraph&page=scaffoldGraph&scaffold_oid=2711783256&start_coord=48957&end_coord=67785	2712261377, 2712261378, 2712261379, 2712261380, 2712261381, 2712261382, 2712261383, 2712261384, 2712261385, 2712261386, 2712261387, 2712261388, 2712261389, 2712261390, 2712261391, 2712261392, 2712261393, 2712261394, 2712261395, 2712261396, 2712261397, 2712261398, 2712261399, 2712261400, 2712261401	5	E. coli 3-020-07_S4_C1, E. coli 2-316-03_S4_C3, E. coli 2013EL-1320-c5, E. coli MB1074	2648501873, 2617270955, 2671180366, 2740892107	Prophage					Prophage			0
2_2711768166	2	2688075873	2688075874	https://img.jgi.doe.gov/cgi-bin/mer/main.cgi?section=ScaffoldGraph&page=scaffoldGraph&scaffold_oid=2687453745&start_coord=65535&end_coord=67443	E. coli Chronic_salp_APECgr01	2711768166	Ga0124504_1009	2711798199	2712511335	2712511367	132383	152812	20429	31	https://img.jgi.doe.gov/cgi-bin/mer/main.cgi?section=ScaffoldGraph&page=scaffoldGraph&scaffold_oid=2711798199&start_coord=132383&end_coord=152812	2712511336, 2712511337, 2712511338, 2712511339, 2712511340, 2712511341, 2712511342, 2712511343, 2712511344, 2712511345, 2712511346, 2712511347, 2712511348, 2712511349, 2712511350, 2712511351, 2712511352, 2712511353, 2712511354, 2712511355, 2712511356, 2712511357, 2712511358, 2712511359, 2712511360, 2712511361, 2712511362, 2712511363, 2712511364, 2712511365, 2712511366	2	E. coli ECONIH1	2630968533						None			0
2_2713896798	2	2688075873	2688075874	https://img.jgi.doe.gov/cgi-bin/mer/main.cgi?section=ScaffoldGraph&page=scaffoldGraph&scaffold_oid=2687453745&start_coord=65535&end_coord=67443	E. coli IH53473	2713896798	Ga0124662_109	2713909202	2714319147	2714319171	1425631	1441796	16165	23	https://img.jgi.doe.gov/cgi-bin/mer/main.cgi?section=ScaffoldGraph&page=scaffoldGraph&scaffold_oid=2713909202&start_coord=1425631&end_coord=1441796	2714319148, 2714319149, 2714319150, 2714319151, 2714319152, 2714319153, 2714319154, 2714319155, 2714319156, 2714319157, 2714319158, 2714319159, 2714319160, 2714319161, 2714319162, 2714319163, 2714319164, 2714319165, 2714319166, 2714319167, 2714319168, 2714319169, 2714319170	4	E. coli IH57218, E. coli STEC 2410, E. coli sv. O157:H7 272	2713896799, 2703719365, 2718218449						None			0
2_2718217709	2	2688075873	2688075874	https://img.jgi.doe.gov/cgi-bin/mer/main.cgi?section=ScaffoldGraph&page=scaffoldGraph&scaffold_oid=2687453745&start_coord=65535&end_coord=67443	E. coli FORC_031	2718217709	Ga0175304_15	2718227810	2718559082	2718559114	107437	128182	20745	31	https://img.jgi.doe.gov/cgi-bin/mer/main.cgi?section=ScaffoldGraph&page=scaffoldGraph&scaffold_oid=2718227810&start_coord=107437&end_coord=128182	2718559083, 2718559084, 2718559085, 2718559086, 2718559087, 2718559088, 2718559089, 2718559090, 2718559091, 2718559092, 2718559093, 2718559094, 2718559095, 2718559096, 2718559097, 2718559098, 2718559099, 2718559100, 2718559101, 2718559102, 2718559103, 2718559104, 2718559105, 2718559106, 2718559107, 2718559108, 2718559109, 2718559110, 2718559111, 2718559112, 2718559113	3	E. coli SF-166, E. coli 2011EL-1497-2	2684623083, 2713897075	Prophage					Prophage			0
2_2718218127	2	2688075873	2688075874	https://img.jgi.doe.gov/cgi-bin/mer/main.cgi?section=ScaffoldGraph&page=scaffoldGraph&scaffold_oid=2687453745&start_coord=65535&end_coord=67443	E. coli S43	2718218127	Ga0174963_11	2718228637	2720198384	2720198407	88189	102200	14011	22	https://img.jgi.doe.gov/cgi-bin/mer/main.cgi?section=ScaffoldGraph&page=scaffoldGraph&scaffold_oid=2718228637&start_coord=88189&end_coord=102200	2720198385, 2720198386, 2720198387, 2720198388, 2720198389, 2720198390, 2720198391, 2720198392, 2720198393, 2720198394, 2720198395, 2720198396, 2720198397, 2720198398, 2720198399, 2720198400, 2720198401, 2720198402, 2720198403, 2720198404, 2720198405, 2720198406	1								None			0
2_2718218136	2	2688075873	2688075874	https://img.jgi.doe.gov/cgi-bin/mer/main.cgi?section=ScaffoldGraph&page=scaffoldGraph&scaffold_oid=2687453745&start_coord=65535&end_coord=67443	E. coli O177:H21	2718218136	Ga0175790_11	2718228662	2720244665	2720244673	67179	73937	6758	7	https://img.jgi.doe.gov/cgi-bin/mer/main.cgi?section=ScaffoldGraph&page=scaffoldGraph&scaffold_oid=2718228662&start_coord=67179&end_coord=73937	2720244666, 2720244667, 2720244668, 2720244669, 2720244670, 2720244671, 2720244672	2	E. coli UMNturkey7	2657244961						None			0
2_2721755712	2	2688075873	2688075874	https://img.jgi.doe.gov/cgi-bin/mer/main.cgi?section=ScaffoldGraph&page=scaffoldGraph&scaffold_oid=2687453745&start_coord=65535&end_coord=67443	E. coli FMU073332	2721755712	Ga0175944_13	2721801318	2723689968	2723689987	107349	118143	10794	18	https://img.jgi.doe.gov/cgi-bin/mer/main.cgi?section=ScaffoldGraph&page=scaffoldGraph&scaffold_oid=2721801318&start_coord=107349&end_coord=118143	2723689969, 2723689970, 2723689971, 2723689972, 2723689973, 2723689974, 2723689975, 2723689976, 2723689977, 2723689978, 2723689979, 2723689980, 2723689981, 2723689982, 2723689983, 2723689984, 2723689985, 2723689986	1								None			0
2_2728369182	2	2688075873	2688075874	https://img.jgi.doe.gov/cgi-bin/mer/main.cgi?section=ScaffoldGraph&page=scaffoldGraph&scaffold_oid=2687453745&start_coord=65535&end_coord=67443	E. coli UM131	2728369182	Ga0127338_113	2728407201	2729519950	2729519976	142644	161749	19105	25	https://img.jgi.doe.gov/cgi-bin/mer/main.cgi?section=ScaffoldGraph&page=scaffoldGraph&scaffold_oid=2728407201&start_coord=142644&end_coord=161749	2729519951, 2729519952, 2729519953, 2729519954, 2729519955, 2729519956, 2729519957, 2729519958, 2729519959, 2729519960, 2729519961, 2729519962, 2729519963, 2729519964, 2729519965, 2729519966, 2729519967, 2729519968, 2729519969, 2729519970, 2729519971, 2729519972, 2729519973, 2729519974, 2729519975	1								None			0
2_2734482772	2	2688075873	2688075874	https://img.jgi.doe.gov/cgi-bin/mer/main.cgi?section=ScaffoldGraph&page=scaffoldGraph&scaffold_oid=2687453745&start_coord=65535&end_coord=67443	E. coli CVM N41498PS	2734482772	Ga0130642_1039	2734684246	2737320852	2737320874	20056	33223	13167	21	https://img.jgi.doe.gov/cgi-bin/mer/main.cgi?section=ScaffoldGraph&page=scaffoldGraph&scaffold_oid=2734684246&start_coord=20056&end_coord=33223	2737320853, 2737320854, 2737320855, 2737320856, 2737320857, 2737320858, 2737320859, 2737320860, 2737320861, 2737320862, 2737320863, 2737320864, 2737320865, 2737320866, 2737320867, 2737320868, 2737320869, 2737320870, 2737320871, 2737320872, 2737320873	1								None			0
2_2737471820	2	2688075873	2688075874	https://img.jgi.doe.gov/cgi-bin/mer/main.cgi?section=ScaffoldGraph&page=scaffoldGraph&scaffold_oid=2687453745&start_coord=65535&end_coord=67443	E. coli CVM N36312PS	2737471820	Ga0130665_1008	2737496399	2737883395	2737883404	13514	24255	10741	8	https://img.jgi.doe.gov/cgi-bin/mer/main.cgi?section=ScaffoldGraph&page=scaffoldGraph&scaffold_oid=2737496399&start_coord=13514&end_coord=24255	2737883396, 2737883397, 2737883398, 2737883399, 2737883400, 2737883401, 2737883402, 2737883403	2	E. coli 12	2667528074						None	2737883397_Gabija__GajA, 2737883398_Gabija__GajB_2	Gabija	1
2_2737471821	2	2688075873	2688075874	https://img.jgi.doe.gov/cgi-bin/mer/main.cgi?section=ScaffoldGraph&page=scaffoldGraph&scaffold_oid=2687453745&start_coord=65535&end_coord=67443	E. coli CVM N36225PS	2737471821	Ga0130666_1018	2737496528	2737888547	2737888560	40488	51525	11037	12	https://img.jgi.doe.gov/cgi-bin/mer/main.cgi?section=ScaffoldGraph&page=scaffoldGraph&scaffold_oid=2737496528&start_coord=40488&end_coord=51525	2737888548, 2737888549, 2737888550, 2737888551, 2737888552, 2737888553, 2737888554, 2737888555, 2737888556, 2737888557, 2737888558, 2737888559	3	E. coli VL2874, E. coli G43	2731957842, 2703718855	Prophage					Prophage	2737888556_Gao_Iet__IetS, 2737888557_Gao_Iet__IetA	Gao_Iet	1
2_2737471833	2	2688075873	2688075874	https://img.jgi.doe.gov/cgi-bin/mer/main.cgi?section=ScaffoldGraph&page=scaffoldGraph&scaffold_oid=2687453745&start_coord=65535&end_coord=67443	E. coli CVM N33922PS	2737471833	Ga0130678_1050	2737497984	2737949996	2737950017	55553	68394	12841	20	https://img.jgi.doe.gov/cgi-bin/mer/main.cgi?section=ScaffoldGraph&page=scaffoldGraph&scaffold_oid=2737497984&start_coord=55553&end_coord=68394	2737949997, 2737949998, 2737949999, 2737950000, 2737950001, 2737950002, 2737950003, 2737950004, 2737950005, 2737950006, 2737950007, 2737950008, 2737950009, 2737950010, 2737950011, 2737950012, 2737950013, 2737950014, 2737950015, 2737950016	2	E. coli CVM N33574PS	2737471868						None			0
2_2737471844	2	2688075873	2688075874	https://img.jgi.doe.gov/cgi-bin/mer/main.cgi?section=ScaffoldGraph&page=scaffoldGraph&scaffold_oid=2687453745&start_coord=65535&end_coord=67443	E. coli CVM N33601PS	2737471844	Ga0130689_117	2737499214	2738004557	2738004579	129882	143892	14010	21	https://img.jgi.doe.gov/cgi-bin/mer/main.cgi?section=ScaffoldGraph&page=scaffoldGraph&scaffold_oid=2737499214&start_coord=129882&end_coord=143892	2738004558, 2738004559, 2738004560, 2738004561, 2738004562, 2738004563, 2738004564, 2738004565, 2738004566, 2738004567, 2738004568, 2738004569, 2738004570, 2738004571, 2738004572, 2738004573, 2738004574, 2738004575, 2738004576, 2738004577, 2738004578	1								None			0
2_2740892211	2	2688075873	2688075874	https://img.jgi.doe.gov/cgi-bin/mer/main.cgi?section=ScaffoldGraph&page=scaffoldGraph&scaffold_oid=2687453745&start_coord=65535&end_coord=67443	E. coli sv. O119:H6 4522-1/89	2740892211	Ga0132286_10005	2740958056	2742498494	2742498506	165268	173713	8445	11	https://img.jgi.doe.gov/cgi-bin/mer/main.cgi?section=ScaffoldGraph&page=scaffoldGraph&scaffold_oid=2740958056&start_coord=165268&end_coord=173713	2742498495, 2742498496, 2742498497, 2742498498, 2742498499, 2742498500, 2742498501, 2742498502, 2742498503, 2742498504, 2742498505	1								None			0
2_2740892372	2	2688075873	2688075874	https://img.jgi.doe.gov/cgi-bin/mer/main.cgi?section=ScaffoldGraph&page=scaffoldGraph&scaffold_oid=2687453745&start_coord=65535&end_coord=67443	E. coli MI10-01	2740892372	Ga0132492_1011	2740978077	2743217120	2743217141	363976	377851	13875	20	https://img.jgi.doe.gov/cgi-bin/mer/main.cgi?section=ScaffoldGraph&page=scaffoldGraph&scaffold_oid=2740978077&start_coord=363976&end_coord=377851	2743217121, 2743217122, 2743217123, 2743217124, 2743217125, 2743217126, 2743217127, 2743217128, 2743217129, 2743217130, 2743217131, 2743217132, 2743217133, 2743217134, 2743217135, 2743217136, 2743217137, 2743217138, 2743217139, 2743217140	1								None			0
2_2744054909	2	2688075873	2688075874	https://img.jgi.doe.gov/cgi-bin/mer/main.cgi?section=ScaffoldGraph&page=scaffoldGraph&scaffold_oid=2687453745&start_coord=65535&end_coord=67443	E. coli KCJK1733	2744054909	Ga0133226_155	2744101265	2746132603	2746132619	120626	133826	13200	15	https://img.jgi.doe.gov/cgi-bin/mer/main.cgi?section=ScaffoldGraph&page=scaffoldGraph&scaffold_oid=2744101265&start_coord=120626&end_coord=133826	2746132604, 2746132605, 2746132606, 2746132607, 2746132608, 2746132609, 2746132610, 2746132611, 2746132612, 2746132613, 2746132614, 2746132615, 2746132616, 2746132617, 2746132618	2	E. coli CVM N36404PS	2734482789						None	2746132606_RosmerTA__RmrT_2585209417, 2746132607_RosmerTA__RmrA_2585209417	RosmerTA	1
3_2630968543	3	2688076039	2688076040	https://img.jgi.doe.gov/cgi-bin/mer/main.cgi?section=ScaffoldGraph&page=scaffoldGraph&scaffold_oid=2687453745&start_coord=246709&end_coord=249278	E. coli VR50	2630968543	Ga0072453_104	2631002768	2632226387	2632226401	257014	270438	13424	13	https://img.jgi.doe.gov/cgi-bin/mer/main.cgi?section=ScaffoldGraph&page=scaffoldGraph&scaffold_oid=2631002768&start_coord=257014&end_coord=270438	2632226388, 2632226389, 2632226390, 2632226391, 2632226392, 2632226393, 2632226394, 2632226395, 2632226396, 2632226397, 2632226398, 2632226399, 2632226400	1							Tn6230	Tn7-like transposon			0
3_2636415959	3	2688076039	2688076040	https://img.jgi.doe.gov/cgi-bin/mer/main.cgi?section=ScaffoldGraph&page=scaffoldGraph&scaffold_oid=2687453745&start_coord=246709&end_coord=249278	E. coli G3/10	2636415959	Ga0072364_101	2636492342	2638722416	2638722444	272437	300988	28551	27	https://img.jgi.doe.gov/cgi-bin/mer/main.cgi?section=ScaffoldGraph&page=scaffoldGraph&scaffold_oid=2636492342&start_coord=272437&end_coord=300988	2638722417, 2638722418, 2638722419, 2638722420, 2638722421, 2638722422, 2638722423, 2638722424, 2638722425, 2638722426, 2638722427, 2638722428, 2638722429, 2638722430, 2638722431, 2638722432, 2638722433, 2638722434, 2638722435, 2638722436, 2638722437, 2638722438, 2638722439, 2638722440, 2638722441, 2638722442, 2638722443	1								None			0
3_2648501797	3	2688076039	2688076040	https://img.jgi.doe.gov/cgi-bin/mer/main.cgi?section=ScaffoldGraph&page=scaffoldGraph&scaffold_oid=2687453745&start_coord=246709&end_coord=249278	E. coli ST540an	2648501797	Ga0054589_11	2648568641	2651304570	2651304581	341212	349605	8393	10	https://img.jgi.doe.gov/cgi-bin/mer/main.cgi?section=ScaffoldGraph&page=scaffoldGraph&scaffold_oid=2648568641&start_coord=341212&end_coord=349605	2651304571, 2651304572, 2651304573, 2651304574, 2651304575, 2651304576, 2651304577, 2651304578, 2651304579, 2651304580	2	E. coli ST540a	2651869857					Tn6230	Tn7-like transposon			0
3_2660238580	3	2688076039	2688076040	https://img.jgi.doe.gov/cgi-bin/mer/main.cgi?section=ScaffoldGraph&page=scaffoldGraph&scaffold_oid=2687453745&start_coord=246709&end_coord=249278	E. coli MGH108	2660238580	Ga0106792_104	2660323074	2662959953	2662959983	212999	246989	33990	29	https://img.jgi.doe.gov/cgi-bin/mer/main.cgi?section=ScaffoldGraph&page=scaffoldGraph&scaffold_oid=2660323074&start_coord=212999&end_coord=246989	2662959954, 2662959955, 2662959956, 2662959957, 2662959958, 2662959959, 2662959960, 2662959961, 2662959962, 2662959963, 2662959964, 2662959965, 2662959966, 2662959967, 2662959968, 2662959969, 2662959970, 2662959971, 2662959972, 2662959973, 2662959974, 2662959975, 2662959976, 2662959977, 2662959978, 2662959979, 2662959980, 2662959981, 2662959982	27	E. coli 1-110-08_S1_C1, E. coli 1-110-08_S1_C3, E. coli 2-177-06_S4_C3, E. coli D6-117.07, E. coli EC2_2, E. coli 338, E. coli 381-4, E. coli 8G, E. coli 503459_aEPEC, E. coli 504647_aEPEC, E. coli 503320, E. coli GM16-6, E. coli 11-3088, E. coli YD786, E. coli sv. O104:H4 C227-11 368 shch, E. coli FORC_029, E. coli 381-1, E. coli 7N, E. coli 9Z, E. coli G39, E. coli 07-2709, E. coli ECGM-D3374, …	2617270987, 2609459839, 2617270954, 2617271050, 2639763115, 2671180356, 2667527906, 2660238092, 2695420747, 2698536317, 2693429666, 2713896776, 2713896786, 2687453563, 2718217874, 2721755662, 2700989475, 2663763007, 2700989476, 2671181054, 2698536580, 2731957954, 2687453188, 2630968500, 2617271044, 2636415500					Tn6230	Tn7-like transposon			0
3_2684622581	3	2688076039	2688076040	https://img.jgi.doe.gov/cgi-bin/mer/main.cgi?section=ScaffoldGraph&page=scaffoldGraph&scaffold_oid=2687453745&start_coord=246709&end_coord=249278	E. coli E822	2684622581	Ga0124311_122	2684630467	2684941744	2684941773	30113	61413	31300	28	https://img.jgi.doe.gov/cgi-bin/mer/main.cgi?section=ScaffoldGraph&page=scaffoldGraph&scaffold_oid=2684630467&start_coord=30113&end_coord=61413	2684941745, 2684941746, 2684941747, 2684941748, 2684941749, 2684941750, 2684941751, 2684941752, 2684941753, 2684941754, 2684941755, 2684941756, 2684941757, 2684941758, 2684941759, 2684941760, 2684941761, 2684941762, 2684941763, 2684941764, 2684941765, 2684941766, 2684941767, 2684941768, 2684941769, 2684941770, 2684941771, 2684941772	2	E. coli E831	2740892281					Tn6230	Tn7-like transposon	2684941755_CBASS__Jab, 2684941756_CBASS__AG_E1_ThiF, 2684941757_CBASS__Cyclase_II, 2684941758_CBASS__Endonuc_big	CBASS_II	1
3_2695420804	3	2688076039	2688076040	https://img.jgi.doe.gov/cgi-bin/mer/main.cgi?section=ScaffoldGraph&page=scaffoldGraph&scaffold_oid=2687453745&start_coord=246709&end_coord=249278	E. coli 504300_aEPEC	2695420804	Ga0119543_1017	2695482993	2697554027	2697554041	30959	50139	19180	13	https://img.jgi.doe.gov/cgi-bin/mer/main.cgi?section=ScaffoldGraph&page=scaffoldGraph&scaffold_oid=2695482993&start_coord=30959&end_coord=50139	2697554028, 2697554029, 2697554030, 2697554031, 2697554032, 2697554033, 2697554034, 2697554035, 2697554036, 2697554037, 2697554038, 2697554039, 2697554040	2	E. coli WCHEC13-8	2648501345					Tn6230	Tn7-like transposon	2697554033_RM__Type_I_REases, 2697554036_RM__Type_I_S, 2697554037_PrrC__PrrC, 2697554038_RM__Type_I_MTases	PrrC, RM_type_I	2
3_2721755653	3	2688076039	2688076040	https://img.jgi.doe.gov/cgi-bin/mer/main.cgi?section=ScaffoldGraph&page=scaffoldGraph&scaffold_oid=2687453745&start_coord=246709&end_coord=249278	E. coli sv. O36:H14 06-00048	2721755653	Ga0174784_12	2721801196	2723431881	2723431910	273676	306131	32455	28	https://img.jgi.doe.gov/cgi-bin/mer/main.cgi?section=ScaffoldGraph&page=scaffoldGraph&scaffold_oid=2721801196&start_coord=273676&end_coord=306131	2723431882, 2723431883, 2723431884, 2723431885, 2723431886, 2723431887, 2723431888, 2723431889, 2723431890, 2723431891, 2723431892, 2723431893, 2723431894, 2723431895, 2723431896, 2723431897, 2723431898, 2723431899, 2723431900, 2723431901, 2723431902, 2723431903, 2723431904, 2723431905, 2723431906, 2723431907, 2723431908, 2723431909	1							Tn6230	Tn7-like transposon	2723431895_CBASS__AG_E1_ThiF, 2723431896_CBASS__Cyclase_II, 2723431897_CBASS__Endonuc_big	CBASS_II	1
3_2721755676	3	2688076039	2688076040	https://img.jgi.doe.gov/cgi-bin/mer/main.cgi?section=ScaffoldGraph&page=scaffoldGraph&scaffold_oid=2687453745&start_coord=246709&end_coord=249278	E. coli 210205630	2721755676	Ga0175471_14	2721801241	2723527453	2723527484	257728	292572	34844	30	https://img.jgi.doe.gov/cgi-bin/mer/main.cgi?section=ScaffoldGraph&page=scaffoldGraph&scaffold_oid=2721801241&start_coord=257728&end_coord=292572	2723527454, 2723527455, 2723527456, 2723527457, 2723527458, 2723527459, 2723527460, 2723527461, 2723527462, 2723527463, 2723527464, 2723527465, 2723527466, 2723527467, 2723527468, 2723527469, 2723527470, 2723527471, 2723527472, 2723527473, 2723527474, 2723527475, 2723527476, 2723527477, 2723527478, 2723527479, 2723527480, 2723527481, 2723527482, 2723527483	2	E. coli P816	2711768058					Tn6230	Tn7-like transposon			0
4_2617271340	4	2688076467	2688076469	https://img.jgi.doe.gov/cgi-bin/mer/main.cgi?section=ScaffoldGraph&page=scaffoldGraph&scaffold_oid=2687453745&start_coord=667629&end_coord=669153	E. coli 48	2617271340	Ga0055958_101	2617367234	2619605729	2619605747	243626	252681	9055	17	https://img.jgi.doe.gov/cgi-bin/mer/main.cgi?section=ScaffoldGraph&page=scaffoldGraph&scaffold_oid=2617367234&start_coord=243626&end_coord=252681	2619605730, 2619605731, 2619605732, 2619605733, 2619605734, 2619605735, 2619605736, 2619605737, 2619605738, 2619605739, 2619605740, 2619605741, 2619605742, 2619605743, 2619605744, 2619605745, 2619605746	2	E. coli STEC 196	2671180747	Prophage					Prophage			0
4_2627853771	4	2688076467	2688076469	https://img.jgi.doe.gov/cgi-bin/mer/main.cgi?section=ScaffoldGraph&page=scaffoldGraph&scaffold_oid=2687453745&start_coord=667629&end_coord=669153	E. coli PCN061	2627853771	Ga0074631_11	2627887785	2628902700	2628902738	682166	716614	34448	37	https://img.jgi.doe.gov/cgi-bin/mer/main.cgi?section=ScaffoldGraph&page=scaffoldGraph&scaffold_oid=2627887785&start_coord=682166&end_coord=716614	2628902701, 2628902702, 2628902703, 2628902704, 2628902705, 2628902706, 2628902707, 2628902708, 2628902709, 2628902710, 2628902711, 2628902712, 2628902713, 2628902714, 2628902715, 2628902716, 2628902717, 2628902718, 2628902719, 2628902720, 2628902721, 2628902722, 2628902723, 2628902724, 2628902725, 2628902726, 2628902727, 2628902728, 2628902729, 2628902730, 2628902731, 2628902732, 2628902733, 262…	1								None			0
4_2636415906	4	2688076467	2688076469	https://img.jgi.doe.gov/cgi-bin/mer/main.cgi?section=ScaffoldGraph&page=scaffoldGraph&scaffold_oid=2687453745&start_coord=667629&end_coord=669153	E. coli ACN001	2636415906	Ga0078676_11	2636483000	2638502140	2638502199	685484	745059	59575	58	https://img.jgi.doe.gov/cgi-bin/mer/main.cgi?section=ScaffoldGraph&page=scaffoldGraph&scaffold_oid=2636483000&start_coord=685484&end_coord=745059	2638502141, 2638502142, 2638502143, 2638502144, 2638502145, 2638502146, 2638502147, 2638502148, 2638502149, 2638502150, 2638502151, 2638502152, 2638502153, 2638502154, 2638502155, 2638502156, 2638502157, 2638502158, 2638502159, 2638502160, 2638502161, 2638502162, 2638502163, 2638502164, 2638502165, 2638502166, 2638502167, 2638502168, 2638502169, 2638502170, 2638502171, 2638502172, 2638502173, 263…	1								None	2638502178_RM__Type_I_REases, 2638502179_RM__Type_I_S, 2638502180_PrrC__EcoprrI	RM_type_I	1
4_2660238024	4	2688076467	2688076469	https://img.jgi.doe.gov/cgi-bin/mer/main.cgi?section=ScaffoldGraph&page=scaffoldGraph&scaffold_oid=2687453745&start_coord=667629&end_coord=669153	E. coli MNCRE22	2660238024	Ga0113255_101	2660252993	2660721947	2660721988	221287	252688	31401	40	https://img.jgi.doe.gov/cgi-bin/mer/main.cgi?section=ScaffoldGraph&page=scaffoldGraph&scaffold_oid=2660252993&start_coord=221287&end_coord=252688	2660721948, 2660721949, 2660721950, 2660721951, 2660721952, 2660721953, 2660721954, 2660721955, 2660721956, 2660721957, 2660721958, 2660721959, 2660721960, 2660721961, 2660721962, 2660721963, 2660721964, 2660721965, 2660721966, 2660721967, 2660721968, 2660721969, 2660721970, 2660721971, 2660721972, 2660721973, 2660721974, 2660721975, 2660721976, 2660721977, 2660721978, 2660721979, 2660721980, 266…	1			Prophage					Prophage			0
4_2671180778	4	2688076467	2688076469	https://img.jgi.doe.gov/cgi-bin/mer/main.cgi?section=ScaffoldGraph&page=scaffoldGraph&scaffold_oid=2687453745&start_coord=667629&end_coord=669153	E. coli 100383_aEPEC	2671180778	Ga0119610_1004	2671274998	2674143829	2674143844	208123	219596	11473	14	https://img.jgi.doe.gov/cgi-bin/mer/main.cgi?section=ScaffoldGraph&page=scaffoldGraph&scaffold_oid=2671274998&start_coord=208123&end_coord=219596	2674143830, 2674143831, 2674143832, 2674143833, 2674143834, 2674143835, 2674143836, 2674143837, 2674143838, 2674143839, 2674143840, 2674143841, 2674143842, 2674143843	1								None			0
4_2681813145	4	2688076467	2688076469	https://img.jgi.doe.gov/cgi-bin/mer/main.cgi?section=ScaffoldGraph&page=scaffoldGraph&scaffold_oid=2687453745&start_coord=667629&end_coord=669153	E. coli BIDMC101	2681813145	Ga0106795_110	2681858304	2683045049	2683045087	506776	542671	35895	37	https://img.jgi.doe.gov/cgi-bin/mer/main.cgi?section=ScaffoldGraph&page=scaffoldGraph&scaffold_oid=2681858304&start_coord=506776&end_coord=542671	2683045050, 2683045051, 2683045052, 2683045053, 2683045054, 2683045055, 2683045056, 2683045057, 2683045058, 2683045059, 2683045060, 2683045061, 2683045062, 2683045063, 2683045064, 2683045065, 2683045066, 2683045067, 2683045068, 2683045069, 2683045070, 2683045071, 2683045072, 2683045073, 2683045074, 2683045075, 2683045076, 2683045077, 2683045078, 2683045079, 2683045080, 2683045081, 2683045082, 268…	1			Prophage					Prophage	2683045065_RM__Type_I_REases, 2683045067_RM__Type_I_S, 2683045068_PrrC__PrrC, 2683045069_RM__Type_I_MTases	PrrC, RM_type_I	2
4_2681813455	4	2688076467	2688076469	https://img.jgi.doe.gov/cgi-bin/mer/main.cgi?section=ScaffoldGraph&page=scaffoldGraph&scaffold_oid=2687453745&start_coord=667629&end_coord=669153	E. coli SF-468	2681813455	Ga0125166_16	2681898359	2684189794	2684189808	661983	673258	11275	13	https://img.jgi.doe.gov/cgi-bin/mer/main.cgi?section=ScaffoldGraph&page=scaffoldGraph&scaffold_oid=2681898359&start_coord=661983&end_coord=673258	2684189795, 2684189796, 2684189797, 2684189798, 2684189799, 2684189800, 2684189801, 2684189802, 2684189803, 2684189804, 2684189805, 2684189806, 2684189807	1								None			0
4_2698536428	4	2688076467	2688076469	https://img.jgi.doe.gov/cgi-bin/mer/main.cgi?section=ScaffoldGraph&page=scaffoldGraph&scaffold_oid=2687453745&start_coord=667629&end_coord=669153	E. coli STEC 3106	2698536428	Ga0122655_1081	2698552279	2699065328	2699065345	96384	105085	8701	16	https://img.jgi.doe.gov/cgi-bin/mer/main.cgi?section=ScaffoldGraph&page=scaffoldGraph&scaffold_oid=2698552279&start_coord=96384&end_coord=105085	2699065329, 2699065330, 2699065331, 2699065332, 2699065333, 2699065334, 2699065335, 2699065336, 2699065337, 2699065338, 2699065339, 2699065340, 2699065341, 2699065342, 2699065343, 2699065344	3	E. coli STEC 2363, E. coli STEC 645	2703718870, 2703718778	Prophage					Prophage			0
4_2713896798	4	2688076467	2688076469	https://img.jgi.doe.gov/cgi-bin/mer/main.cgi?section=ScaffoldGraph&page=scaffoldGraph&scaffold_oid=2687453745&start_coord=667629&end_coord=669153	E. coli IH53473	2713896798	Ga0124662_109	2713909202	2714318466	2714318549	750837	824028	73191	82	https://img.jgi.doe.gov/cgi-bin/mer/main.cgi?section=ScaffoldGraph&page=scaffoldGraph&scaffold_oid=2713909202&start_coord=750837&end_coord=824028	2714318467, 2714318468, 2714318469, 2714318470, 2714318471, 2714318472, 2714318473, 2714318474, 2714318475, 2714318476, 2714318477, 2714318478, 2714318479, 2714318480, 2714318481, 2714318482, 2714318483, 2714318484, 2714318485, 2714318486, 2714318487, 2714318488, 2714318489, 2714318490, 2714318491, 2714318492, 2714318493, 2714318494, 2714318495, 2714318496, 2714318497, 2714318498, 2714318499, 271…	1			Prophage	Caudoviricetes_Sepvirinae_Traversvirus				Prophage			0
4_2718218172	4	2688076467	2688076469	https://img.jgi.doe.gov/cgi-bin/mer/main.cgi?section=ScaffoldGraph&page=scaffoldGraph&scaffold_oid=2687453745&start_coord=667629&end_coord=669153	E. coli SEC470	2718218172	Ga0175469_11	2718228729	2720390122	2720390135	285787	294358	8571	12	https://img.jgi.doe.gov/cgi-bin/mer/main.cgi?section=ScaffoldGraph&page=scaffoldGraph&scaffold_oid=2718228729&start_coord=285787&end_coord=294358	2720390123, 2720390124, 2720390125, 2720390126, 2720390127, 2720390128, 2720390129, 2720390130, 2720390131, 2720390132, 2720390133, 2720390134	1								None			0
4_2718218452	4	2688076467	2688076469	https://img.jgi.doe.gov/cgi-bin/mer/main.cgi?section=ScaffoldGraph&page=scaffoldGraph&scaffold_oid=2687453745&start_coord=667629&end_coord=669153	E. coli C3	2718218452	Ga0174944_11	2718229259	2721531094	2721531129	666758	701898	35140	34	https://img.jgi.doe.gov/cgi-bin/mer/main.cgi?section=ScaffoldGraph&page=scaffoldGraph&scaffold_oid=2718229259&start_coord=666758&end_coord=701898	2721531095, 2721531096, 2721531097, 2721531098, 2721531099, 2721531100, 2721531101, 2721531102, 2721531103, 2721531104, 2721531105, 2721531106, 2721531107, 2721531108, 2721531109, 2721531110, 2721531111, 2721531112, 2721531113, 2721531114, 2721531115, 2721531116, 2721531117, 2721531118, 2721531119, 2721531120, 2721531121, 2721531122, 2721531123, 2721531124, 2721531125, 2721531126, 2721531127, 272…	1			Prophage					Prophage			0
4_2721755653	4	2688076467	2688076469	https://img.jgi.doe.gov/cgi-bin/mer/main.cgi?section=ScaffoldGraph&page=scaffoldGraph&scaffold_oid=2687453745&start_coord=667629&end_coord=669153	E. coli sv. O36:H14 06-00048	2721755653	Ga0174784_12	2721801196	2723432336	2723432355	723893	737734	13841	18	https://img.jgi.doe.gov/cgi-bin/mer/main.cgi?section=ScaffoldGraph&page=scaffoldGraph&scaffold_oid=2721801196&start_coord=723893&end_coord=737734	2723432337, 2723432338, 2723432339, 2723432340, 2723432341, 2723432342, 2723432343, 2723432344, 2723432345, 2723432346, 2723432347, 2723432348, 2723432349, 2723432350, 2723432351, 2723432352, 2723432353, 2723432354	1			Prophage					Prophage			0
4_2721755711	4	2688076467	2688076469	https://img.jgi.doe.gov/cgi-bin/mer/main.cgi?section=ScaffoldGraph&page=scaffoldGraph&scaffold_oid=2687453745&start_coord=667629&end_coord=669153	E. coli C5	2721755711	Ga0175945_12	2721801314	2723684889	2723684943	673256	733702	60446	53	https://img.jgi.doe.gov/cgi-bin/mer/main.cgi?section=ScaffoldGraph&page=scaffoldGraph&scaffold_oid=2721801314&start_coord=673256&end_coord=733702	2723684890, 2723684891, 2723684892, 2723684893, 2723684894, 2723684895, 2723684896, 2723684897, 2723684898, 2723684899, 2723684900, 2723684901, 2723684902, 2723684903, 2723684904, 2723684905, 2723684906, 2723684907, 2723684908, 2723684909, 2723684910, 2723684911, 2723684912, 2723684913, 2723684914, 2723684915, 2723684916, 2723684917, 2723684918, 2723684919, 2723684920, 2723684921, 2723684922, 272…	1								None	2723684898_Zorya_TypeI__ZorD, 2723684899_Zorya_TypeI__ZorC, 2723684900_Zorya__ZorB, 2723684901_Zorya__ZorA	Zorya_I	1
4_2734482789	4	2688076467	2688076469	https://img.jgi.doe.gov/cgi-bin/mer/main.cgi?section=ScaffoldGraph&page=scaffoldGraph&scaffold_oid=2687453745&start_coord=667629&end_coord=669153	E. coli CVM N36404PS	2734482789	Ga0130660_114	2734686263	2737405387	2737405456	127583	197836	70253	68	https://img.jgi.doe.gov/cgi-bin/mer/main.cgi?section=ScaffoldGraph&page=scaffoldGraph&scaffold_oid=2734686263&start_coord=127583&end_coord=197836	2737405388, 2737405389, 2737405390, 2737405391, 2737405392, 2737405393, 2737405394, 2737405395, 2737405396, 2737405397, 2737405398, 2737405399, 2737405400, 2737405401, 2737405402, 2737405403, 2737405404, 2737405405, 2737405406, 2737405407, 2737405408, 2737405409, 2737405410, 2737405411, 2737405412, 2737405413, 2737405414, 2737405415, 2737405416, 2737405417, 2737405418, 2737405419, 2737405420, 273…	1								None	2737405409_RM__Type_I_REases, 2737405411_RM__Type_I_S, 2737405413_PrrC__PrrC, 2737405414_RM__Type_I_MTases, 2737405441_dGTPase__dGTPase	dGTPase, PrrC, RM_type_I	3
5_2519103024	5	2688076563	2688076571	https://img.jgi.doe.gov/cgi-bin/mer/main.cgi?section=ScaffoldGraph&page=scaffoldGraph&scaffold_oid=2687453745&start_coord=772994&end_coord=774567	E. coli HM605 (Scaffold Annotation v1)	2519103024	HM605draft_gi339759499.1	2519106324	2519181761	2519181841	3076208	3152043	75835	79	https://img.jgi.doe.gov/cgi-bin/mer/main.cgi?section=ScaffoldGraph&page=scaffoldGraph&scaffold_oid=2519106324&start_coord=3076208&end_coord=3152043	2519181762, 2519181763, 2519181764, 2519181765, 2519181766, 2519181767, 2519181768, 2519181769, 2519181770, 2519181771, 2519181772, 2519181773, 2519181774, 2519181775, 2519181776, 2519181777, 2519181778, 2519181779, 2519181780, 2519181781, 2519181782, 2519181783, 2519181784, 2519181785, 2519181786, 2519181787, 2519181788, 2519181789, 2519181790, 2519181791, 2519181792, 2519181793, 2519181794, 251…	1			Prophage					Prophage	2519181837_Mokosh_TypeII__MkoC	Mokosh_II	1
5_2528311135	5	2688076563	2688076571	https://img.jgi.doe.gov/cgi-bin/mer/main.cgi?section=ScaffoldGraph&page=scaffoldGraph&scaffold_oid=2687453745&start_coord=772994&end_coord=774567	E. coli O1:K1:H7 U5/41, DSM 30083	2528311135	Scaffold1	2528333300	2528743028	2528743102	1387015	1461252	74237	73	https://img.jgi.doe.gov/cgi-bin/mer/main.cgi?section=ScaffoldGraph&page=scaffoldGraph&scaffold_oid=2528333300&start_coord=1387015&end_coord=1461252	2528743029, 2528743030, 2528743031, 2528743032, 2528743033, 2528743034, 2528743035, 2528743036, 2528743037, 2528743038, 2528743039, 2528743040, 2528743041, 2528743042, 2528743043, 2528743044, 2528743045, 2528743046, 2528743047, 2528743048, 2528743049, 2528743050, 2528743051, 2528743052, 2528743053, 2528743054, 2528743055, 2528743056, 2528743057, 2528743058, 2528743059, 2528743060, 2528743061, 252…	4	E. coli SF-166, E. coli UCD-JA38, E. coli NCTC9001	2684623083, 2639762909, 2687453512	Prophage					Prophage	2528743098_Mokosh_TypeII__MkoC	Mokosh_II	1
5_2597489870	5	2688076563	2688076571	https://img.jgi.doe.gov/cgi-bin/mer/main.cgi?section=ScaffoldGraph&page=scaffoldGraph&scaffold_oid=2687453745&start_coord=772994&end_coord=774567	E. coli ETEC H10407	2597489870	Ga0046384_gi309700213.3	2597512794	2597790646	2597790726	819929	893233	73304	79	https://img.jgi.doe.gov/cgi-bin/mer/main.cgi?section=ScaffoldGraph&page=scaffoldGraph&scaffold_oid=2597512794&start_coord=819929&end_coord=893233	2597790647, 2597790648, 2597790649, 2597790650, 2597790651, 2597790652, 2597790653, 2597790654, 2597790655, 2597790656, 2597790657, 2597790658, 2597790659, 2597790660, 2597790661, 2597790662, 2597790663, 2597790664, 2597790665, 2597790666, 2597790667, 2597790668, 2597790669, 2597790670, 2597790671, 2597790672, 2597790673, 2597790674, 2597790675, 2597790676, 2597790677, 2597790678, 2597790679, 259…	2	E. coli SEC470	2630968827						None			0
5_2597490154	5	2688076563	2688076571	https://img.jgi.doe.gov/cgi-bin/mer/main.cgi?section=ScaffoldGraph&page=scaffoldGraph&scaffold_oid=2687453745&start_coord=772994&end_coord=774567	E. coli ATCC 25922	2597490154	Ga0057520_gi674299053.3	2597522020	2598526423	2598526546	806323	929688	123365	122	https://img.jgi.doe.gov/cgi-bin/mer/main.cgi?section=ScaffoldGraph&page=scaffoldGraph&scaffold_oid=2597522020&start_coord=806323&end_coord=929688	2598526424, 2598526425, 2598526426, 2598526427, 2598526428, 2598526429, 2598526430, 2598526431, 2598526432, 2598526433, 2598526434, 2598526435, 2598526436, 2598526437, 2598526438, 2598526439, 2598526440, 2598526441, 2598526442, 2598526443, 2598526444, 2598526445, 2598526446, 2598526447, 2598526448, 2598526449, 2598526450, 2598526451, 2598526452, 2598526453, 2598526454, 2598526455, 2598526456, 259…	1			Prophage					Prophage	2598526439_SanaTA__SanaT, 2598526440_SanaTA__SanaA	SanaTA	1
5_2606217105	5	2688076563	2688076571	https://img.jgi.doe.gov/cgi-bin/mer/main.cgi?section=ScaffoldGraph&page=scaffoldGraph&scaffold_oid=2687453745&start_coord=772994&end_coord=774567	E. coli 2-177-06_S3_C1	2606217105	Ga0054873_1117	2606218018	2606247223	2606247281	120554	181717	61163	57	https://img.jgi.doe.gov/cgi-bin/mer/main.cgi?section=ScaffoldGraph&page=scaffoldGraph&scaffold_oid=2606218018&start_coord=120554&end_coord=181717	2606247224, 2606247225, 2606247226, 2606247227, 2606247228, 2606247229, 2606247230, 2606247231, 2606247232, 2606247233, 2606247234, 2606247235, 2606247236, 2606247237, 2606247238, 2606247239, 2606247240, 2606247241, 2606247242, 2606247243, 2606247244, 2606247245, 2606247246, 2606247247, 2606247248, 2606247249, 2606247250, 2606247251, 2606247252, 2606247253, 2606247254, 2606247255, 2606247256, 260…	1			Prophage	Caudoviricetes_Sepvirinae_Traversvirus				Prophage	2606247232_Gao_Iet__IetA, 2606247233_Gao_Iet__IetS, 2606247234_RM_Type_III__Type_III_MTases, 2606247235_RM_Type_III__Type_III_REases, 2606247243_RM_Type_IV__Type_IV_REases, 2606247244_RM_Type_IV__Type_IV_REases	Gao_Iet, RM_type_III, RM_type_IV	3
5_2609459846	5	2688076563	2688076571	https://img.jgi.doe.gov/cgi-bin/mer/main.cgi?section=ScaffoldGraph&page=scaffoldGraph&scaffold_oid=2687453745&start_coord=772994&end_coord=774567	E. coli 2-177-06_S3_C2	2609459846	Ga0054888_1011	2609502790	2610231614	2610231627	113505	128336	14831	12	https://img.jgi.doe.gov/cgi-bin/mer/main.cgi?section=ScaffoldGraph&page=scaffoldGraph&scaffold_oid=2609502790&start_coord=113505&end_coord=128336	2610231615, 2610231616, 2610231617, 2610231618, 2610231619, 2610231620, 2610231621, 2610231622, 2610231623, 2610231624, 2610231625, 2610231626	1								None	2610231618_RM_Type_IIG__Type_IIG, 2610231622_RM_Type_IV__Type_IV_REases, 2610231623_RM_Type_IV__Type_IV_REases	RM_type_II, RM_type_IV	2
5_2617270948	5	2688076563	2688076571	https://img.jgi.doe.gov/cgi-bin/mer/main.cgi?section=ScaffoldGraph&page=scaffoldGraph&scaffold_oid=2687453745&start_coord=772994&end_coord=774567	E. coli 1-176-05_S3_C2	2617270948	Ga0054894_127	2617318931	2618157450	2618157476	314673	342447	27774	25	https://img.jgi.doe.gov/cgi-bin/mer/main.cgi?section=ScaffoldGraph&page=scaffoldGraph&scaffold_oid=2617318931&start_coord=314673&end_coord=342447	2618157451, 2618157452, 2618157453, 2618157454, 2618157455, 2618157456, 2618157457, 2618157458, 2618157459, 2618157460, 2618157461, 2618157462, 2618157463, 2618157464, 2618157465, 2618157466, 2618157467, 2618157468, 2618157469, 2618157470, 2618157471, 2618157472, 2618157473, 2618157474, 2618157475	1								None	2618157454_AbiEii__AbiEi_3, 2618157455_AbiEii__AbiEii	AbiEii	1
5_2617271049	5	2688076563	2688076571	https://img.jgi.doe.gov/cgi-bin/mer/main.cgi?section=ScaffoldGraph&page=scaffoldGraph&scaffold_oid=2687453745&start_coord=772994&end_coord=774567	E. coli D6-113.11	2617271049	Ga0056859_145	2617331314	2618614583	2618614610	300977	323999	23022	26	https://img.jgi.doe.gov/cgi-bin/mer/main.cgi?section=ScaffoldGraph&page=scaffoldGraph&scaffold_oid=2617331314&start_coord=300977&end_coord=323999	2618614584, 2618614585, 2618614586, 2618614587, 2618614588, 2618614589, 2618614590, 2618614591, 2618614592, 2618614593, 2618614594, 2618614595, 2618614596, 2618614597, 2618614598, 2618614599, 2618614600, 2618614601, 2618614602, 2618614603, 2618614604, 2618614605, 2618614606, 2618614607, 2618614608, 2618614609	1								None			0
5_2623620505	5	2688076563	2688076571	https://img.jgi.doe.gov/cgi-bin/mer/main.cgi?section=ScaffoldGraph&page=scaffoldGraph&scaffold_oid=2687453745&start_coord=772994&end_coord=774567	E. coli 1303	2623620505	EC1303_c	2623649492	2624710036	2624710067	3280893	3310018	29125	30	https://img.jgi.doe.gov/cgi-bin/mer/main.cgi?section=ScaffoldGraph&page=scaffoldGraph&scaffold_oid=2623649492&start_coord=3280893&end_coord=3310018	2624710037, 2624710038, 2624710039, 2624710040, 2624710041, 2624710042, 2624710043, 2624710044, 2624710045, 2624710046, 2624710047, 2624710048, 2624710049, 2624710050, 2624710051, 2624710052, 2624710053, 2624710054, 2624710055, 2624710056, 2624710057, 2624710058, 2624710059, 2624710060, 2624710061, 2624710062, 2624710063, 2624710064, 2624710065, 2624710066	1								None			0
5_2627853794	5	2688076563	2688076571	https://img.jgi.doe.gov/cgi-bin/mer/main.cgi?section=ScaffoldGraph&page=scaffoldGraph&scaffold_oid=2687453745&start_coord=772994&end_coord=774567	E. coli O157:H16 Santai	2627853794	Ga0069336_11	2627889809	2629000321	2629000392	844071	916120	72049	70	https://img.jgi.doe.gov/cgi-bin/mer/main.cgi?section=ScaffoldGraph&page=scaffoldGraph&scaffold_oid=2627889809&start_coord=844071&end_coord=916120	2629000322, 2629000323, 2629000324, 2629000325, 2629000326, 2629000327, 2629000328, 2629000329, 2629000330, 2629000331, 2629000332, 2629000333, 2629000334, 2629000335, 2629000336, 2629000337, 2629000338, 2629000339, 2629000340, 2629000341, 2629000342, 2629000343, 2629000344, 2629000345, 2629000346, 2629000347, 2629000348, 2629000349, 2629000350, 2629000351, 2629000352, 2629000353, 2629000354, 262…	1								None	2629000343_RM__Type_I_S, 2629000344_RM__Type_I_MTases, 2629000345_RM__Type_I_REases, 2629000353_dGTPase__dGTPase	dGTPase, RM_type_I	2
5_2627853910	5	2688076563	2688076571	https://img.jgi.doe.gov/cgi-bin/mer/main.cgi?section=ScaffoldGraph&page=scaffoldGraph&scaffold_oid=2687453745&start_coord=772994&end_coord=774567	E. coli FAP1	2627853910	Ga0069443_12	2627898945	2629471630	2629471714	776924	862030	85106	83	https://img.jgi.doe.gov/cgi-bin/mer/main.cgi?section=ScaffoldGraph&page=scaffoldGraph&scaffold_oid=2627898945&start_coord=776924&end_coord=862030	2629471631, 2629471632, 2629471633, 2629471634, 2629471635, 2629471636, 2629471637, 2629471638, 2629471639, 2629471640, 2629471641, 2629471642, 2629471643, 2629471644, 2629471645, 2629471646, 2629471647, 2629471648, 2629471649, 2629471650, 2629471651, 2629471652, 2629471653, 2629471654, 2629471655, 2629471656, 2629471657, 2629471658, 2629471659, 2629471660, 2629471661, 2629471662, 2629471663, 262…	1								None			0
5_2630968543	5	2688076563	2688076571	https://img.jgi.doe.gov/cgi-bin/mer/main.cgi?section=ScaffoldGraph&page=scaffoldGraph&scaffold_oid=2687453745&start_coord=772994&end_coord=774567	E. coli VR50	2630968543	Ga0072453_104	2631002768	2632226951	2632227068	814786	927122	112336	116	https://img.jgi.doe.gov/cgi-bin/mer/main.cgi?section=ScaffoldGraph&page=scaffoldGraph&scaffold_oid=2631002768&start_coord=814786&end_coord=927122	2632226952, 2632226953, 2632226954, 2632226955, 2632226956, 2632226957, 2632226958, 2632226959, 2632226960, 2632226961, 2632226962, 2632226963, 2632226964, 2632226965, 2632226966, 2632226967, 2632226968, 2632226969, 2632226970, 2632226971, 2632226972, 2632226973, 2632226974, 2632226975, 2632226976, 2632226977, 2632226978, 2632226979, 2632226980, 2632226981, 2632226982, 2632226983, 2632226984, 263…	1			Prophage	Caudoviricetes_Myoviridae				Prophage			0
5_2636415477	5	2688076563	2688076571	https://img.jgi.doe.gov/cgi-bin/mer/main.cgi?section=ScaffoldGraph&page=scaffoldGraph&scaffold_oid=2687453745&start_coord=772994&end_coord=774567	E. coli MRSN 10204	2636415477	Ga0073052_165	2636424781	2636735555	2636735574	166704	185831	19127	18	https://img.jgi.doe.gov/cgi-bin/mer/main.cgi?section=ScaffoldGraph&page=scaffoldGraph&scaffold_oid=2636424781&start_coord=166704&end_coord=185831	2636735556, 2636735557, 2636735558, 2636735559, 2636735560, 2636735561, 2636735562, 2636735563, 2636735564, 2636735565, 2636735566, 2636735567, 2636735568, 2636735569, 2636735570, 2636735571, 2636735572, 2636735573	4	E. coli UPEC_005	2740892428						None			0
5_2645727867	5	2688076563	2688076571	https://img.jgi.doe.gov/cgi-bin/mer/main.cgi?section=ScaffoldGraph&page=scaffoldGraph&scaffold_oid=2687453745&start_coord=772994&end_coord=774567	E. coli 94-3024 (unscreened)	2645727867	Ga0069400_12	2645764347	2647328623	2647328697	776495	854319	77824	73	https://img.jgi.doe.gov/cgi-bin/mer/main.cgi?section=ScaffoldGraph&page=scaffoldGraph&scaffold_oid=2645764347&start_coord=776495&end_coord=854319	2647328624, 2647328625, 2647328626, 2647328627, 2647328628, 2647328629, 2647328630, 2647328631, 2647328632, 2647328633, 2647328634, 2647328635, 2647328636, 2647328637, 2647328638, 2647328639, 2647328640, 2647328641, 2647328642, 2647328643, 2647328644, 2647328645, 2647328646, 2647328647, 2647328648, 2647328649, 2647328650, 2647328651, 2647328652, 2647328653, 2647328654, 2647328655, 2647328656, 264…	1								None			0
5_2645728010	5	2688076563	2688076571	https://img.jgi.doe.gov/cgi-bin/mer/main.cgi?section=ScaffoldGraph&page=scaffoldGraph&scaffold_oid=2687453745&start_coord=772994&end_coord=774567	E. coli C43(DE3)	2645728010	Ga0098223_11	2645775768	2647928284	2647928306	810046	831893	21847	21	https://img.jgi.doe.gov/cgi-bin/mer/main.cgi?section=ScaffoldGraph&page=scaffoldGraph&scaffold_oid=2645775768&start_coord=810046&end_coord=831893	2647928285, 2647928286, 2647928287, 2647928288, 2647928289, 2647928290, 2647928291, 2647928292, 2647928293, 2647928294, 2647928295, 2647928296, 2647928297, 2647928298, 2647928299, 2647928300, 2647928301, 2647928302, 2647928303, 2647928304, 2647928305	6	E. coli BL21 TaKaRa, E. coli C41(DE3), E. coli C41(DE3), E. coli BL21 (DE3) (test1)	2718218433, 2687453312, 2651869839, 2513237400						None			0
5_2648501361	5	2688076563	2688076571	https://img.jgi.doe.gov/cgi-bin/mer/main.cgi?section=ScaffoldGraph&page=scaffoldGraph&scaffold_oid=2687453745&start_coord=772994&end_coord=774567	E. coli LSPQ A134697	2648501361	Ga0098683_121	2648523922	2649608612	2649608630	335532	353958	18426	17	https://img.jgi.doe.gov/cgi-bin/mer/main.cgi?section=ScaffoldGraph&page=scaffoldGraph&scaffold_oid=2648523922&start_coord=335532&end_coord=353958	2649608613, 2649608614, 2649608615, 2649608616, 2649608617, 2649608618, 2649608619, 2649608620, 2649608621, 2649608622, 2649608623, 2649608624, 2649608625, 2649608626, 2649608627, 2649608628, 2649608629	9	E. coli SF-173, E. coli RS218, E. coli APEC IMT5155, E. coli Chronic_salp_APECgr01, E. coli UM141, E. coli BIDMC114, E. coli A192PP, E. coli UM147	2684623189, 2654587736, 2627854098, 2711768166, 2728369185, 2663763400, 2740892258, 2728369554						None			0
5_2657245132	5	2688076563	2688076571	https://img.jgi.doe.gov/cgi-bin/mer/main.cgi?section=ScaffoldGraph&page=scaffoldGraph&scaffold_oid=2687453745&start_coord=772994&end_coord=774567	E. coli BWH60	2657245132	Ga0106790_115	2657271016	2658213422	2658213519	184357	280379	96022	96	https://img.jgi.doe.gov/cgi-bin/mer/main.cgi?section=ScaffoldGraph&page=scaffoldGraph&scaffold_oid=2657271016&start_coord=184357&end_coord=280379	2658213423, 2658213424, 2658213425, 2658213426, 2658213427, 2658213428, 2658213429, 2658213430, 2658213431, 2658213432, 2658213433, 2658213434, 2658213435, 2658213436, 2658213437, 2658213438, 2658213439, 2658213440, 2658213441, 2658213442, 2658213443, 2658213444, 2658213445, 2658213446, 2658213447, 2658213448, 2658213449, 2658213450, 2658213451, 2658213452, 2658213453, 2658213454, 2658213455, 265…	1			Prophage					Prophage	2658213501_SanaTA__SanaA, 2658213502_SanaTA__SanaT	SanaTA	1
5_2660238147	5	2688076563	2688076571	https://img.jgi.doe.gov/cgi-bin/mer/main.cgi?section=ScaffoldGraph&page=scaffoldGraph&scaffold_oid=2687453745&start_coord=772994&end_coord=774567	E. coli BWH59	2660238147	Ga0106789_107	2660270014	2661212390	2661212489	182410	280707	98297	98	https://img.jgi.doe.gov/cgi-bin/mer/main.cgi?section=ScaffoldGraph&page=scaffoldGraph&scaffold_oid=2660270014&start_coord=182410&end_coord=280707	2661212391, 2661212392, 2661212393, 2661212394, 2661212395, 2661212396, 2661212397, 2661212398, 2661212399, 2661212400, 2661212401, 2661212402, 2661212403, 2661212404, 2661212405, 2661212406, 2661212407, 2661212408, 2661212409, 2661212410, 2661212411, 2661212412, 2661212413, 2661212414, 2661212415, 2661212416, 2661212417, 2661212418, 2661212419, 2661212420, 2661212421, 2661212422, 2661212423, 266…	1			Prophage					Prophage	2661212470_SanaTA__SanaA, 2661212471_SanaTA__SanaT	SanaTA	1
5_2663763326	5	2688076563	2688076571	https://img.jgi.doe.gov/cgi-bin/mer/main.cgi?section=ScaffoldGraph&page=scaffoldGraph&scaffold_oid=2687453745&start_coord=772994&end_coord=774567	E. coli FDAARGOS_142	2663763326	Ga0109957_109	2663848324	2666581021	2666581123	1881940	1977787	95847	101	https://img.jgi.doe.gov/cgi-bin/mer/main.cgi?section=ScaffoldGraph&page=scaffoldGraph&scaffold_oid=2663848324&start_coord=1881940&end_coord=1977787	2666581022, 2666581023, 2666581024, 2666581025, 2666581026, 2666581027, 2666581028, 2666581029, 2666581030, 2666581031, 2666581032, 2666581033, 2666581034, 2666581035, 2666581036, 2666581037, 2666581038, 2666581039, 2666581040, 2666581041, 2666581042, 2666581043, 2666581044, 2666581045, 2666581046, 2666581047, 2666581048, 2666581049, 2666581050, 2666581051, 2666581052, 2666581053, 2666581054, 266…	1			Prophage					Prophage	2666581106_SanaTA__SanaA, 2666581107_SanaTA__SanaT	SanaTA	1
5_2671180568	5	2688076563	2688076571	https://img.jgi.doe.gov/cgi-bin/mer/main.cgi?section=ScaffoldGraph&page=scaffoldGraph&scaffold_oid=2687453745&start_coord=772994&end_coord=774567	E. coli PPECC42	2671180568	Ga0123607_11	2671246847	2673304543	2673304590	810968	856526	45558	46	https://img.jgi.doe.gov/cgi-bin/mer/main.cgi?section=ScaffoldGraph&page=scaffoldGraph&scaffold_oid=2671246847&start_coord=810968&end_coord=856526	2673304544, 2673304545, 2673304546, 2673304547, 2673304548, 2673304549, 2673304550, 2673304551, 2673304552, 2673304553, 2673304554, 2673304555, 2673304556, 2673304557, 2673304558, 2673304559, 2673304560, 2673304561, 2673304562, 2673304563, 2673304564, 2673304565, 2673304566, 2673304567, 2673304568, 2673304569, 2673304570, 2673304571, 2673304572, 2673304573, 2673304574, 2673304575, 2673304576, 267…	1			Prophage					Prophage			0
5_2671180890	5	2688076563	2688076571	https://img.jgi.doe.gov/cgi-bin/mer/main.cgi?section=ScaffoldGraph&page=scaffoldGraph&scaffold_oid=2687453745&start_coord=772994&end_coord=774567	E. coli G749	2671180890	Ga0123767_11	2671290210	2674614488	2674614548	812721	879412	66691	59	https://img.jgi.doe.gov/cgi-bin/mer/main.cgi?section=ScaffoldGraph&page=scaffoldGraph&scaffold_oid=2671290210&start_coord=812721&end_coord=879412	2674614489, 2674614490, 2674614491, 2674614492, 2674614493, 2674614494, 2674614495, 2674614496, 2674614497, 2674614498, 2674614499, 2674614500, 2674614501, 2674614502, 2674614503, 2674614504, 2674614505, 2674614506, 2674614507, 2674614508, 2674614509, 2674614510, 2674614511, 2674614512, 2674614513, 2674614514, 2674614515, 2674614516, 2674614517, 2674614518, 2674614519, 2674614520, 2674614521, 267…	1								None			0
5_2675903658	5	2688076563	2688076571	https://img.jgi.doe.gov/cgi-bin/mer/main.cgi?section=ScaffoldGraph&page=scaffoldGraph&scaffold_oid=2687453745&start_coord=772994&end_coord=774567	E. coli MGH122	2675903658	Ga0110793_102	2676001794	2678806295	2678806393	182410	282439	100029	97	https://img.jgi.doe.gov/cgi-bin/mer/main.cgi?section=ScaffoldGraph&page=scaffoldGraph&scaffold_oid=2676001794&start_coord=182410&end_coord=282439	2678806296, 2678806297, 2678806298, 2678806299, 2678806300, 2678806301, 2678806302, 2678806303, 2678806304, 2678806305, 2678806306, 2678806307, 2678806308, 2678806309, 2678806310, 2678806311, 2678806312, 2678806313, 2678806314, 2678806315, 2678806316, 2678806317, 2678806318, 2678806319, 2678806320, 2678806321, 2678806322, 2678806323, 2678806324, 2678806325, 2678806326, 2678806327, 2678806328, 267…	1			Prophage					Prophage	2678806373_SanaTA__SanaA, 2678806374_SanaTA__SanaT	SanaTA	1
5_2681812967	5	2688076563	2688076571	https://img.jgi.doe.gov/cgi-bin/mer/main.cgi?section=ScaffoldGraph&page=scaffoldGraph&scaffold_oid=2687453745&start_coord=772994&end_coord=774567	E. coli O25b:H4-ST131 EC958 replaces 15614	2681812967	Ga0130081_13	2681833184	2682308792	2682308884	862240	957903	95663	91	https://img.jgi.doe.gov/cgi-bin/mer/main.cgi?section=ScaffoldGraph&page=scaffoldGraph&scaffold_oid=2681833184&start_coord=862240&end_coord=957903	2682308793, 2682308794, 2682308795, 2682308796, 2682308797, 2682308798, 2682308799, 2682308800, 2682308801, 2682308802, 2682308803, 2682308804, 2682308805, 2682308806, 2682308807, 2682308808, 2682308809, 2682308810, 2682308811, 2682308812, 2682308813, 2682308814, 2682308815, 2682308816, 2682308817, 2682308818, 2682308819, 2682308820, 2682308821, 2682308822, 2682308823, 2682308824, 2682308825, 268…	1			Prophage					Prophage	2682308809_SanaTA__SanaT, 2682308810_SanaTA__SanaA	SanaTA	1
5_2681813145	5	2688076563	2688076571	https://img.jgi.doe.gov/cgi-bin/mer/main.cgi?section=ScaffoldGraph&page=scaffoldGraph&scaffold_oid=2687453745&start_coord=772994&end_coord=774567	E. coli BIDMC101	2681813145	Ga0106795_110	2681858304	2683044864	2683044925	321050	375389	54339	60	https://img.jgi.doe.gov/cgi-bin/mer/main.cgi?section=ScaffoldGraph&page=scaffoldGraph&scaffold_oid=2681858304&start_coord=321050&end_coord=375389	2683044865, 2683044866, 2683044867, 2683044868, 2683044869, 2683044870, 2683044871, 2683044872, 2683044873, 2683044874, 2683044875, 2683044876, 2683044877, 2683044878, 2683044879, 2683044880, 2683044881, 2683044882, 2683044883, 2683044884, 2683044885, 2683044886, 2683044887, 2683044888, 2683044889, 2683044890, 2683044891, 2683044892, 2683044893, 2683044894, 2683044895, 2683044896, 2683044897, 268…	1			Prophage					Prophage	2683044868_Mokosh_TypeII__MkoC	Mokosh_II	1
5_2681813146	5	2688076563	2688076571	https://img.jgi.doe.gov/cgi-bin/mer/main.cgi?section=ScaffoldGraph&page=scaffoldGraph&scaffold_oid=2687453745&start_coord=772994&end_coord=774567	E. coli BIDMC105	2681813146	Ga0106799_107	2681858340	2683049672	2683049732	318972	377730	58758	59	https://img.jgi.doe.gov/cgi-bin/mer/main.cgi?section=ScaffoldGraph&page=scaffoldGraph&scaffold_oid=2681858340&start_coord=318972&end_coord=377730	2683049673, 2683049674, 2683049675, 2683049676, 2683049677, 2683049678, 2683049679, 2683049680, 2683049681, 2683049682, 2683049683, 2683049684, 2683049685, 2683049686, 2683049687, 2683049688, 2683049689, 2683049690, 2683049691, 2683049692, 2683049693, 2683049694, 2683049695, 2683049696, 2683049697, 2683049698, 2683049699, 2683049700, 2683049701, 2683049702, 2683049703, 2683049704, 2683049705, 268…	1			Prophage					Prophage			0
5_2681813454	5	2688076563	2688076571	https://img.jgi.doe.gov/cgi-bin/mer/main.cgi?section=ScaffoldGraph&page=scaffoldGraph&scaffold_oid=2687453745&start_coord=772994&end_coord=774567	E. coli SF-088	2681813454	Ga0125240_12	2681898351	2684184530	2684184608	800523	874772	74249	77	https://img.jgi.doe.gov/cgi-bin/mer/main.cgi?section=ScaffoldGraph&page=scaffoldGraph&scaffold_oid=2681898351&start_coord=800523&end_coord=874772	2684184531, 2684184532, 2684184533, 2684184534, 2684184535, 2684184536, 2684184537, 2684184538, 2684184539, 2684184540, 2684184541, 2684184542, 2684184543, 2684184544, 2684184545, 2684184546, 2684184547, 2684184548, 2684184549, 2684184550, 2684184551, 2684184552, 2684184553, 2684184554, 2684184555, 2684184556, 2684184557, 2684184558, 2684184559, 2684184560, 2684184561, 2684184562, 2684184563, 268…	1			Prophage					Prophage	2684184604_Mokosh_TypeII__MkoC	Mokosh_II	1
5_2681813455	5	2688076563	2688076571	https://img.jgi.doe.gov/cgi-bin/mer/main.cgi?section=ScaffoldGraph&page=scaffoldGraph&scaffold_oid=2687453745&start_coord=772994&end_coord=774567	E. coli SF-468	2681813455	Ga0125166_16	2681898359	2684189935	2684190026	810298	892166	81868	90	https://img.jgi.doe.gov/cgi-bin/mer/main.cgi?section=ScaffoldGraph&page=scaffoldGraph&scaffold_oid=2681898359&start_coord=810298&end_coord=892166	2684189936, 2684189937, 2684189938, 2684189939, 2684189940, 2684189941, 2684189942, 2684189943, 2684189944, 2684189945, 2684189946, 2684189947, 2684189948, 2684189949, 2684189950, 2684189951, 2684189952, 2684189953, 2684189954, 2684189955, 2684189956, 2684189957, 2684189958, 2684189959, 2684189960, 2684189961, 2684189962, 2684189963, 2684189964, 2684189965, 2684189966, 2684189967, 2684189968, 268…	1								None	2684190005_Gao_Qat__QatA, 2684190006_Gao_Qat__QatB, 2684190007_Gao_Qat__QatC, 2684190008_Gao_Qat__QatD, 2684190009_CBASS__2TM_Gros, 2684190010_CBASS__A_Cyclase_AGS_C	CBASS_I, Gao_Qat	2
5_2687453296	5	2688076563	2688076571	https://img.jgi.doe.gov/cgi-bin/mer/main.cgi?section=ScaffoldGraph&page=scaffoldGraph&scaffold_oid=2687453745&start_coord=772994&end_coord=774567	E. coli Ecol_743	2687453296	Ga0133378_11	2687453804	2688221218	2688221329	793939	897889	103950	110	https://img.jgi.doe.gov/cgi-bin/mer/main.cgi?section=ScaffoldGraph&page=scaffoldGraph&scaffold_oid=2687453804&start_coord=793939&end_coord=897889	2688221219, 2688221220, 2688221221, 2688221222, 2688221223, 2688221224, 2688221225, 2688221226, 2688221227, 2688221228, 2688221229, 2688221230, 2688221231, 2688221232, 2688221233, 2688221234, 2688221235, 2688221236, 2688221237, 2688221238, 2688221239, 2688221240, 2688221241, 2688221242, 2688221243, 2688221244, 2688221245, 2688221246, 2688221247, 2688221248, 2688221249, 2688221250, 2688221251, 268…	2	E. coli Ecol_448	2687453297	Prophage	Caudoviricetes_Myoviridae				Prophage	2688221238_SanaTA__SanaT, 2688221239_SanaTA__SanaA	SanaTA	1
5_2687453364	5	2688076563	2688076571	https://img.jgi.doe.gov/cgi-bin/mer/main.cgi?section=ScaffoldGraph&page=scaffoldGraph&scaffold_oid=2687453745&start_coord=772994&end_coord=774567	E. coli uk_P46212	2687453364	Ga0125156_11	2687453942	2688477171	2688477267	862246	960447	98201	95	https://img.jgi.doe.gov/cgi-bin/mer/main.cgi?section=ScaffoldGraph&page=scaffoldGraph&scaffold_oid=2687453942&start_coord=862246&end_coord=960447	2688477172, 2688477173, 2688477174, 2688477175, 2688477176, 2688477177, 2688477178, 2688477179, 2688477180, 2688477181, 2688477182, 2688477183, 2688477184, 2688477185, 2688477186, 2688477187, 2688477188, 2688477189, 2688477190, 2688477191, 2688477192, 2688477193, 2688477194, 2688477195, 2688477196, 2688477197, 2688477198, 2688477199, 2688477200, 2688477201, 2688477202, 2688477203, 2688477204, 268…	1			Prophage	Caudoviricetes_Sepvirinae_Traversvirus				Prophage	2688477187_SanaTA__SanaT, 2688477188_SanaTA__SanaA	SanaTA	1
5_2687453412	5	2688076563	2688076571	https://img.jgi.doe.gov/cgi-bin/mer/main.cgi?section=ScaffoldGraph&page=scaffoldGraph&scaffold_oid=2687453745&start_coord=772994&end_coord=774567	E. coli JJ2434	2687453412	Ga0123647_13	2687454029	2688679773	2688679874	815361	914450	99089	100	https://img.jgi.doe.gov/cgi-bin/mer/main.cgi?section=ScaffoldGraph&page=scaffoldGraph&scaffold_oid=2687454029&start_coord=815361&end_coord=914450	2688679774, 2688679775, 2688679776, 2688679777, 2688679778, 2688679779, 2688679780, 2688679781, 2688679782, 2688679783, 2688679784, 2688679785, 2688679786, 2688679787, 2688679788, 2688679789, 2688679790, 2688679791, 2688679792, 2688679793, 2688679794, 2688679795, 2688679796, 2688679797, 2688679798, 2688679799, 2688679800, 2688679801, 2688679802, 2688679803, 2688679804, 2688679805, 2688679806, 268…	2	E. coli MNCRE44	2667527522	Prophage					Prophage	2688679794_SanaTA__SanaT, 2688679795_SanaTA__SanaA	SanaTA	1
5_2687453442	5	2688076563	2688076571	https://img.jgi.doe.gov/cgi-bin/mer/main.cgi?section=ScaffoldGraph&page=scaffoldGraph&scaffold_oid=2687453745&start_coord=772994&end_coord=774567	E. coli ZH193	2687453442	Ga0123624_12	2687454072	2688802346	2688802444	796474	892579	96105	97	https://img.jgi.doe.gov/cgi-bin/mer/main.cgi?section=ScaffoldGraph&page=scaffoldGraph&scaffold_oid=2687454072&start_coord=796474&end_coord=892579	2688802347, 2688802348, 2688802349, 2688802350, 2688802351, 2688802352, 2688802353, 2688802354, 2688802355, 2688802356, 2688802357, 2688802358, 2688802359, 2688802360, 2688802361, 2688802362, 2688802363, 2688802364, 2688802365, 2688802366, 2688802367, 2688802368, 2688802369, 2688802370, 2688802371, 2688802372, 2688802373, 2688802374, 2688802375, 2688802376, 2688802377, 2688802378, 2688802379, 268…	1			Prophage					Prophage	2688802363_SanaTA__SanaT, 2688802364_SanaTA__SanaA	SanaTA	1
5_2687453449	5	2688076563	2688076571	https://img.jgi.doe.gov/cgi-bin/mer/main.cgi?section=ScaffoldGraph&page=scaffoldGraph&scaffold_oid=2687453745&start_coord=772994&end_coord=774567	E. coli RS76	2687453449	Ga0123788_11	2687454087	2688834567	2688834593	814298	839460	25162	25	https://img.jgi.doe.gov/cgi-bin/mer/main.cgi?section=ScaffoldGraph&page=scaffoldGraph&scaffold_oid=2687454087&start_coord=814298&end_coord=839460	2688834568, 2688834569, 2688834570, 2688834571, 2688834572, 2688834573, 2688834574, 2688834575, 2688834576, 2688834577, 2688834578, 2688834579, 2688834580, 2688834581, 2688834582, 2688834583, 2688834584, 2688834585, 2688834586, 2688834587, 2688834588, 2688834589, 2688834590, 2688834591, 2688834592	1								None			0
5_2687453522	5	2688076563	2688076571	https://img.jgi.doe.gov/cgi-bin/mer/main.cgi?section=ScaffoldGraph&page=scaffoldGraph&scaffold_oid=2687453745&start_coord=772994&end_coord=774567	E. coli SJ16	2687453522	Ga0129152_15	2687454262	2689115757	2689115831	794751	860544	65793	73	https://img.jgi.doe.gov/cgi-bin/mer/main.cgi?section=ScaffoldGraph&page=scaffoldGraph&scaffold_oid=2687454262&start_coord=794751&end_coord=860544	2689115758, 2689115759, 2689115760, 2689115761, 2689115762, 2689115763, 2689115764, 2689115765, 2689115766, 2689115767, 2689115768, 2689115769, 2689115770, 2689115771, 2689115772, 2689115773, 2689115774, 2689115775, 2689115776, 2689115777, 2689115778, 2689115779, 2689115780, 2689115781, 2689115782, 2689115783, 2689115784, 2689115785, 2689115786, 2689115787, 2689115788, 2689115789, 2689115790, 268…	1								None	2689115824_Shango__SngC, 2689115825_Shango__SngB, 2689115826_Shango__SngA	Shango	1
5_2687453529	5	2688076563	2688076571	https://img.jgi.doe.gov/cgi-bin/mer/main.cgi?section=ScaffoldGraph&page=scaffoldGraph&scaffold_oid=2687453745&start_coord=772994&end_coord=774567	E. coli ST648	2687453529	Ga0123780_18	2687454281	2689142901	2689143001	870237	960364	90127	99	https://img.jgi.doe.gov/cgi-bin/mer/main.cgi?section=ScaffoldGraph&page=scaffoldGraph&scaffold_oid=2687454281&start_coord=870237&end_coord=960364	2689142902, 2689142903, 2689142904, 2689142905, 2689142906, 2689142907, 2689142908, 2689142909, 2689142910, 2689142911, 2689142912, 2689142913, 2689142914, 2689142915, 2689142916, 2689142917, 2689142918, 2689142919, 2689142920, 2689142921, 2689142922, 2689142923, 2689142924, 2689142925, 2689142926, 2689142927, 2689142928, 2689142929, 2689142930, 2689142931, 2689142932, 2689142933, 2689142934, 268…	1			Prophage					Prophage			0
5_2687453530	5	2688076563	2688076571	https://img.jgi.doe.gov/cgi-bin/mer/main.cgi?section=ScaffoldGraph&page=scaffoldGraph&scaffold_oid=2687453745&start_coord=772994&end_coord=774567	E. coli ACN002	2687453530	Ga0123786_11	2687454282	2689147781	2689147812	783990	806164	22174	30	https://img.jgi.doe.gov/cgi-bin/mer/main.cgi?section=ScaffoldGraph&page=scaffoldGraph&scaffold_oid=2687454282&start_coord=783990&end_coord=806164	2689147782, 2689147783, 2689147784, 2689147785, 2689147786, 2689147787, 2689147788, 2689147789, 2689147790, 2689147791, 2689147792, 2689147793, 2689147794, 2689147795, 2689147796, 2689147797, 2689147798, 2689147799, 2689147800, 2689147801, 2689147802, 2689147803, 2689147804, 2689147805, 2689147806, 2689147807, 2689147808, 2689147809, 2689147810, 2689147811	2	E. coli ACN001	2636415906						None	2689147801_CBASS__Cyclase_II, 2689147802_CBASS__AG_E1_ThiF, 2689147803_CBASS__Jab, 2689147804_CBASS__Sensing_SAVED	CBASS_II	1
5_2687453535	5	2688076563	2688076571	https://img.jgi.doe.gov/cgi-bin/mer/main.cgi?section=ScaffoldGraph&page=scaffoldGraph&scaffold_oid=2687453745&start_coord=772994&end_coord=774567	E. coli Ecol_745	2687453535	Ga0133420_11	2687454289	2689175269	2689175375	845192	950500	105308	105	https://img.jgi.doe.gov/cgi-bin/mer/main.cgi?section=ScaffoldGraph&page=scaffoldGraph&scaffold_oid=2687454289&start_coord=845192&end_coord=950500	2689175270, 2689175271, 2689175272, 2689175273, 2689175274, 2689175275, 2689175276, 2689175277, 2689175278, 2689175279, 2689175280, 2689175281, 2689175282, 2689175283, 2689175284, 2689175285, 2689175286, 2689175287, 2689175288, 2689175289, 2689175290, 2689175291, 2689175292, 2689175293, 2689175294, 2689175295, 2689175296, 2689175297, 2689175298, 2689175299, 2689175300, 2689175301, 2689175302, 268…	1			Prophage	Caudoviricetes_Lederbergvirus				Prophage	2689175285_SanaTA__SanaT, 2689175286_SanaTA__SanaA	SanaTA	1
5_2687453563	5	2688076563	2688076571	https://img.jgi.doe.gov/cgi-bin/mer/main.cgi?section=ScaffoldGraph&page=scaffoldGraph&scaffold_oid=2687453745&start_coord=772994&end_coord=774567	E. coli YD786	2687453563	Ga0133409_11	2687454344	2689288553	2689288595	805330	852121	46791	41	https://img.jgi.doe.gov/cgi-bin/mer/main.cgi?section=ScaffoldGraph&page=scaffoldGraph&scaffold_oid=2687454344&start_coord=805330&end_coord=852121	2689288554, 2689288555, 2689288556, 2689288557, 2689288558, 2689288559, 2689288560, 2689288561, 2689288562, 2689288563, 2689288564, 2689288565, 2689288566, 2689288567, 2689288568, 2689288569, 2689288570, 2689288571, 2689288572, 2689288573, 2689288574, 2689288575, 2689288576, 2689288577, 2689288578, 2689288579, 2689288580, 2689288581, 2689288582, 2689288583, 2689288584, 2689288585, 2689288586, 268…	1								None	2689288586_Druantia__DruE_1, 2689288587_Druantia_I__DruD, 2689288588_Druantia_I__DruC, 2689288589_Druantia_I__DruB, 2689288590_Druantia_I__DruA	Druantia_I	1
5_2687453585	5	2688076563	2688076571	https://img.jgi.doe.gov/cgi-bin/mer/main.cgi?section=ScaffoldGraph&page=scaffoldGraph&scaffold_oid=2687453745&start_coord=772994&end_coord=774567	E. coli Ecol_732	2687453585	Ga0133462_17	2687454385	2689368755	2689368853	799165	896047	96882	97	https://img.jgi.doe.gov/cgi-bin/mer/main.cgi?section=ScaffoldGraph&page=scaffoldGraph&scaffold_oid=2687454385&start_coord=799165&end_coord=896047	2689368756, 2689368757, 2689368758, 2689368759, 2689368760, 2689368761, 2689368762, 2689368763, 2689368764, 2689368765, 2689368766, 2689368767, 2689368768, 2689368769, 2689368770, 2689368771, 2689368772, 2689368773, 2689368774, 2689368775, 2689368776, 2689368777, 2689368778, 2689368779, 2689368780, 2689368781, 2689368782, 2689368783, 2689368784, 2689368785, 2689368786, 2689368787, 2689368788, 268…	6	E. coli UMEA 3652-1, E. coli JJ1897, E. coli SaT040	2600255112, 2684622554, 2684623101	Prophage	Caudoviricetes_Sepvirinae_Traversvirus				Prophage	2689368771_SanaTA__SanaT, 2689368772_SanaTA__SanaA	SanaTA	1
5_2687453623	5	2688076563	2688076571	https://img.jgi.doe.gov/cgi-bin/mer/main.cgi?section=ScaffoldGraph&page=scaffoldGraph&scaffold_oid=2687453745&start_coord=772994&end_coord=774567	E. coli CD306	2687453623	Ga0125286_11	2687454458	2689508775	2689508872	795991	892095	96104	96	https://img.jgi.doe.gov/cgi-bin/mer/main.cgi?section=ScaffoldGraph&page=scaffoldGraph&scaffold_oid=2687454458&start_coord=795991&end_coord=892095	2689508776, 2689508777, 2689508778, 2689508779, 2689508780, 2689508781, 2689508782, 2689508783, 2689508784, 2689508785, 2689508786, 2689508787, 2689508788, 2689508789, 2689508790, 2689508791, 2689508792, 2689508793, 2689508794, 2689508795, 2689508796, 2689508797, 2689508798, 2689508799, 2689508800, 2689508801, 2689508802, 2689508803, 2689508804, 2689508805, 2689508806, 2689508807, 2689508808, 268…	1			Prophage	Caudoviricetes_Sepvirinae_Traversvirus				Prophage	2689508791_SanaTA__SanaT, 2689508792_SanaTA__SanaA	SanaTA	1
5_2690315815	5	2688076563	2688076571	https://img.jgi.doe.gov/cgi-bin/mer/main.cgi?section=ScaffoldGraph&page=scaffoldGraph&scaffold_oid=2687453745&start_coord=772994&end_coord=774567	E. coli ST131 ErtS	2690315815	Ga0126725_14	2690320973	2691183979	2691184085	1044485	1148683	104198	105	https://img.jgi.doe.gov/cgi-bin/mer/main.cgi?section=ScaffoldGraph&page=scaffoldGraph&scaffold_oid=2690320973&start_coord=1044485&end_coord=1148683	2691183980, 2691183981, 2691183982, 2691183983, 2691183984, 2691183985, 2691183986, 2691183987, 2691183988, 2691183989, 2691183990, 2691183991, 2691183992, 2691183993, 2691183994, 2691183995, 2691183996, 2691183997, 2691183998, 2691183999, 2691184000, 2691184001, 2691184002, 2691184003, 2691184004, 2691184005, 2691184006, 2691184007, 2691184008, 2691184009, 2691184010, 2691184011, 2691184012, 269…	1			Prophage					Prophage	2691183996_SanaTA__SanaT, 2691183997_SanaTA__SanaA	SanaTA	1
5_2690316318	5	2688076563	2688076571	https://img.jgi.doe.gov/cgi-bin/mer/main.cgi?section=ScaffoldGraph&page=scaffoldGraph&scaffold_oid=2687453745&start_coord=772994&end_coord=774567	E. coli 102606_aEPEC	2690316318	Ga0119616_1003	2690375776	2693168381	2693168387	94373	107798	13425	5	https://img.jgi.doe.gov/cgi-bin/mer/main.cgi?section=ScaffoldGraph&page=scaffoldGraph&scaffold_oid=2690375776&start_coord=94373&end_coord=107798	2693168382, 2693168383, 2693168384, 2693168385, 2693168386	1								None			0
5_2695420809	5	2688076563	2688076571	https://img.jgi.doe.gov/cgi-bin/mer/main.cgi?section=ScaffoldGraph&page=scaffoldGraph&scaffold_oid=2687453745&start_coord=772994&end_coord=774567	E. coli 401352	2695420809	Ga0119670_103	2695483554	2697572415	2697572433	157277	179024	21747	17	https://img.jgi.doe.gov/cgi-bin/mer/main.cgi?section=ScaffoldGraph&page=scaffoldGraph&scaffold_oid=2695483554&start_coord=157277&end_coord=179024	2697572416, 2697572417, 2697572418, 2697572419, 2697572420, 2697572421, 2697572422, 2697572423, 2697572424, 2697572425, 2697572426, 2697572427, 2697572428, 2697572429, 2697572430, 2697572431, 2697572432	7	E. coli 402696, E. coli 3-073-06_S1_C1, E. coli 401363, E. coli 202521_aEPEC, E. coli 402403	2671181122, 2617270988, 2695420403, 2671180903, 2695420739						None	2697572422_RloC__RloC, 2697572423_SanaTA__SanaA, 2697572424_SanaTA__SanaT, 2697572425_Shango__SngA, 2697572426_Shango__SngA, 2697572427_Shango__SngB, 2697572428_Shango__SngC	RloC, SanaTA, Shango	3
5_2703718794	5	2688076563	2688076571	https://img.jgi.doe.gov/cgi-bin/mer/main.cgi?section=ScaffoldGraph&page=scaffoldGraph&scaffold_oid=2687453745&start_coord=772994&end_coord=774567	E. coli STEC 1375	2703718794	Ga0122538_122	2703738337	2704482244	2704482327	44260	134475	90215	82	https://img.jgi.doe.gov/cgi-bin/mer/main.cgi?section=ScaffoldGraph&page=scaffoldGraph&scaffold_oid=2703738337&start_coord=44260&end_coord=134475	2704482245, 2704482246, 2704482247, 2704482248, 2704482249, 2704482250, 2704482251, 2704482252, 2704482253, 2704482254, 2704482255, 2704482256, 2704482257, 2704482258, 2704482259, 2704482260, 2704482261, 2704482262, 2704482263, 2704482264, 2704482265, 2704482266, 2704482267, 2704482268, 2704482269, 2704482270, 2704482271, 2704482272, 2704482273, 2704482274, 2704482275, 2704482276, 2704482277, 270…	1			Prophage					Prophage			0
5_2711768061	5	2688076563	2688076571	https://img.jgi.doe.gov/cgi-bin/mer/main.cgi?section=ScaffoldGraph&page=scaffoldGraph&scaffold_oid=2687453745&start_coord=772994&end_coord=774567	E. coli 08-2304	2711768061	Ga0124316_125	2711779136	2712073646	2712073666	44534	62501	17967	19	https://img.jgi.doe.gov/cgi-bin/mer/main.cgi?section=ScaffoldGraph&page=scaffoldGraph&scaffold_oid=2711779136&start_coord=44534&end_coord=62501	2712073647, 2712073648, 2712073649, 2712073650, 2712073651, 2712073652, 2712073653, 2712073654, 2712073655, 2712073656, 2712073657, 2712073658, 2712073659, 2712073660, 2712073661, 2712073662, 2712073663, 2712073664, 2712073665	1								None			0
5_2711768073	5	2688076563	2688076571	https://img.jgi.doe.gov/cgi-bin/mer/main.cgi?section=ScaffoldGraph&page=scaffoldGraph&scaffold_oid=2687453745&start_coord=772994&end_coord=774567	E. coli R302583-2B	2711768073	Ga0124339_1002	2711780352	2712129375	2712129431	44340	103940	59600	55	https://img.jgi.doe.gov/cgi-bin/mer/main.cgi?section=ScaffoldGraph&page=scaffoldGraph&scaffold_oid=2711780352&start_coord=44340&end_coord=103940	2712129376, 2712129377, 2712129378, 2712129379, 2712129380, 2712129381, 2712129382, 2712129383, 2712129384, 2712129385, 2712129386, 2712129387, 2712129388, 2712129389, 2712129390, 2712129391, 2712129392, 2712129393, 2712129394, 2712129395, 2712129396, 2712129397, 2712129398, 2712129399, 2712129400, 2712129401, 2712129402, 2712129403, 2712129404, 2712129405, 2712129406, 2712129407, 2712129408, 271…	8	E. coli 302701, E. coli 503130_aEPEC, E. coli 702566, E. coli 401091, E. coli G500407, E. coli G500297-1, E. coli 303341	2698536339, 2698536454, 2695420595, 2645728078, 2690316269, 2711768076, 2654587571						None			0
5_2713896795	5	2688076563	2688076571	https://img.jgi.doe.gov/cgi-bin/mer/main.cgi?section=ScaffoldGraph&page=scaffoldGraph&scaffold_oid=2687453745&start_coord=772994&end_coord=774567	E. coli HMLN-1	2713896795	Ga0124659_122	2713908978	2714306152	2714306168	184134	202088	17954	15	https://img.jgi.doe.gov/cgi-bin/mer/main.cgi?section=ScaffoldGraph&page=scaffoldGraph&scaffold_oid=2713908978&start_coord=184134&end_coord=202088	2714306153, 2714306154, 2714306155, 2714306156, 2714306157, 2714306158, 2714306159, 2714306160, 2714306161, 2714306162, 2714306163, 2714306164, 2714306165, 2714306166, 2714306167	3	E. coli STEC 2894.1	2675903538						None			0
5_2713896799	5	2688076563	2688076571	https://img.jgi.doe.gov/cgi-bin/mer/main.cgi?section=ScaffoldGraph&page=scaffoldGraph&scaffold_oid=2687453745&start_coord=772994&end_coord=774567	E. coli IH57218	2713896799	Ga0124664_105	2713909208	2714322672	2714322723	989226	1033225	43999	50	https://img.jgi.doe.gov/cgi-bin/mer/main.cgi?section=ScaffoldGraph&page=scaffoldGraph&scaffold_oid=2713909208&start_coord=989226&end_coord=1033225	2714322673, 2714322674, 2714322675, 2714322676, 2714322677, 2714322678, 2714322679, 2714322680, 2714322681, 2714322682, 2714322683, 2714322684, 2714322685, 2714322686, 2714322687, 2714322688, 2714322689, 2714322690, 2714322691, 2714322692, 2714322693, 2714322694, 2714322695, 2714322696, 2714322697, 2714322698, 2714322699, 2714322700, 2714322701, 2714322702, 2714322703, 2714322704, 2714322705, 271…	1								None	2714322715_Shango__SngC, 2714322716_Shango__SngB, 2714322717_Shango__SngA	Shango	1
5_2713897042	5	2688076563	2688076571	https://img.jgi.doe.gov/cgi-bin/mer/main.cgi?section=ScaffoldGraph&page=scaffoldGraph&scaffold_oid=2687453745&start_coord=772994&end_coord=774567	E. coli EC1	2713897042	Ga0125495_116	2713937359	2715288649	2715288666	318055	338056	20001	16	https://img.jgi.doe.gov/cgi-bin/mer/main.cgi?section=ScaffoldGraph&page=scaffoldGraph&scaffold_oid=2713937359&start_coord=318055&end_coord=338056	2715288650, 2715288651, 2715288652, 2715288653, 2715288654, 2715288655, 2715288656, 2715288657, 2715288658, 2715288659, 2715288660, 2715288661, 2715288662, 2715288663, 2715288664, 2715288665	6	E. coli ST2747a, E. coli C4	2648501802, 2718218171						None			0
5_2718217709	5	2688076563	2688076571	https://img.jgi.doe.gov/cgi-bin/mer/main.cgi?section=ScaffoldGraph&page=scaffoldGraph&scaffold_oid=2687453745&start_coord=772994&end_coord=774567	E. coli FORC_031	2718217709	Ga0175304_15	2718227810	2718559814	2718559859	825635	866833	41198	44	https://img.jgi.doe.gov/cgi-bin/mer/main.cgi?section=ScaffoldGraph&page=scaffoldGraph&scaffold_oid=2718227810&start_coord=825635&end_coord=866833	2718559815, 2718559816, 2718559817, 2718559818, 2718559819, 2718559820, 2718559821, 2718559822, 2718559823, 2718559824, 2718559825, 2718559826, 2718559827, 2718559828, 2718559829, 2718559830, 2718559831, 2718559832, 2718559833, 2718559834, 2718559835, 2718559836, 2718559837, 2718559838, 2718559839, 2718559840, 2718559841, 2718559842, 2718559843, 2718559844, 2718559845, 2718559846, 2718559847, 271…	2						IME		IME	2718559853_Menshen__NsnC_2623244837, 2718559854_Menshen__NsnB, 2718559855_Menshen__NsnA	Menshen	1
5_2718217713	5	2688076563	2688076571	https://img.jgi.doe.gov/cgi-bin/mer/main.cgi?section=ScaffoldGraph&page=scaffoldGraph&scaffold_oid=2687453745&start_coord=772994&end_coord=774567	E. coli C10	2718217713	Ga0175301_11	2718227815	2718580901	2718581028	808840	943975	135135	126	https://img.jgi.doe.gov/cgi-bin/mer/main.cgi?section=ScaffoldGraph&page=scaffoldGraph&scaffold_oid=2718227815&start_coord=808840&end_coord=943975	2718580902, 2718580903, 2718580904, 2718580905, 2718580906, 2718580907, 2718580908, 2718580909, 2718580910, 2718580911, 2718580912, 2718580913, 2718580914, 2718580915, 2718580916, 2718580917, 2718580918, 2718580919, 2718580920, 2718580921, 2718580922, 2718580923, 2718580924, 2718580925, 2718580926, 2718580927, 2718580928, 2718580929, 2718580930, 2718580931, 2718580932, 2718580933, 2718580934, 271…	1			Prophage	Caudoviricetes_Sepvirinae_Traversvirus				Prophage			0
5_2718217714	5	2688076563	2688076571	https://img.jgi.doe.gov/cgi-bin/mer/main.cgi?section=ScaffoldGraph&page=scaffoldGraph&scaffold_oid=2687453745&start_coord=772994&end_coord=774567	E. coli H3	2718217714	Ga0175302_11	2718227816	2718585707	2718585715	753315	765383	12068	7	https://img.jgi.doe.gov/cgi-bin/mer/main.cgi?section=ScaffoldGraph&page=scaffoldGraph&scaffold_oid=2718227816&start_coord=753315&end_coord=765383	2718585708, 2718585709, 2718585710, 2718585711, 2718585712, 2718585713, 2718585714	1								None	2718585712_Mokosh_TypeII__MkoC	Mokosh_II	1
5_2718217785	5	2688076563	2688076571	https://img.jgi.doe.gov/cgi-bin/mer/main.cgi?section=ScaffoldGraph&page=scaffoldGraph&scaffold_oid=2687453745&start_coord=772994&end_coord=774567	E. coli C11	2718217785	Ga0174959_11	2718227950	2718831230	2718831360	808728	944486	135758	129	https://img.jgi.doe.gov/cgi-bin/mer/main.cgi?section=ScaffoldGraph&page=scaffoldGraph&scaffold_oid=2718227950&start_coord=808728&end_coord=944486	2718831231, 2718831232, 2718831233, 2718831234, 2718831235, 2718831236, 2718831237, 2718831238, 2718831239, 2718831240, 2718831241, 2718831242, 2718831243, 2718831244, 2718831245, 2718831246, 2718831247, 2718831248, 2718831249, 2718831250, 2718831251, 2718831252, 2718831253, 2718831254, 2718831255, 2718831256, 2718831257, 2718831258, 2718831259, 2718831260, 2718831261, 2718831262, 2718831263, 271…	1			Prophage	Caudoviricetes_Sepvirinae_Traversvirus				Prophage			0
5_2718217859	5	2688076563	2688076571	https://img.jgi.doe.gov/cgi-bin/mer/main.cgi?section=ScaffoldGraph&page=scaffoldGraph&scaffold_oid=2687453745&start_coord=772994&end_coord=774567	E. coli 08-00022	2718217859	Ga0175774_11	2718228076	2719083194	2719083259	799259	862504	63245	64	https://img.jgi.doe.gov/cgi-bin/mer/main.cgi?section=ScaffoldGraph&page=scaffoldGraph&scaffold_oid=2718228076&start_coord=799259&end_coord=862504	2719083195, 2719083196, 2719083197, 2719083198, 2719083199, 2719083200, 2719083201, 2719083202, 2719083203, 2719083204, 2719083205, 2719083206, 2719083207, 2719083208, 2719083209, 2719083210, 2719083211, 2719083212, 2719083213, 2719083214, 2719083215, 2719083216, 2719083217, 2719083218, 2719083219, 2719083220, 2719083221, 2719083222, 2719083223, 2719083224, 2719083225, 2719083226, 2719083227, 271…	1			Prophage	Caudoviricetes_Sepvirinae_Traversvirus				Prophage			0
5_2718217862	5	2688076563	2688076571	https://img.jgi.doe.gov/cgi-bin/mer/main.cgi?section=ScaffoldGraph&page=scaffoldGraph&scaffold_oid=2687453745&start_coord=772994&end_coord=774567	E. coli Y5	2718217862	Ga0175775_11	2718228091	2719097128	2719097203	794631	858293	63662	74	https://img.jgi.doe.gov/cgi-bin/mer/main.cgi?section=ScaffoldGraph&page=scaffoldGraph&scaffold_oid=2718228091&start_coord=794631&end_coord=858293	2719097129, 2719097130, 2719097131, 2719097132, 2719097133, 2719097134, 2719097135, 2719097136, 2719097137, 2719097138, 2719097139, 2719097140, 2719097141, 2719097142, 2719097143, 2719097144, 2719097145, 2719097146, 2719097147, 2719097148, 2719097149, 2719097150, 2719097151, 2719097152, 2719097153, 2719097154, 2719097155, 2719097156, 2719097157, 2719097158, 2719097159, 2719097160, 2719097161, 271…	1								None	2719097181_Gao_Qat__QatA, 2719097182_Gao_Qat__QatB, 2719097183_Gao_Qat__QatC, 2719097184_Gao_Qat__QatD, 2719097185_CBASS__2TM_Gros, 2719097186_CBASS__A_Cyclase_AGS_C	CBASS_I, Gao_Qat	2
5_2718217897	5	2688076563	2688076571	https://img.jgi.doe.gov/cgi-bin/mer/main.cgi?section=ScaffoldGraph&page=scaffoldGraph&scaffold_oid=2687453745&start_coord=772994&end_coord=774567	E. coli H1827/12	2718217897	Ga0175449_11	2718228158	2719237722	2719237743	807971	832230	24259	20	https://img.jgi.doe.gov/cgi-bin/mer/main.cgi?section=ScaffoldGraph&page=scaffoldGraph&scaffold_oid=2718228158&start_coord=807971&end_coord=832230	2719237723, 2719237724, 2719237725, 2719237726, 2719237727, 2719237728, 2719237729, 2719237730, 2719237731, 2719237732, 2719237733, 2719237734, 2719237735, 2719237736, 2719237737, 2719237738, 2719237739, 2719237740, 2719237741, 2719237742	2	E. coli 2999	2740892016						None			0
5_2718218098	5	2688076563	2688076571	https://img.jgi.doe.gov/cgi-bin/mer/main.cgi?section=ScaffoldGraph&page=scaffoldGraph&scaffold_oid=2687453745&start_coord=772994&end_coord=774567	E. coli M6	2718218098	Ga0175133_13	2718228589	2720074049	2720074190	860712	1002675	141963	140	https://img.jgi.doe.gov/cgi-bin/mer/main.cgi?section=ScaffoldGraph&page=scaffoldGraph&scaffold_oid=2718228589&start_coord=860712&end_coord=1002675	2720074050, 2720074051, 2720074052, 2720074053, 2720074054, 2720074055, 2720074056, 2720074057, 2720074058, 2720074059, 2720074060, 2720074061, 2720074062, 2720074063, 2720074064, 2720074065, 2720074066, 2720074067, 2720074068, 2720074069, 2720074070, 2720074071, 2720074072, 2720074073, 2720074074, 2720074075, 2720074076, 2720074077, 2720074078, 2720074079, 2720074080, 2720074081, 2720074082, 272…	2	E. coli M11	2718218134				ICE		ICE	2720074091_Shango__SngC, 2720074092_Shango__SngB, 2720074093_Shango__SngA	Shango	1
5_2718218101	5	2688076563	2688076571	https://img.jgi.doe.gov/cgi-bin/mer/main.cgi?section=ScaffoldGraph&page=scaffoldGraph&scaffold_oid=2687453745&start_coord=772994&end_coord=774567	E. coli M9	2718218101	Ga0175134_14	2718228598	2720091576	2720091716	3158971	3300828	141857	139	https://img.jgi.doe.gov/cgi-bin/mer/main.cgi?section=ScaffoldGraph&page=scaffoldGraph&scaffold_oid=2718228598&start_coord=3158971&end_coord=3300828	2720091577, 2720091578, 2720091579, 2720091580, 2720091581, 2720091582, 2720091583, 2720091584, 2720091585, 2720091586, 2720091587, 2720091588, 2720091589, 2720091590, 2720091591, 2720091592, 2720091593, 2720091594, 2720091595, 2720091596, 2720091597, 2720091598, 2720091599, 2720091600, 2720091601, 2720091602, 2720091603, 2720091604, 2720091605, 2720091606, 2720091607, 2720091608, 2720091609, 272…	2	E. coli M19	2721755722				ICE		ICE	2720091673_Shango__SngA, 2720091674_Shango__SngB, 2720091675_Shango__SngC	Shango	1
5_2718218102	5	2688076563	2688076571	https://img.jgi.doe.gov/cgi-bin/mer/main.cgi?section=ScaffoldGraph&page=scaffoldGraph&scaffold_oid=2687453745&start_coord=772994&end_coord=774567	E. coli K-15KW01	2718218102	Ga0175135_11	2718228599	2720094289	2720094405	813183	931840	118657	115	https://img.jgi.doe.gov/cgi-bin/mer/main.cgi?section=ScaffoldGraph&page=scaffoldGraph&scaffold_oid=2718228599&start_coord=813183&end_coord=931840	2720094290, 2720094291, 2720094292, 2720094293, 2720094294, 2720094295, 2720094296, 2720094297, 2720094298, 2720094299, 2720094300, 2720094301, 2720094302, 2720094303, 2720094304, 2720094305, 2720094306, 2720094307, 2720094308, 2720094309, 2720094310, 2720094311, 2720094312, 2720094313, 2720094314, 2720094315, 2720094316, 2720094317, 2720094318, 2720094319, 2720094320, 2720094321, 2720094322, 272…	1								None			0
5_2718218126	5	2688076563	2688076571	https://img.jgi.doe.gov/cgi-bin/mer/main.cgi?section=ScaffoldGraph&page=scaffoldGraph&scaffold_oid=2687453745&start_coord=772994&end_coord=774567	E. coli S42	2718218126	Ga0174962_11	2718228636	2720194363	2720194414	774285	834913	60628	50	https://img.jgi.doe.gov/cgi-bin/mer/main.cgi?section=ScaffoldGraph&page=scaffoldGraph&scaffold_oid=2718228636&start_coord=774285&end_coord=834913	2720194364, 2720194365, 2720194366, 2720194367, 2720194368, 2720194369, 2720194370, 2720194371, 2720194372, 2720194373, 2720194374, 2720194375, 2720194376, 2720194377, 2720194378, 2720194379, 2720194380, 2720194381, 2720194382, 2720194383, 2720194384, 2720194385, 2720194386, 2720194387, 2720194388, 2720194389, 2720194390, 2720194391, 2720194392, 2720194393, 2720194394, 2720194395, 2720194396, 272…	1								None	2720194407_Shango__SngC, 2720194408_Shango__SngB, 2720194409_Shango__SngA	Shango	1
5_2718218131	5	2688076563	2688076571	https://img.jgi.doe.gov/cgi-bin/mer/main.cgi?section=ScaffoldGraph&page=scaffoldGraph&scaffold_oid=2687453745&start_coord=772994&end_coord=774567	E. coli SLK172	2718218131	Ga0174967_12	2718228643	2720219468	2720219527	804473	858681	54208	58	https://img.jgi.doe.gov/cgi-bin/mer/main.cgi?section=ScaffoldGraph&page=scaffoldGraph&scaffold_oid=2718228643&start_coord=804473&end_coord=858681	2720219469, 2720219470, 2720219471, 2720219472, 2720219473, 2720219474, 2720219475, 2720219476, 2720219477, 2720219478, 2720219479, 2720219480, 2720219481, 2720219482, 2720219483, 2720219484, 2720219485, 2720219486, 2720219487, 2720219488, 2720219489, 2720219490, 2720219491, 2720219492, 2720219493, 2720219494, 2720219495, 2720219496, 2720219497, 2720219498, 2720219499, 2720219500, 2720219501, 272…	1								None	2720219524_Mokosh_TypeII__MkoC	Mokosh_II	1
5_2718218133	5	2688076563	2688076571	https://img.jgi.doe.gov/cgi-bin/mer/main.cgi?section=ScaffoldGraph&page=scaffoldGraph&scaffold_oid=2687453745&start_coord=772994&end_coord=774567	E. coli MS6198	2718218133	Ga0174965_15	2718228650	2720230288	2720230386	848946	936559	87613	97	https://img.jgi.doe.gov/cgi-bin/mer/main.cgi?section=ScaffoldGraph&page=scaffoldGraph&scaffold_oid=2718228650&start_coord=848946&end_coord=936559	2720230289, 2720230290, 2720230291, 2720230292, 2720230293, 2720230294, 2720230295, 2720230296, 2720230297, 2720230298, 2720230299, 2720230300, 2720230301, 2720230302, 2720230303, 2720230304, 2720230305, 2720230306, 2720230307, 2720230308, 2720230309, 2720230310, 2720230311, 2720230312, 2720230313, 2720230314, 2720230315, 2720230316, 2720230317, 2720230318, 2720230319, 2720230320, 2720230321, 272…	2	E. coli ECONIH1	2630968533						None			0
5_2718218136	5	2688076563	2688076571	https://img.jgi.doe.gov/cgi-bin/mer/main.cgi?section=ScaffoldGraph&page=scaffoldGraph&scaffold_oid=2687453745&start_coord=772994&end_coord=774567	E. coli O177:H21	2718218136	Ga0175790_11	2718228662	2720245365	2720245523	769679	911671	141992	157	https://img.jgi.doe.gov/cgi-bin/mer/main.cgi?section=ScaffoldGraph&page=scaffoldGraph&scaffold_oid=2718228662&start_coord=769679&end_coord=911671	2720245366, 2720245367, 2720245368, 2720245369, 2720245370, 2720245371, 2720245372, 2720245373, 2720245374, 2720245375, 2720245376, 2720245377, 2720245378, 2720245379, 2720245380, 2720245381, 2720245382, 2720245383, 2720245384, 2720245385, 2720245386, 2720245387, 2720245388, 2720245389, 2720245390, 2720245391, 2720245392, 2720245393, 2720245394, 2720245395, 2720245396, 2720245397, 2720245398, 272…	1			Prophage					Prophage	2720245443_Mokosh_TypeII__MkoC, 2720245478_Mokosh_TypeI__MkoA2, 2720245479_Mokosh_TypeI__MkoB2	Mokosh_I, Mokosh_II	2
5_2718218139	5	2688076563	2688076571	https://img.jgi.doe.gov/cgi-bin/mer/main.cgi?section=ScaffoldGraph&page=scaffoldGraph&scaffold_oid=2687453745&start_coord=772994&end_coord=774567	E. coli CFSAN004176	2718218139	Ga0175791_14	2718228673	2720254014	2720254060	850919	894733	43814	45	https://img.jgi.doe.gov/cgi-bin/mer/main.cgi?section=ScaffoldGraph&page=scaffoldGraph&scaffold_oid=2718228673&start_coord=850919&end_coord=894733	2720254015, 2720254016, 2720254017, 2720254018, 2720254019, 2720254020, 2720254021, 2720254022, 2720254023, 2720254024, 2720254025, 2720254026, 2720254027, 2720254028, 2720254029, 2720254030, 2720254031, 2720254032, 2720254033, 2720254034, 2720254035, 2720254036, 2720254037, 2720254038, 2720254039, 2720254040, 2720254041, 2720254042, 2720254043, 2720254044, 2720254045, 2720254046, 2720254047, 272…	1			Prophage	Caudoviricetes_Sepvirinae_Traversvirus				Prophage			0
5_2718218357	5	2688076563	2688076571	https://img.jgi.doe.gov/cgi-bin/mer/main.cgi?section=ScaffoldGraph&page=scaffoldGraph&scaffold_oid=2687453745&start_coord=772994&end_coord=774567	E. coli D8	2718218357	Ga0175961_11	2718229074	2721114703	2721114783	819818	903740	83922	79	https://img.jgi.doe.gov/cgi-bin/mer/main.cgi?section=ScaffoldGraph&page=scaffoldGraph&scaffold_oid=2718229074&start_coord=819818&end_coord=903740	2721114704, 2721114705, 2721114706, 2721114707, 2721114708, 2721114709, 2721114710, 2721114711, 2721114712, 2721114713, 2721114714, 2721114715, 2721114716, 2721114717, 2721114718, 2721114719, 2721114720, 2721114721, 2721114722, 2721114723, 2721114724, 2721114725, 2721114726, 2721114727, 2721114728, 2721114729, 2721114730, 2721114731, 2721114732, 2721114733, 2721114734, 2721114735, 2721114736, 272…	1								None			0
5_2718218397	5	2688076563	2688076571	https://img.jgi.doe.gov/cgi-bin/mer/main.cgi?section=ScaffoldGraph&page=scaffoldGraph&scaffold_oid=2687453745&start_coord=772994&end_coord=774567	E. coli FORC_041	2718218397	Ga0175292_11	2718229155	2721294298	2721294374	775086	861762	86676	75	https://img.jgi.doe.gov/cgi-bin/mer/main.cgi?section=ScaffoldGraph&page=scaffoldGraph&scaffold_oid=2718229155&start_coord=775086&end_coord=861762	2721294299, 2721294300, 2721294301, 2721294302, 2721294303, 2721294304, 2721294305, 2721294306, 2721294307, 2721294308, 2721294309, 2721294310, 2721294311, 2721294312, 2721294313, 2721294314, 2721294315, 2721294316, 2721294317, 2721294318, 2721294319, 2721294320, 2721294321, 2721294322, 2721294323, 2721294324, 2721294325, 2721294326, 2721294327, 2721294328, 2721294329, 2721294330, 2721294331, 272…	1								None			0
5_2718218398	5	2688076563	2688076571	https://img.jgi.doe.gov/cgi-bin/mer/main.cgi?section=ScaffoldGraph&page=scaffoldGraph&scaffold_oid=2687453745&start_coord=772994&end_coord=774567	E. coli O25b:H4	2718218398	Ga0175291_13	2718229158	2721299284	2721299374	796669	888374	91705	89	https://img.jgi.doe.gov/cgi-bin/mer/main.cgi?section=ScaffoldGraph&page=scaffoldGraph&scaffold_oid=2718229158&start_coord=796669&end_coord=888374	2721299285, 2721299286, 2721299287, 2721299288, 2721299289, 2721299290, 2721299291, 2721299292, 2721299293, 2721299294, 2721299295, 2721299296, 2721299297, 2721299298, 2721299299, 2721299300, 2721299301, 2721299302, 2721299303, 2721299304, 2721299305, 2721299306, 2721299307, 2721299308, 2721299309, 2721299310, 2721299311, 2721299312, 2721299313, 2721299314, 2721299315, 2721299316, 2721299317, 272…	1			Prophage					Prophage			0
5_2718218434	5	2688076563	2688076571	https://img.jgi.doe.gov/cgi-bin/mer/main.cgi?section=ScaffoldGraph&page=scaffoldGraph&scaffold_oid=2687453745&start_coord=772994&end_coord=774567	E. coli D2	2718218434	Ga0175117_12	2718229225	2721455859	2721455926	826376	899761	73385	66	https://img.jgi.doe.gov/cgi-bin/mer/main.cgi?section=ScaffoldGraph&page=scaffoldGraph&scaffold_oid=2718229225&start_coord=826376&end_coord=899761	2721455860, 2721455861, 2721455862, 2721455863, 2721455864, 2721455865, 2721455866, 2721455867, 2721455868, 2721455869, 2721455870, 2721455871, 2721455872, 2721455873, 2721455874, 2721455875, 2721455876, 2721455877, 2721455878, 2721455879, 2721455880, 2721455881, 2721455882, 2721455883, 2721455884, 2721455885, 2721455886, 2721455887, 2721455888, 2721455889, 2721455890, 2721455891, 2721455892, 272…	1								None	2721455916_RM__Type_I_REases, 2721455917_RM__Type_I_MTases, 2721455918_RM__Type_I_S, 2721455922_Mokosh_TypeII__MkoC	Mokosh_II, RM_type_I	2
5_2718218435	5	2688076563	2688076571	https://img.jgi.doe.gov/cgi-bin/mer/main.cgi?section=ScaffoldGraph&page=scaffoldGraph&scaffold_oid=2687453745&start_coord=772994&end_coord=774567	E. coli D10	2718218435	Ga0175118_11	2718229227	2721460873	2721460940	1102261	1160626	58365	66	https://img.jgi.doe.gov/cgi-bin/mer/main.cgi?section=ScaffoldGraph&page=scaffoldGraph&scaffold_oid=2718229227&start_coord=1102261&end_coord=1160626	2721460874, 2721460875, 2721460876, 2721460877, 2721460878, 2721460879, 2721460880, 2721460881, 2721460882, 2721460883, 2721460884, 2721460885, 2721460886, 2721460887, 2721460888, 2721460889, 2721460890, 2721460891, 2721460892, 2721460893, 2721460894, 2721460895, 2721460896, 2721460897, 2721460898, 2721460899, 2721460900, 2721460901, 2721460902, 2721460903, 2721460904, 2721460905, 2721460906, 272…	1			Prophage					Prophage	2721460937_Mokosh_TypeII__MkoC	Mokosh_II	1
5_2718218452	5	2688076563	2688076571	https://img.jgi.doe.gov/cgi-bin/mer/main.cgi?section=ScaffoldGraph&page=scaffoldGraph&scaffold_oid=2687453745&start_coord=772994&end_coord=774567	E. coli C3	2718218452	Ga0174944_11	2718229259	2721531241	2721531288	820882	869256	48374	46	https://img.jgi.doe.gov/cgi-bin/mer/main.cgi?section=ScaffoldGraph&page=scaffoldGraph&scaffold_oid=2718229259&start_coord=820882&end_coord=869256	2721531242, 2721531243, 2721531244, 2721531245, 2721531246, 2721531247, 2721531248, 2721531249, 2721531250, 2721531251, 2721531252, 2721531253, 2721531254, 2721531255, 2721531256, 2721531257, 2721531258, 2721531259, 2721531260, 2721531261, 2721531262, 2721531263, 2721531264, 2721531265, 2721531266, 2721531267, 2721531268, 2721531269, 2721531270, 2721531271, 2721531272, 2721531273, 2721531274, 272…	1			Prophage					Prophage			0
5_2721755497	5	2688076563	2688076571	https://img.jgi.doe.gov/cgi-bin/mer/main.cgi?section=ScaffoldGraph&page=scaffoldGraph&scaffold_oid=2687453745&start_coord=772994&end_coord=774567	E. coli M3	2721755497	Ga0175636_12	2721800924	2722771206	2722771270	771028	833827	62799	63	https://img.jgi.doe.gov/cgi-bin/mer/main.cgi?section=ScaffoldGraph&page=scaffoldGraph&scaffold_oid=2721800924&start_coord=771028&end_coord=833827	2722771207, 2722771208, 2722771209, 2722771210, 2722771211, 2722771212, 2722771213, 2722771214, 2722771215, 2722771216, 2722771217, 2722771218, 2722771219, 2722771220, 2722771221, 2722771222, 2722771223, 2722771224, 2722771225, 2722771226, 2722771227, 2722771228, 2722771229, 2722771230, 2722771231, 2722771232, 2722771233, 2722771234, 2722771235, 2722771236, 2722771237, 2722771238, 2722771239, 272…	2	E. coli M1	2718217716	Prophage	Caudoviricetes_Sepvirinae_Traversvirus				Prophage	2722771258_PD-Lambda-1__PD-Lambda-1, 2722771266_RosmerTA__RmrA_2585209417, 2722771267_RosmerTA__RmrT_2585209417	PD-Lambda-1, RosmerTA	2
5_2721755644	5	2688076563	2688076571	https://img.jgi.doe.gov/cgi-bin/mer/main.cgi?section=ScaffoldGraph&page=scaffoldGraph&scaffold_oid=2687453745&start_coord=772994&end_coord=774567	E. coli Eco889	2721755644	Ga0175787_12	2721801177	2723387929	2723388010	861446	940024	78578	80	https://img.jgi.doe.gov/cgi-bin/mer/main.cgi?section=ScaffoldGraph&page=scaffoldGraph&scaffold_oid=2721801177&start_coord=861446&end_coord=940024	2723387930, 2723387931, 2723387932, 2723387933, 2723387934, 2723387935, 2723387936, 2723387937, 2723387938, 2723387939, 2723387940, 2723387941, 2723387942, 2723387943, 2723387944, 2723387945, 2723387946, 2723387947, 2723387948, 2723387949, 2723387950, 2723387951, 2723387952, 2723387953, 2723387954, 2723387955, 2723387956, 2723387957, 2723387958, 2723387959, 2723387960, 2723387961, 2723387962, 272…	1			Prophage	Caudoviricetes_Lederbergvirus				Prophage	2723387945_SanaTA__SanaT, 2723387946_SanaTA__SanaA	SanaTA	1
5_2721755645	5	2688076563	2688076571	https://img.jgi.doe.gov/cgi-bin/mer/main.cgi?section=ScaffoldGraph&page=scaffoldGraph&scaffold_oid=2687453745&start_coord=772994&end_coord=774567	E. coli NGF1	2721755645	Ga0175786_13	2721801181	2723392901	2723393016	795802	922396	126594	114	https://img.jgi.doe.gov/cgi-bin/mer/main.cgi?section=ScaffoldGraph&page=scaffoldGraph&scaffold_oid=2721801181&start_coord=795802&end_coord=922396	2723392902, 2723392903, 2723392904, 2723392905, 2723392906, 2723392907, 2723392908, 2723392909, 2723392910, 2723392911, 2723392912, 2723392913, 2723392914, 2723392915, 2723392916, 2723392917, 2723392918, 2723392919, 2723392920, 2723392921, 2723392922, 2723392923, 2723392924, 2723392925, 2723392926, 2723392927, 2723392928, 2723392929, 2723392930, 2723392931, 2723392932, 2723392933, 2723392934, 272…	1			Prophage					Prophage			0
5_2721755647	5	2688076563	2688076571	https://img.jgi.doe.gov/cgi-bin/mer/main.cgi?section=ScaffoldGraph&page=scaffoldGraph&scaffold_oid=2687453745&start_coord=772994&end_coord=774567	E. coli ECONIH2	2721755647	Ga0175788_13	2721801185	2723403955	2723404043	813220	906558	93338	87	https://img.jgi.doe.gov/cgi-bin/mer/main.cgi?section=ScaffoldGraph&page=scaffoldGraph&scaffold_oid=2721801185&start_coord=813220&end_coord=906558	2723403956, 2723403957, 2723403958, 2723403959, 2723403960, 2723403961, 2723403962, 2723403963, 2723403964, 2723403965, 2723403966, 2723403967, 2723403968, 2723403969, 2723403970, 2723403971, 2723403972, 2723403973, 2723403974, 2723403975, 2723403976, 2723403977, 2723403978, 2723403979, 2723403980, 2723403981, 2723403982, 2723403983, 2723403984, 2723403985, 2723403986, 2723403987, 2723403988, 272…	1								None			0
5_2721755662	5	2688076563	2688076571	https://img.jgi.doe.gov/cgi-bin/mer/main.cgi?section=ScaffoldGraph&page=scaffoldGraph&scaffold_oid=2687453745&start_coord=772994&end_coord=774567	E. coli FORC_029	2721755662	Ga0175621_11	2721801213	2723470737	2723470829	809724	900555	90831	91	https://img.jgi.doe.gov/cgi-bin/mer/main.cgi?section=ScaffoldGraph&page=scaffoldGraph&scaffold_oid=2721801213&start_coord=809724&end_coord=900555	2723470738, 2723470739, 2723470740, 2723470741, 2723470742, 2723470743, 2723470744, 2723470745, 2723470746, 2723470747, 2723470748, 2723470749, 2723470750, 2723470751, 2723470752, 2723470753, 2723470754, 2723470755, 2723470756, 2723470757, 2723470758, 2723470759, 2723470760, 2723470761, 2723470762, 2723470763, 2723470764, 2723470765, 2723470766, 2723470767, 2723470768, 2723470769, 2723470770, 272…	3	E. coli HUSEC2011, E. coli sv. O104:H4 C227-11 368 shch	2687453188, 2718217874	Prophage	Caudoviricetes_Sepvirinae_Traversvirus				Prophage	2723470766_PD-Lambda-1__PD-Lambda-1, 2723470817_RM_Type_III__Type_III_REases, 2723470818_RM_Type_III__Type_III_MTases, 2723470819_Gao_Iet__IetS, 2723470820_Gao_Iet__IetA	Gao_Iet, PD-Lambda-1, RM_type_III	3
5_2721755720	5	2688076563	2688076571	https://img.jgi.doe.gov/cgi-bin/mer/main.cgi?section=ScaffoldGraph&page=scaffoldGraph&scaffold_oid=2687453745&start_coord=772994&end_coord=774567	E. coli M18	2721755720	Ga0174805_12	2721801343	2723720076	2723720130	771869	828184	56315	53	https://img.jgi.doe.gov/cgi-bin/mer/main.cgi?section=ScaffoldGraph&page=scaffoldGraph&scaffold_oid=2721801343&start_coord=771869&end_coord=828184	2723720077, 2723720078, 2723720079, 2723720080, 2723720081, 2723720082, 2723720083, 2723720084, 2723720085, 2723720086, 2723720087, 2723720088, 2723720089, 2723720090, 2723720091, 2723720092, 2723720093, 2723720094, 2723720095, 2723720096, 2723720097, 2723720098, 2723720099, 2723720100, 2723720101, 2723720102, 2723720103, 2723720104, 2723720105, 2723720106, 2723720107, 2723720108, 2723720109, 272…	1								None	2723720116_PD-Lambda-1__PD-Lambda-1, 2723720126_RosmerTA__RmrA_2585209417, 2723720127_RosmerTA__RmrT_2585209417	PD-Lambda-1, RosmerTA	2
5_2721755725	5	2688076563	2688076571	https://img.jgi.doe.gov/cgi-bin/mer/main.cgi?section=ScaffoldGraph&page=scaffoldGraph&scaffold_oid=2687453745&start_coord=772994&end_coord=774567	E. coli 268-78-1	2721755725	Ga0174803_11	2721801356	2723744423	2723744488	793410	847912	54502	64	https://img.jgi.doe.gov/cgi-bin/mer/main.cgi?section=ScaffoldGraph&page=scaffoldGraph&scaffold_oid=2721801356&start_coord=793410&end_coord=847912	2723744424, 2723744425, 2723744426, 2723744427, 2723744428, 2723744429, 2723744430, 2723744431, 2723744432, 2723744433, 2723744434, 2723744435, 2723744436, 2723744437, 2723744438, 2723744439, 2723744440, 2723744441, 2723744442, 2723744443, 2723744444, 2723744445, 2723744446, 2723744447, 2723744448, 2723744449, 2723744450, 2723744451, 2723744452, 2723744453, 2723744454, 2723744455, 2723744456, 272…	1			Prophage					Prophage			0
5_2734482777	5	2688076563	2688076571	https://img.jgi.doe.gov/cgi-bin/mer/main.cgi?section=ScaffoldGraph&page=scaffoldGraph&scaffold_oid=2687453745&start_coord=772994&end_coord=774567	E. coli CVM N38795PS	2734482777	Ga0130647_1018	2734684985	2737346453	2737346461	151984	160400	8416	7	https://img.jgi.doe.gov/cgi-bin/mer/main.cgi?section=ScaffoldGraph&page=scaffoldGraph&scaffold_oid=2734684985&start_coord=151984&end_coord=160400	2737346454, 2737346455, 2737346456, 2737346457, 2737346458, 2737346459, 2737346460	1								None			0
5_2737471753	5	2688076563	2688076571	https://img.jgi.doe.gov/cgi-bin/mer/main.cgi?section=ScaffoldGraph&page=scaffoldGraph&scaffold_oid=2687453745&start_coord=772994&end_coord=774567	E. coli sv. ST131-O25b:H4 81009	2737471753	CP021179	2737488629	2737790487	2737790583	1377105	1473210	96105	95	https://img.jgi.doe.gov/cgi-bin/mer/main.cgi?section=ScaffoldGraph&page=scaffoldGraph&scaffold_oid=2737488629&start_coord=1377105&end_coord=1473210	2737790488, 2737790489, 2737790490, 2737790491, 2737790492, 2737790493, 2737790494, 2737790495, 2737790496, 2737790497, 2737790498, 2737790499, 2737790500, 2737790501, 2737790502, 2737790503, 2737790504, 2737790505, 2737790506, 2737790507, 2737790508, 2737790509, 2737790510, 2737790511, 2737790512, 2737790513, 2737790514, 2737790515, 2737790516, 2737790517, 2737790518, 2737790519, 2737790520, 273…	1			Prophage					Prophage	2737790503_SanaTA__SanaT, 2737790504_SanaTA__SanaA	SanaTA	1
5_2737471836	5	2688076563	2688076571	https://img.jgi.doe.gov/cgi-bin/mer/main.cgi?section=ScaffoldGraph&page=scaffoldGraph&scaffold_oid=2687453745&start_coord=772994&end_coord=774567	E. coli CVM N33804PS	2737471836	Ga0130681_1009	2737498235	2737962128	2737962174	44253	103670	59417	45	https://img.jgi.doe.gov/cgi-bin/mer/main.cgi?section=ScaffoldGraph&page=scaffoldGraph&scaffold_oid=2737498235&start_coord=44253&end_coord=103670	2737962129, 2737962130, 2737962131, 2737962132, 2737962133, 2737962134, 2737962135, 2737962136, 2737962137, 2737962138, 2737962139, 2737962140, 2737962141, 2737962142, 2737962143, 2737962144, 2737962145, 2737962146, 2737962147, 2737962148, 2737962149, 2737962150, 2737962151, 2737962152, 2737962153, 2737962154, 2737962155, 2737962156, 2737962157, 2737962158, 2737962159, 2737962160, 2737962161, 273…	1								None	2737962162_Druantia__DruE_1, 2737962163_Druantia_I__DruD, 2737962164_Druantia_I__DruC, 2737962165_Druantia_I__DruB, 2737962166_Druantia_I__DruA	Druantia_I	1
5_2737471867	5	2688076563	2688076571	https://img.jgi.doe.gov/cgi-bin/mer/main.cgi?section=ScaffoldGraph&page=scaffoldGraph&scaffold_oid=2687453745&start_coord=772994&end_coord=774567	E. coli CVM N33591PS	2737471867	Ga0130712_1008	2737502486	2738119127	2738119195	20235	98947	78712	67	https://img.jgi.doe.gov/cgi-bin/mer/main.cgi?section=ScaffoldGraph&page=scaffoldGraph&scaffold_oid=2737502486&start_coord=20235&end_coord=98947	2738119128, 2738119129, 2738119130, 2738119131, 2738119132, 2738119133, 2738119134, 2738119135, 2738119136, 2738119137, 2738119138, 2738119139, 2738119140, 2738119141, 2738119142, 2738119143, 2738119144, 2738119145, 2738119146, 2738119147, 2738119148, 2738119149, 2738119150, 2738119151, 2738119152, 2738119153, 2738119154, 2738119155, 2738119156, 2738119157, 2738119158, 2738119159, 2738119160, 273…	1								None	2738119184_RM__Type_I_REases, 2738119185_RM__Type_I_MTases, 2738119186_RM__Type_I_S, 2738119192_Mokosh_TypeII__MkoC	Mokosh_II, RM_type_I	2
5_2740892043	5	2688076563	2688076571	https://img.jgi.doe.gov/cgi-bin/mer/main.cgi?section=ScaffoldGraph&page=scaffoldGraph&scaffold_oid=2687453745&start_coord=772994&end_coord=774567	E. coli B125	2740892043	Ga0130922_1106	2740906266	2741647787	2741647801	164838	182164	17326	13	https://img.jgi.doe.gov/cgi-bin/mer/main.cgi?section=ScaffoldGraph&page=scaffoldGraph&scaffold_oid=2740906266&start_coord=164838&end_coord=182164	2741647788, 2741647789, 2741647790, 2741647791, 2741647792, 2741647793, 2741647794, 2741647795, 2741647796, 2741647797, 2741647798, 2741647799, 2741647800	1								None			0
5_2740892369	5	2688076563	2688076571	https://img.jgi.doe.gov/cgi-bin/mer/main.cgi?section=ScaffoldGraph&page=scaffoldGraph&scaffold_oid=2687453745&start_coord=772994&end_coord=774567	E. coli 97-3250	2740892369	Ga0132489_1006	2740977640	2743200460	2743200472	12297	22637	10340	11	https://img.jgi.doe.gov/cgi-bin/mer/main.cgi?section=ScaffoldGraph&page=scaffoldGraph&scaffold_oid=2740977640&start_coord=12297&end_coord=22637	2743200461, 2743200462, 2743200463, 2743200464, 2743200465, 2743200466, 2743200467, 2743200468, 2743200469, 2743200470, 2743200471	1			Prophage					Prophage			0
5_2740892441	5	2688076563	2688076571	https://img.jgi.doe.gov/cgi-bin/mer/main.cgi?section=ScaffoldGraph&page=scaffoldGraph&scaffold_oid=2687453745&start_coord=772994&end_coord=774567	E. coli RCE03	2740892441	Ga0132564_104	2740985027	2743459888	2743459944	443101	493945	50844	55	https://img.jgi.doe.gov/cgi-bin/mer/main.cgi?section=ScaffoldGraph&page=scaffoldGraph&scaffold_oid=2740985027&start_coord=443101&end_coord=493945	2743459889, 2743459890, 2743459891, 2743459892, 2743459893, 2743459894, 2743459895, 2743459896, 2743459897, 2743459898, 2743459899, 2743459900, 2743459901, 2743459902, 2743459903, 2743459904, 2743459905, 2743459906, 2743459907, 2743459908, 2743459909, 2743459910, 2743459911, 2743459912, 2743459913, 2743459914, 2743459915, 2743459916, 2743459917, 2743459918, 2743459919, 2743459920, 2743459921, 274…	1								None			0
5_2740892449	5	2688076563	2688076571	https://img.jgi.doe.gov/cgi-bin/mer/main.cgi?section=ScaffoldGraph&page=scaffoldGraph&scaffold_oid=2687453745&start_coord=772994&end_coord=774567	E. coli RCE05	2740892449	Ga0132573_1023	2740985681	2743495289	2743495310	43924	63914	19990	20	https://img.jgi.doe.gov/cgi-bin/mer/main.cgi?section=ScaffoldGraph&page=scaffoldGraph&scaffold_oid=2740985681&start_coord=43924&end_coord=63914	2743495290, 2743495291, 2743495292, 2743495293, 2743495294, 2743495295, 2743495296, 2743495297, 2743495298, 2743495299, 2743495300, 2743495301, 2743495302, 2743495303, 2743495304, 2743495305, 2743495306, 2743495307, 2743495308, 2743495309	1								None			0
5_2740892451	5	2688076563	2688076571	https://img.jgi.doe.gov/cgi-bin/mer/main.cgi?section=ScaffoldGraph&page=scaffoldGraph&scaffold_oid=2687453745&start_coord=772994&end_coord=774567	E. coli RCE07	2740892451	Ga0132575_1001	2740985907	2743503184	2743503204	311404	329294	17890	19	https://img.jgi.doe.gov/cgi-bin/mer/main.cgi?section=ScaffoldGraph&page=scaffoldGraph&scaffold_oid=2740985907&start_coord=311404&end_coord=329294	2743503185, 2743503186, 2743503187, 2743503188, 2743503189, 2743503190, 2743503191, 2743503192, 2743503193, 2743503194, 2743503195, 2743503196, 2743503197, 2743503198, 2743503199, 2743503200, 2743503201, 2743503202, 2743503203	1								None			0
6_2617270987	6	2688076586	2688076587	https://img.jgi.doe.gov/cgi-bin/mer/main.cgi?section=ScaffoldGraph&page=scaffoldGraph&scaffold_oid=2687453745&start_coord=788318&end_coord=790020	E. coli 1-110-08_S1_C1	2617270987	Ga0054828_1065	2617324966	2618335065	2618335072	105589	115416	9827	6	https://img.jgi.doe.gov/cgi-bin/mer/main.cgi?section=ScaffoldGraph&page=scaffoldGraph&scaffold_oid=2617324966&start_coord=105589&end_coord=115416	2618335066, 2618335067, 2618335068, 2618335069, 2618335070, 2618335071	3	E. coli 1-110-08_S1_C3, E. coli 2-427-07_S1_C3	2609459839, 2609459792						None			0
6_2645728091	6	2688076586	2688076587	https://img.jgi.doe.gov/cgi-bin/mer/main.cgi?section=ScaffoldGraph&page=scaffoldGraph&scaffold_oid=2687453745&start_coord=788318&end_coord=790020	E. coli 401675	2645728091	Ga0100645_1020	2645780315	2648274730	2648274739	10450	20847	10397	8	https://img.jgi.doe.gov/cgi-bin/mer/main.cgi?section=ScaffoldGraph&page=scaffoldGraph&scaffold_oid=2645780315&start_coord=10450&end_coord=20847	2648274731, 2648274732, 2648274733, 2648274734, 2648274735, 2648274736, 2648274737, 2648274738	1								None	2648274735_Lamassu-Fam__LmuB_SMC_Cap4_nuclease, 2648274737_Lamassu-Fam__LmuA_effector_Cap4_nuclease, 2648274736_Lamassu_II__LmuC2	Lamassu_like	1
6_2703718850	6	2688076586	2688076587	https://img.jgi.doe.gov/cgi-bin/mer/main.cgi?section=ScaffoldGraph&page=scaffoldGraph&scaffold_oid=2687453745&start_coord=788318&end_coord=790020	E. coli G301	2703718850	Ga0122634_1025	2703744039	2704765659	2704765700	17547	52985	35438	40	https://img.jgi.doe.gov/cgi-bin/mer/main.cgi?section=ScaffoldGraph&page=scaffoldGraph&scaffold_oid=2703744039&start_coord=17547&end_coord=52985	2704765660, 2704765661, 2704765662, 2704765663, 2704765664, 2704765665, 2704765666, 2704765667, 2704765668, 2704765669, 2704765670, 2704765671, 2704765672, 2704765673, 2704765674, 2704765675, 2704765676, 2704765677, 2704765678, 2704765679, 2704765680, 2704765681, 2704765682, 2704765683, 2704765684, 2704765685, 2704765686, 2704765687, 2704765688, 2704765689, 2704765690, 2704765691, 2704765692, 270…	1								None	2704765673_CBASS__Cyclase_SMODS, 2704765674_CBASS__2TM_new	CBASS_I	1
6_2703718851	6	2688076586	2688076587	https://img.jgi.doe.gov/cgi-bin/mer/main.cgi?section=ScaffoldGraph&page=scaffoldGraph&scaffold_oid=2687453745&start_coord=788318&end_coord=790020	E. coli G313	2703718851	Ga0122637_123	2703744125	2704771179	2704771219	53082	88442	35360	39	https://img.jgi.doe.gov/cgi-bin/mer/main.cgi?section=ScaffoldGraph&page=scaffoldGraph&scaffold_oid=2703744125&start_coord=53082&end_coord=88442	2704771180, 2704771181, 2704771182, 2704771183, 2704771184, 2704771185, 2704771186, 2704771187, 2704771188, 2704771189, 2704771190, 2704771191, 2704771192, 2704771193, 2704771194, 2704771195, 2704771196, 2704771197, 2704771198, 2704771199, 2704771200, 2704771201, 2704771202, 2704771203, 2704771204, 2704771205, 2704771206, 2704771207, 2704771208, 2704771209, 2704771210, 2704771211, 2704771212, 270…	2	E. coli G28	2703718848						None	2704771193_CBASS__Cyclase_SMODS, 2704771194_CBASS__2TM_new	CBASS_I	1
7_2597489870	7	2688076778	2688076788	https://img.jgi.doe.gov/cgi-bin/mer/main.cgi?section=ScaffoldGraph&page=scaffoldGraph&scaffold_oid=2687453745&start_coord=995808&end_coord=1007539	E. coli ETEC H10407	2597489870	Ga0046384_gi309700213.3	2597512794	2597790944	2597790958	1122840	1134894	12054	13	https://img.jgi.doe.gov/cgi-bin/mer/main.cgi?section=ScaffoldGraph&page=scaffoldGraph&scaffold_oid=2597512794&start_coord=1122840&end_coord=1134894	2597790945, 2597790946, 2597790947, 2597790948, 2597790949, 2597790950, 2597790951, 2597790952, 2597790953, 2597790954, 2597790955, 2597790956, 2597790957	3	E. coli ST540a, E. coli SEC470	2651869857, 2630968827						None	2597790946_Cas__cas3HD_I_1, 2597790950_Cas__cas3_I_2, 2597790951_Cas__cas8e_I-E_1, 2597790952_Cas__cse2gr11_I-E_1, 2597790953_Cas__cas7_I-E_2, 2597790954_Cas__cas5_I-E_3, 2597790955_Cas__cas6e_I_II_III_IV_V_VI_1, 2597790956_Cas__cas1_I-E_1, 2597790957_Cas__cas2_I-E_2	CRISPR_IE	1
7_2617271049	7	2688076778	2688076788	https://img.jgi.doe.gov/cgi-bin/mer/main.cgi?section=ScaffoldGraph&page=scaffoldGraph&scaffold_oid=2687453745&start_coord=995808&end_coord=1007539	E. coli D6-113.11	2617271049	Ga0056859_145	2617331314	2618614842	2618614848	571564	575765	4201	5	https://img.jgi.doe.gov/cgi-bin/mer/main.cgi?section=ScaffoldGraph&page=scaffoldGraph&scaffold_oid=2617331314&start_coord=571564&end_coord=575765	2618614843, 2618614844, 2618614845, 2618614846, 2618614847	1								None	2618614845_Cas__cas3_I_5, 2618614846_Cas__cas1_I_II_III_IV_V_VI_8, 2618614847_Cas__cas2_I-E_2	CRISPR_IE	1
7_2622736468	7	2688076778	2688076788	https://img.jgi.doe.gov/cgi-bin/mer/main.cgi?section=ScaffoldGraph&page=scaffoldGraph&scaffold_oid=2687453745&start_coord=995808&end_coord=1007539	E. coli MRE600	2622736468	Ga0074506_11	2622756015	2622979603	2622979618	903732	915848	12116	14	https://img.jgi.doe.gov/cgi-bin/mer/main.cgi?section=ScaffoldGraph&page=scaffoldGraph&scaffold_oid=2622756015&start_coord=903732&end_coord=915848	2622979604, 2622979605, 2622979606, 2622979607, 2622979608, 2622979609, 2622979610, 2622979611, 2622979612, 2622979613, 2622979614, 2622979615, 2622979616, 2622979617	7	E. coli ECGM-IMP53, E. coli STEC 2595, E. coli 3-020-07_S4_C2, E. coli H3, E. coli 3-020-07_S4_C3, E. coli 2-427-07_S3_C1	2654587674, 2703718809, 2617270979, 2718217714, 2609459864, 2619619130						None	2622979606_Cas__cas3_I_5, 2622979607_Cas__cas8e_I-E_1, 2622979608_Cas__cse2gr11_I-E_1, 2622979609_Cas__cas7_I-E_2, 2622979614_Cas__cas5_I-E_3, 2622979615_Cas__cas6e_I_II_III_IV_V_VI_1, 2622979616_Cas__cas1_I-E_1, 2622979617_Cas__cas2_I-E_2	CRISPR_IE	1
7_2623620505	7	2688076778	2688076788	https://img.jgi.doe.gov/cgi-bin/mer/main.cgi?section=ScaffoldGraph&page=scaffoldGraph&scaffold_oid=2687453745&start_coord=995808&end_coord=1007539	E. coli 1303	2623620505	EC1303_c	2623649492	2624709820	2624709826	3046572	3052351	5779	5	https://img.jgi.doe.gov/cgi-bin/mer/main.cgi?section=ScaffoldGraph&page=scaffoldGraph&scaffold_oid=2623649492&start_coord=3046572&end_coord=3052351	2624709821, 2624709822, 2624709823, 2624709824, 2624709825	2	E. coli G4/9	2630968911						None	2624709821_CRISPR_other__Cas2, 2624709822_CRISPR_other__Cas3e	CRISPR_IE	1
7_2630968500	7	2688076778	2688076788	https://img.jgi.doe.gov/cgi-bin/mer/main.cgi?section=ScaffoldGraph&page=scaffoldGraph&scaffold_oid=2687453745&start_coord=995808&end_coord=1007539	E. coli G5	2630968500	Ga0072366_1006	2630998823	2632042881	2632042887	231064	233281	2217	5	https://img.jgi.doe.gov/cgi-bin/mer/main.cgi?section=ScaffoldGraph&page=scaffoldGraph&scaffold_oid=2630998823&start_coord=231064&end_coord=233281	2632042882, 2632042883, 2632042884, 2632042885, 2632042886	1								None			0
7_2630968808	7	2688076778	2688076788	https://img.jgi.doe.gov/cgi-bin/mer/main.cgi?section=ScaffoldGraph&page=scaffoldGraph&scaffold_oid=2687453745&start_coord=995808&end_coord=1007539	E. coli JT2	2630968808	Ga0073011_1017	2631024976	2633322987	2633322998	198157	209687	11530	10	https://img.jgi.doe.gov/cgi-bin/mer/main.cgi?section=ScaffoldGraph&page=scaffoldGraph&scaffold_oid=2631024976&start_coord=198157&end_coord=209687	2633322988, 2633322989, 2633322990, 2633322991, 2633322992, 2633322993, 2633322994, 2633322995, 2633322996, 2633322997	131	E. coli KIC-2, E. coli STEC 1532, E. coli STEC 2174, E. coli STEC 2193, E. coli STEC 66, E. coli STEC 168, E. coli 08-2304, E. coli STEC 196, E. coli STEC 309, E. coli 504925, E. coli STEC 2764, E. coli PMK-5, E. coli STEC 645, E. coli 07-4360, E. coli STEC 886, E. coli 1-110-08_S1_C2, E. coli 401553, E. coli STEC 2962, E. coli 2-177-06_S4_C3, E. coli 08-3512, E. coli 321, E. coli STEC 2064, E. c…	2639762884, 2671180670, 2703718800, 2671180651, 2698536392, 2671181127, 2711768061, 2671180747, 2671180921, 2695420897, 2703718813, 2740892370, 2703718778, 2711768033, 2703718784, 2609459832, 2695420643, 2703718819, 2617270954, 2711768040, 2700989535, 2703718823, 2609459792, 2703718870, 2648501437, 2606217105, 2645727529, 2671180417, 2703718799, 2602041669, 2740892233, 2724679293, 2698536348, 267…						None	2633322988_Cas__cas2_I-E_2, 2633322989_Cas__cas1_I-E_1, 2633322990_Cas__cas6e_I_II_III_IV_V_VI_1, 2633322991_Cas__cas5_I-E_3, 2633322992_Cas__cas7_I-E_2, 2633322993_Cas__cse2gr11_I-E_1, 2633322994_Cas__cas8e_I-E_1, 2633322995_Cas__cas3_I_5	CRISPR_IE	1
7_2648501797	7	2688076778	2688076788	https://img.jgi.doe.gov/cgi-bin/mer/main.cgi?section=ScaffoldGraph&page=scaffoldGraph&scaffold_oid=2687453745&start_coord=995808&end_coord=1007539	E. coli ST540an	2648501797	Ga0054589_11	2648568641	2651305331	2651305344	1111686	1122660	10974	12	https://img.jgi.doe.gov/cgi-bin/mer/main.cgi?section=ScaffoldGraph&page=scaffoldGraph&scaffold_oid=2648568641&start_coord=1111686&end_coord=1122660	2651305332, 2651305333, 2651305334, 2651305335, 2651305336, 2651305337, 2651305338, 2651305339, 2651305340, 2651305341, 2651305342, 2651305343	98	E. coli G213, E. coli SQ37, E. coli ER1821R, E. coli SQ2203, E. coli K-12 NEB 5-alpha, E. coli SJ16, E. coli NCM3722, E. coli K-12 MC4100, E. coli G233, E. coli MS6198, E. coli ATCC 15597, E. coli RU1 MA11, E. coli G240, E. coli O157:H16 Santai, E. coli G246, E. coli SLK172, E. coli ECONIH1, E. coli RU1 MA1, E. coli RU1 LB7, E. coli SQ88, E. coli RU1 MA2, E. coli RU1 LB10, E. coli RU1 MA5, E. col…	2671181100, 2687453557, 2721755675, 2687453558, 2718218356, 2687453522, 2687453560, 2645728047, 2703718845, 2718218133, 2608642167, 2663763331, 2703718847, 2627853794, 2671180422, 2718218131, 2630968533, 2713896729, 2675903434, 2687453215, 2700989273, 2667527827, 2660238061, 2684623152, 2734482784, 2718218097, 2634166465, 2657245006, 2663762810, 2687453259, 2627853844, 2645727599, 2667528111, 269…						None	2651305333_Cas__cas3_I_5, 2651305336_Cas__cas3_I_5, 2651305337_Cas__cas8e_I-E_1, 2651305338_Cas__cse2gr11_I-E_1, 2651305339_Cas__cas7_I-E_2, 2651305340_Cas__cas5_I-E_3, 2651305341_Cas__cas6e_I_II_III_IV_V_VI_1, 2651305342_Cas__cas1_I-E_1, 2651305343_Cas__cas2_I-E_2	CRISPR_IE	1
7_2657244971	7	2688076778	2688076788	https://img.jgi.doe.gov/cgi-bin/mer/main.cgi?section=ScaffoldGraph&page=scaffoldGraph&scaffold_oid=2687453745&start_coord=995808&end_coord=1007539	E. coli AZ75	2657244971	Ga0109944_173	2657252502	2657578720	2657578729	60945	68210	7265	8	https://img.jgi.doe.gov/cgi-bin/mer/main.cgi?section=ScaffoldGraph&page=scaffoldGraph&scaffold_oid=2657252502&start_coord=60945&end_coord=68210	2657578721, 2657578722, 2657578723, 2657578724, 2657578725, 2657578726, 2657578727, 2657578728	1								None	2657578721_Cas__cas2_I-E_2, 2657578722_Cas__cas1_I-E_1, 2657578723_Cas__cas5_I-E_3, 2657578724_Cas__cas7_I-E_2, 2657578725_Cas__cse2gr11_I-E_2, 2657578726_Cas__cas3_I_5	CRISPR_IE	1
7_2667527666	7	2688076778	2688076788	https://img.jgi.doe.gov/cgi-bin/mer/main.cgi?section=ScaffoldGraph&page=scaffoldGraph&scaffold_oid=2687453745&start_coord=995808&end_coord=1007539	E. coli BIDMC112	2667527666	Ga0106801_118	2667553433	2668993075	2668993093	59431	73771	14340	17	https://img.jgi.doe.gov/cgi-bin/mer/main.cgi?section=ScaffoldGraph&page=scaffoldGraph&scaffold_oid=2667553433&start_coord=59431&end_coord=73771	2668993076, 2668993077, 2668993078, 2668993079, 2668993080, 2668993081, 2668993082, 2668993083, 2668993084, 2668993085, 2668993086, 2668993087, 2668993088, 2668993089, 2668993090, 2668993091, 2668993092	1								None	2668993080_Cas__cas2_I-E_2, 2668993081_Cas__cas1_I-E_1, 2668993082_Cas__cas6e_I_II_III_IV_V_VI_1, 2668993083_Cas__cas5_I-E_3, 2668993084_Cas__cas7_I-E_2, 2668993085_Cas__cse2gr11_I-E_1, 2668993086_Cas__cas8e_I-E_1, 2668993088_Cas__cas3_I_5	CRISPR_IE	1
7_2687453563	7	2688076778	2688076788	https://img.jgi.doe.gov/cgi-bin/mer/main.cgi?section=ScaffoldGraph&page=scaffoldGraph&scaffold_oid=2687453745&start_coord=995808&end_coord=1007539	E. coli YD786	2687453563	Ga0133409_11	2687454344	2689288834	2689288843	1089666	1096278	6612	8	https://img.jgi.doe.gov/cgi-bin/mer/main.cgi?section=ScaffoldGraph&page=scaffoldGraph&scaffold_oid=2687454344&start_coord=1089666&end_coord=1096278	2689288835, 2689288836, 2689288837, 2689288838, 2689288839, 2689288840, 2689288841, 2689288842	16	E. coli IMT31352, E. coli IMT31487, E. coli IMT33204, E. coli IMT28707, E. coli RiKo 2305/09, E. coli IMT28764, E. coli IMT31351, E. coli IMT33180, E. coli EC13, E. coli K71-77, E. coli sv. O157:H7 1130, E. coli sv. O157:H7 9234, E. coli sv. O157:H7 4276, E. coli sv. O157:H7 2159	2713896831, 2713896832, 2713896835, 2713896828, 2623620497, 2713896829, 2713896830, 2713896833, 2740892444, 2663762841, 2718218322, 2718218104, 2718217960, 2718217715						None	2689288837_Cas__cas3_I_5, 2689288838_Cas__cas7_I-E_2, 2689288839_Cas__cas5_I-E_3, 2689288840_Cas__cas6e_I_II_III_IV_V_VI_1, 2689288841_Cas__cas1_I-E_1, 2689288842_Cas__cas2_I-E_2	CRISPR_IE	1
7_2690315992	7	2688076778	2688076788	https://img.jgi.doe.gov/cgi-bin/mer/main.cgi?section=ScaffoldGraph&page=scaffoldGraph&scaffold_oid=2687453745&start_coord=995808&end_coord=1007539	E. coli 400896	2690315992	Ga0119654_1136	2690326534	2691807329	2691807340	100303	110720	10417	10	https://img.jgi.doe.gov/cgi-bin/mer/main.cgi?section=ScaffoldGraph&page=scaffoldGraph&scaffold_oid=2690326534&start_coord=100303&end_coord=110720	2691807330, 2691807331, 2691807332, 2691807333, 2691807334, 2691807335, 2691807336, 2691807337, 2691807338, 2691807339	3	E. coli 303341	2654587571						None	2691807330_Cas__cas2_I-E_2, 2691807331_Cas__cas1_I-E_1, 2691807332_Cas__cas6e_I_II_III_IV_V_VI_1, 2691807333_Cas__cas5_I-E_3, 2691807334_Cas__cas7_I-E_2, 2691807335_Cas__cse2gr11_I-E_2, 2691807336_Cas__cas8e_I-E_1, 2691807337_Cas__cas3_I_5	CRISPR_IE	1
7_2690316028	7	2688076778	2688076788	https://img.jgi.doe.gov/cgi-bin/mer/main.cgi?section=ScaffoldGraph&page=scaffoldGraph&scaffold_oid=2687453745&start_coord=995808&end_coord=1007539	E. coli AZ71	2690316028	Ga0109941_1179	2690331414	2691957781	2691957791	60034	67606	7572	9	https://img.jgi.doe.gov/cgi-bin/mer/main.cgi?section=ScaffoldGraph&page=scaffoldGraph&scaffold_oid=2690331414&start_coord=60034&end_coord=67606	2691957782, 2691957783, 2691957784, 2691957785, 2691957786, 2691957787, 2691957788, 2691957789, 2691957790	1								None	2691957784_Cas__cas3_I_5, 2691957787_Cas__cas5_I-E_3, 2691957788_Cas__cas6e_I_II_III_IV_V_VI_1, 2691957789_Cas__cas1_I-E_1, 2691957790_Cas__cas2_I-E_2	CRISPR_IE	1
7_2711768035	7	2688076778	2688076788	https://img.jgi.doe.gov/cgi-bin/mer/main.cgi?section=ScaffoldGraph&page=scaffoldGraph&scaffold_oid=2687453745&start_coord=995808&end_coord=1007539	E. coli AM09	2711768035	Ga0124279_1037	2711776750	2711945500	2711945511	65401	76381	10980	10	https://img.jgi.doe.gov/cgi-bin/mer/main.cgi?section=ScaffoldGraph&page=scaffoldGraph&scaffold_oid=2711776750&start_coord=65401&end_coord=76381	2711945501, 2711945502, 2711945503, 2711945504, 2711945505, 2711945506, 2711945507, 2711945508, 2711945509, 2711945510	3	E. coli 2-177-06_S3_C2, E. coli AK73	2609459846, 2684622578						None	2711945503_Cas__cas3_I_5, 2711945504_Cas__cas8e_I-E_1, 2711945505_Cas__cse2gr11_I-E_1, 2711945506_Cas__cas7_I-E_16, 2711945507_Cas__cas5_I-E_3, 2711945508_Cas__cas6e_I_II_III_IV_V_VI_1, 2711945509_Cas__cas1_I-E_1, 2711945510_Cas__cas2_I-E_2	CRISPR_IE	1
7_2718217884	7	2688076778	2688076788	https://img.jgi.doe.gov/cgi-bin/mer/main.cgi?section=ScaffoldGraph&page=scaffoldGraph&scaffold_oid=2687453745&start_coord=995808&end_coord=1007539	E. coli S1	2718217884	Ga0175638_12	2718228144	2719188281	2719188289	1028104	1034487	6383	7	https://img.jgi.doe.gov/cgi-bin/mer/main.cgi?section=ScaffoldGraph&page=scaffoldGraph&scaffold_oid=2718228144&start_coord=1028104&end_coord=1034487	2719188282, 2719188283, 2719188284, 2719188285, 2719188286, 2719188287, 2719188288	1								None	2719188283_Cas__cas3HD_I_1, 2719188285_Cas__cas5_I-E_3, 2719188286_Cas__cas6e_I_II_III_IV_V_VI_1, 2719188287_Cas__cas1_I-E_1, 2719188288_Cas__cas2_I-E_2	CRISPR_IE	1
7_2718218304	7	2688076778	2688076788	https://img.jgi.doe.gov/cgi-bin/mer/main.cgi?section=ScaffoldGraph&page=scaffoldGraph&scaffold_oid=2687453745&start_coord=995808&end_coord=1007539	E. coli D4	2718218304	Ga0175454_11	2718228972	2720898488	2720898498	1018122	1024446	6324	9	https://img.jgi.doe.gov/cgi-bin/mer/main.cgi?section=ScaffoldGraph&page=scaffoldGraph&scaffold_oid=2718228972&start_coord=1018122&end_coord=1024446	2720898489, 2720898490, 2720898491, 2720898492, 2720898493, 2720898494, 2720898495, 2720898496, 2720898497	2	E. coli D9	2721755663						None	2720898490_Cas__cas3HD_I_1, 2720898494_Cas__cas5_I-E_3, 2720898495_Cas__cas6e_I_II_III_IV_V_VI_1, 2720898496_Cas__cas1_I-E_1, 2720898497_Cas__cas2_I-E_2	CRISPR_IE	1
7_2721755706	7	2688076778	2688076788	https://img.jgi.doe.gov/cgi-bin/mer/main.cgi?section=ScaffoldGraph&page=scaffoldGraph&scaffold_oid=2687453745&start_coord=995808&end_coord=1007539	E. coli MRSN346595	2721755706	Ga0175943_15	2721801300	2723665938	2723665953	1013338	1025451	12113	14	https://img.jgi.doe.gov/cgi-bin/mer/main.cgi?section=ScaffoldGraph&page=scaffoldGraph&scaffold_oid=2721801300&start_coord=1013338&end_coord=1025451	2723665939, 2723665940, 2723665941, 2723665942, 2723665943, 2723665944, 2723665945, 2723665946, 2723665947, 2723665948, 2723665949, 2723665950, 2723665951, 2723665952	7	E. coli sv. O36:H14 06-00048, E. coli MRSN346355, E. coli CVM N34352PS, E. coli MRSN346638, E. coli MRSN352231, E. coli 48	2721755653, 2718217863, 2737471828, 2718218450, 2718218307, 2617271340						None	2723665943_Cas__cas3_I_5, 2723665944_Cas__cas8e_I-E_1, 2723665947_Cas__cse2gr11_I-E_2, 2723665948_Cas__cas7_I-E_2, 2723665949_Cas__cas5_I-E_3, 2723665950_Cas__cas6e_I_II_III_IV_V_VI_1, 2723665951_Cas__cas1_I-E_1, 2723665952_Cas__cas2_I-E_2, 2723665946_CRISPR_IE__Cas8e	CRISPR_IE	1
7_2721755709	7	2688076778	2688076788	https://img.jgi.doe.gov/cgi-bin/mer/main.cgi?section=ScaffoldGraph&page=scaffoldGraph&scaffold_oid=2687453745&start_coord=995808&end_coord=1007539	E. coli D6	2721755709	Ga0175947_11	2721801308	2723675360	2723675373	1061938	1073740	11802	12	https://img.jgi.doe.gov/cgi-bin/mer/main.cgi?section=ScaffoldGraph&page=scaffoldGraph&scaffold_oid=2721801308&start_coord=1061938&end_coord=1073740	2723675361, 2723675362, 2723675363, 2723675364, 2723675365, 2723675366, 2723675367, 2723675368, 2723675369, 2723675370, 2723675371, 2723675372	160	E. coli 50739467, E. coli 503238_aEPEC, E. coli S.93, E. coli K71, E. coli S40, E. coli 302082, E. coli E955, E. coli 210205630, E. coli K, E. coli VKPM B-10182, E. coli STEC 1686, E. coli M10, E. coli W, E. coli 402138_aEPEC, E. coli S10, E. coli 402097_aEPEC, E. coli 402842, E. coli INSRA6015, E. coli CVM N38733PS, E. coli SCB15, E. coli CVM N37067PS, E. coli B107, E. coli H10, E. coli 100269_a…	2695420538, 2695420372, 2713897055, 2675903468, 2718218129, 2695420699, 2711768053, 2721755676, 2503538007, 2617271336, 2703718798, 2718218355, 2506520037, 2690316149, 2718218358, 2690316296, 2671180299, 2724678973, 2734482778, 2636415673, 2734482780, 2740892041, 2721755657, 2698536335, 2698536454, 2718218435, 2648501180, 2693429635, 2690316224, 2698536301, 2703718803, 2711768060, 2636415642, 267…						None	2723675365_Cas__cas3_I_5, 2723675366_Cas__cas8e_I-E_1, 2723675367_Cas__cse2gr11_I-E_2, 2723675368_Cas__cas7_I-E_2, 2723675369_Cas__cas5_I-E_3, 2723675370_Cas__cas6e_I_II_III_IV_V_VI_1, 2723675371_Cas__cas1_I-E_1, 2723675372_Cas__cas2_I-E_2	CRISPR_IE	1
7_2721755724	7	2688076778	2688076788	https://img.jgi.doe.gov/cgi-bin/mer/main.cgi?section=ScaffoldGraph&page=scaffoldGraph&scaffold_oid=2687453745&start_coord=995808&end_coord=1007539	E. coli H2	2721755724	Ga0174800_13	2721801354	2723740048	2723740063	970742	983341	12599	14	https://img.jgi.doe.gov/cgi-bin/mer/main.cgi?section=ScaffoldGraph&page=scaffoldGraph&scaffold_oid=2721801354&start_coord=970742&end_coord=983341	2723740049, 2723740050, 2723740051, 2723740052, 2723740053, 2723740054, 2723740055, 2723740056, 2723740057, 2723740058, 2723740059, 2723740060, 2723740061, 2723740062	111	E. coli HUSEC2011, E. coli EC590, E. coli sv. O168 09-00049, E. coli GB089, E. coli sv. O104:H4 C227-11 368 shch, E. coli S30, E. coli PCN061, E. coli H7, E. coli STEC 3084, E. coli STEC 3087, E. coli H1, E. coli 500858_aEPEC, E. coli 504647_aEPEC, E. coli 504888_aEPEC, E. coli 503320, E. coli sv. O96:H19 CFSAN029787, E. coli AW1.7, E. coli STEC 1363, E. coli 303139, E. coli 503459_aEPEC, E. coli…	2687453188, 2718218132, 2721755660, 2718217885, 2718217874, 2718218095, 2627853771, 2721755658, 2703718861, 2703718862, 2721755498, 2693429768, 2698536317, 2695420423, 2693429666, 2721755643, 2698536570, 2671180458, 2654587570, 2695420747, 2671180556, 2703718801, 2740892234, 2737471819, 2636415959, 2648501392, 2671180427, 2698536387, 2718218360, 2671180778, 2671180609, 2713896783, 2711768054, 267…						None	2723740055_Cas__cas3_I_5, 2723740056_Cas__cas8e_I-E_1, 2723740057_Cas__cse2gr11_I-E_1, 2723740058_Cas__cas7_I-E_2, 2723740059_Cas__cas5_I-E_3, 2723740060_Cas__cas6e_I_II_III_IV_V_VI_1, 2723740061_Cas__cas1_I-E_1, 2723740062_Cas__cas2_I-E_2	CRISPR_IE	1
7_2734482790	7	2688076778	2688076788	https://img.jgi.doe.gov/cgi-bin/mer/main.cgi?section=ScaffoldGraph&page=scaffoldGraph&scaffold_oid=2687453745&start_coord=995808&end_coord=1007539	E. coli CVM N36401PS	2734482790	Ga0130661_1023	2734686337	2737409972	2737409982	88927	99738	10811	9	https://img.jgi.doe.gov/cgi-bin/mer/main.cgi?section=ScaffoldGraph&page=scaffoldGraph&scaffold_oid=2734686337&start_coord=88927&end_coord=99738	2737409973, 2737409974, 2737409975, 2737409976, 2737409977, 2737409978, 2737409979, 2737409980, 2737409981	88	E. coli AJ28, E. coli 1-110-08_S3_C1, E. coli DH5a, E. coli RU1 MA3, E. coli G214, E. coli 3-373-03_S3_C1, E. coli RU1 MA4, E. coli G229, E. coli K-12 MG1655, E. coli RU1 MA10, E. coli B31, E. coli K-12 MG1655, E. coli 1-110-08_S3_C2, E. coli RU1, E. coli RU1 LB1, E. coli 1326F, E. coli 2-156-04_S3_C3, E. coli ST167, E. coli G250, E. coli XH001, E. coli G28, E. coli FHI101, E. coli RiKo 2308/09, …	2671180357, 2617270963, 2600254985, 2660238531, 2703718842, 2609459794, 2657245081, 2671180298, 2600254932, 2681813135, 2711768055, 2600254969, 2617270947, 2700989272, 2671181117, 2724679058, 2609460354, 2654587796, 2698536560, 2597489893, 2703718848, 2740892229, 2623620498, 2619619132, 2675903307, 2681813230, 2690315798, 2609460356, 2663762908, 2693429706, 2675903504, 2690315808, 2623620500, 260…						None	2737409973_Cas__cas2_I-E_2, 2737409974_Cas__cas1_I-E_1, 2737409975_Cas__cas6e_I_II_III_IV_V_VI_1, 2737409976_Cas__cas5_I-E_3, 2737409977_Cas__cas7_I-E_2, 2737409978_Cas__cse2gr11_I-E_1, 2737409979_Cas__cas8e_I-E_1, 2737409980_Cas__cas3_I_5	CRISPR_IE	1
7_2737471822	7	2688076778	2688076788	https://img.jgi.doe.gov/cgi-bin/mer/main.cgi?section=ScaffoldGraph&page=scaffoldGraph&scaffold_oid=2687453745&start_coord=995808&end_coord=1007539	E. coli CVM N36204PS	2737471822	Ga0130667_1015	2737496651	2737894305	2737894318	138584	150860	12276	12	https://img.jgi.doe.gov/cgi-bin/mer/main.cgi?section=ScaffoldGraph&page=scaffoldGraph&scaffold_oid=2737496651&start_coord=138584&end_coord=150860	2737894306, 2737894307, 2737894308, 2737894309, 2737894310, 2737894311, 2737894312, 2737894313, 2737894314, 2737894315, 2737894316, 2737894317	73	E. coli PA-3, E. coli 73-89, E. coli 403341, E. coli 2772a, E. coli P.231, E. coli CVM N33591PS, E. coli 402099_aEPEC, E. coli 200456_aEPEC, E. coli PC-1, E. coli O76, E. coli B87, E. coli LAU-EC10, E. coli 302701, E. coli tEC, E. coli WCE035, E. coli OLC-721, E. coli PARC445, E. coli 11-2338, E. coli O78, E. coli 2-177-06_S4_C1, E. coli 302302, E. coli M9, E. coli G500407, E. coli STEC 477, E. c…	2608642106, 2654587598, 2648501230, 2623620506, 2713897056, 2737471867, 2695420539, 2690316263, 2627853815, 2711768056, 2740892036, 2602041644, 2698536339, 2724679138, 2740892118, 2703719349, 2684622620, 2671180896, 2724679172, 2606217118, 2693429728, 2718218101, 2690316269, 2703718774, 2713896792, 2609459822, 2740892369, 2617270986, 2671181040, 2645727676, 2693429605, 2703718817, 2617270957, 266…						None	2737894306_Cas__cas2_I-E_2, 2737894307_Cas__cas1_I-E_1, 2737894308_Cas__cas6e_I_II_III_IV_V_VI_1, 2737894309_Cas__cas5_I-E_3, 2737894310_Cas__cas7_I-E_2, 2737894311_Cas__cse2gr11_I-E_2, 2737894312_Cas__cas8e_I-E_1, 2737894313_Cas__cas3_I_5, 2737894315_Cas__cas3_I_5	CRISPR_IE	1
7_2740892443	7	2688076778	2688076788	https://img.jgi.doe.gov/cgi-bin/mer/main.cgi?section=ScaffoldGraph&page=scaffoldGraph&scaffold_oid=2687453745&start_coord=995808&end_coord=1007539	E. coli EC12	2740892443	Ga0132566_1023	2740985277	2743469200	2743469206	17995	23517	5522	5	https://img.jgi.doe.gov/cgi-bin/mer/main.cgi?section=ScaffoldGraph&page=scaffoldGraph&scaffold_oid=2740985277&start_coord=17995&end_coord=23517	2743469201, 2743469202, 2743469203, 2743469204, 2743469205	1								None	2743469203_Cas__cas3_I_5, 2743469205_Cas__cas8e_I-E_1	CRISPR_IE	1
8_2617270948	8	2688076809	2688076811	https://img.jgi.doe.gov/cgi-bin/mer/main.cgi?section=ScaffoldGraph&page=scaffoldGraph&scaffold_oid=2687453745&start_coord=1024915&end_coord=1028116	E. coli 1-176-05_S3_C2	2617270948	Ga0054894_127	2617318931	2618157235	2618157241	81035	86904	5869	5	https://img.jgi.doe.gov/cgi-bin/mer/main.cgi?section=ScaffoldGraph&page=scaffoldGraph&scaffold_oid=2617318931&start_coord=81035&end_coord=86904	2618157236, 2618157237, 2618157238, 2618157239, 2618157240	1								None			0
8_2617271044	8	2688076809	2688076811	https://img.jgi.doe.gov/cgi-bin/mer/main.cgi?section=ScaffoldGraph&page=scaffoldGraph&scaffold_oid=2687453745&start_coord=1024915&end_coord=1028116	E. coli 4552-1	2617271044	Ga0055116_1011	2617330736	2618598344	2618598369	21980	42650	20670	24	https://img.jgi.doe.gov/cgi-bin/mer/main.cgi?section=ScaffoldGraph&page=scaffoldGraph&scaffold_oid=2617330736&start_coord=21980&end_coord=42650	2618598345, 2618598346, 2618598347, 2618598348, 2618598349, 2618598350, 2618598351, 2618598352, 2618598353, 2618598354, 2618598355, 2618598356, 2618598357, 2618598358, 2618598359, 2618598360, 2618598361, 2618598362, 2618598363, 2618598364, 2618598365, 2618598366, 2618598367, 2618598368	1						IME	GInt	IME__GInt	2618598346_Gao_Qat__QatA, 2618598347_Gao_Qat__QatB, 2618598348_Gao_Qat__QatC, 2618598349_Gao_Qat__QatD	Gao_Qat	1
8_2667527592	8	2688076809	2688076811	https://img.jgi.doe.gov/cgi-bin/mer/main.cgi?section=ScaffoldGraph&page=scaffoldGraph&scaffold_oid=2687453745&start_coord=1024915&end_coord=1028116	E. coli OLC-733	2667527592	Ga0113026_113	2667545554	2668710226	2668710245	102700	119677	16977	18	https://img.jgi.doe.gov/cgi-bin/mer/main.cgi?section=ScaffoldGraph&page=scaffoldGraph&scaffold_oid=2667545554&start_coord=102700&end_coord=119677	2668710227, 2668710228, 2668710229, 2668710230, 2668710231, 2668710232, 2668710233, 2668710234, 2668710235, 2668710236, 2668710237, 2668710238, 2668710239, 2668710240, 2668710241, 2668710242, 2668710243, 2668710244	1						IME	GInt	IME__GInt			0
8_2690316321	8	2688076809	2688076811	https://img.jgi.doe.gov/cgi-bin/mer/main.cgi?section=ScaffoldGraph&page=scaffoldGraph&scaffold_oid=2687453745&start_coord=1024915&end_coord=1028116	E. coli 200499	2690316321	Ga0119705_103	2690376072	2693183782	2693183795	364646	378567	13921	12	https://img.jgi.doe.gov/cgi-bin/mer/main.cgi?section=ScaffoldGraph&page=scaffoldGraph&scaffold_oid=2690376072&start_coord=364646&end_coord=378567	2693183783, 2693183784, 2693183785, 2693183786, 2693183787, 2693183788, 2693183789, 2693183790, 2693183791, 2693183792, 2693183793, 2693183794	1						IME		IME	2693183785_Retron_I_B__ATPase_TOPRIM_COG3593, 2693183786_Retron__RT_Tot	Retron_I	1
8_2698536379	8	2688076809	2688076811	https://img.jgi.doe.gov/cgi-bin/mer/main.cgi?section=ScaffoldGraph&page=scaffoldGraph&scaffold_oid=2687453745&start_coord=1024915&end_coord=1028116	E. coli 100554_aEPEC	2698536379	Ga0119558_1007	2698545747	2698848038	2698848065	89160	115549	26389	26	https://img.jgi.doe.gov/cgi-bin/mer/main.cgi?section=ScaffoldGraph&page=scaffoldGraph&scaffold_oid=2698545747&start_coord=89160&end_coord=115549	2698848039, 2698848040, 2698848041, 2698848042, 2698848043, 2698848044, 2698848045, 2698848046, 2698848047, 2698848048, 2698848049, 2698848050, 2698848051, 2698848052, 2698848053, 2698848054, 2698848055, 2698848056, 2698848057, 2698848058, 2698848059, 2698848060, 2698848061, 2698848062, 2698848063, 2698848064	1								None	2698848058_RM__Type_I_MTases, 2698848059_RM__Type_I_S, 2698848061_RM__Type_I_REases	RM_type_I	1
8_2711768060	8	2688076809	2688076811	https://img.jgi.doe.gov/cgi-bin/mer/main.cgi?section=ScaffoldGraph&page=scaffoldGraph&scaffold_oid=2687453745&start_coord=1024915&end_coord=1028116	E. coli 06-2710	2711768060	Ga0124315_102	2711779033	2712065400	2712065424	323332	343539	20207	23	https://img.jgi.doe.gov/cgi-bin/mer/main.cgi?section=ScaffoldGraph&page=scaffoldGraph&scaffold_oid=2711779033&start_coord=323332&end_coord=343539	2712065401, 2712065402, 2712065403, 2712065404, 2712065405, 2712065406, 2712065407, 2712065408, 2712065409, 2712065410, 2712065411, 2712065412, 2712065413, 2712065414, 2712065415, 2712065416, 2712065417, 2712065418, 2712065419, 2712065420, 2712065421, 2712065422, 2712065423	1								None	2712065418_RM__Type_I_MTases, 2712065419_RM__Type_I_S, 2712065421_RM__Type_I_REases	RM_type_I	1
8_2711768166	8	2688076809	2688076811	https://img.jgi.doe.gov/cgi-bin/mer/main.cgi?section=ScaffoldGraph&page=scaffoldGraph&scaffold_oid=2687453745&start_coord=1024915&end_coord=1028116	E. coli Chronic_salp_APECgr01	2711768166	Ga0124504_1012	2711798202	2712511528	2712511543	98021	111608	13587	14	https://img.jgi.doe.gov/cgi-bin/mer/main.cgi?section=ScaffoldGraph&page=scaffoldGraph&scaffold_oid=2711798202&start_coord=98021&end_coord=111608	2712511529, 2712511530, 2712511531, 2712511532, 2712511533, 2712511534, 2712511535, 2712511536, 2712511537, 2712511538, 2712511539, 2712511540, 2712511541, 2712511542	1						IME		IME	2712511532_AbiP2__AbiP2	AbiP2	1
8_2718218102	8	2688076809	2688076811	https://img.jgi.doe.gov/cgi-bin/mer/main.cgi?section=ScaffoldGraph&page=scaffoldGraph&scaffold_oid=2687453745&start_coord=1024915&end_coord=1028116	E. coli K-15KW01	2718218102	Ga0175135_11	2718228599	2720094657	2720094669	1209769	1223619	13850	11	https://img.jgi.doe.gov/cgi-bin/mer/main.cgi?section=ScaffoldGraph&page=scaffoldGraph&scaffold_oid=2718228599&start_coord=1209769&end_coord=1223619	2720094658, 2720094659, 2720094660, 2720094661, 2720094662, 2720094663, 2720094664, 2720094665, 2720094666, 2720094667, 2720094668	2	E. coli ECONIH2	2721755647						None	2720094663_AbiP2__AbiP2	AbiP2	1
8_2718218357	8	2688076809	2688076811	https://img.jgi.doe.gov/cgi-bin/mer/main.cgi?section=ScaffoldGraph&page=scaffoldGraph&scaffold_oid=2687453745&start_coord=1024915&end_coord=1028116	E. coli D8	2718218357	Ga0175961_11	2718229074	2721115033	2721115044	1178669	1189322	10653	10	https://img.jgi.doe.gov/cgi-bin/mer/main.cgi?section=ScaffoldGraph&page=scaffoldGraph&scaffold_oid=2718229074&start_coord=1178669&end_coord=1189322	2721115034, 2721115035, 2721115036, 2721115037, 2721115038, 2721115039, 2721115040, 2721115041, 2721115042, 2721115043	12	E. coli UPEC_008, E. coli 6-175-07_S3_C2, E. coli UCD-JA30, E. coli 50639799, E. coli TOP382-2, E. coli TOP291, E. coli TOP550-2, E. coli VACI-14, E. coli 3-105-05_S4_C2, E. coli TOP550-3 Ec13_E3F3	2740892429, 2609460346, 2648501334, 2667527584, 2698536361, 2663762858, 2700989430, 2713897190, 2609459849, 2675903339				IME		IME			0
8_2721755498	8	2688076809	2688076811	https://img.jgi.doe.gov/cgi-bin/mer/main.cgi?section=ScaffoldGraph&page=scaffoldGraph&scaffold_oid=2687453745&start_coord=1024915&end_coord=1028116	E. coli H1	2721755498	Ga0175635_13	2721800928	2722776296	2722776316	1036855	1059150	22295	19	https://img.jgi.doe.gov/cgi-bin/mer/main.cgi?section=ScaffoldGraph&page=scaffoldGraph&scaffold_oid=2721800928&start_coord=1036855&end_coord=1059150	2722776297, 2722776298, 2722776299, 2722776300, 2722776301, 2722776302, 2722776303, 2722776304, 2722776305, 2722776306, 2722776307, 2722776308, 2722776309, 2722776310, 2722776311, 2722776312, 2722776313, 2722776314, 2722776315	1						IME		IME	2722776309_RM__Type_I_REases, 2722776310_RM__Type_I_S, 2722776311_RM__Type_I_MTases, 2722776313_Gao_Her_DUF__HerA_DUF, 2722776314_Gao_Her_DUF__DUF4297	Gao_Her_DUF, RM_type_I	2
8_2734482771	8	2688076809	2688076811	https://img.jgi.doe.gov/cgi-bin/mer/main.cgi?section=ScaffoldGraph&page=scaffoldGraph&scaffold_oid=2687453745&start_coord=1024915&end_coord=1028116	E. coli CVM N41556PS	2734482771	Ga0130641_1024	2734684110	2737317368	2737317385	70943	84830	13887	16	https://img.jgi.doe.gov/cgi-bin/mer/main.cgi?section=ScaffoldGraph&page=scaffoldGraph&scaffold_oid=2734684110&start_coord=70943&end_coord=84830	2737317369, 2737317370, 2737317371, 2737317372, 2737317373, 2737317374, 2737317375, 2737317376, 2737317377, 2737317378, 2737317379, 2737317380, 2737317381, 2737317382, 2737317383, 2737317384	2	E. coli G220	2703718843			PICI	IME		PICI__IME			0
8_2737471854	8	2688076809	2688076811	https://img.jgi.doe.gov/cgi-bin/mer/main.cgi?section=ScaffoldGraph&page=scaffoldGraph&scaffold_oid=2687453745&start_coord=1024915&end_coord=1028116	E. coli CVM N36113PS	2737471854	Ga0130699_1049	2737500767	2738055665	2738055686	23958	44354	20396	20	https://img.jgi.doe.gov/cgi-bin/mer/main.cgi?section=ScaffoldGraph&page=scaffoldGraph&scaffold_oid=2737500767&start_coord=23958&end_coord=44354	2738055666, 2738055667, 2738055668, 2738055669, 2738055670, 2738055671, 2738055672, 2738055673, 2738055674, 2738055675, 2738055676, 2738055677, 2738055678, 2738055679, 2738055680, 2738055681, 2738055682, 2738055683, 2738055684, 2738055685	1						IME	GInt	IME__GInt	2738055667_Hachiman__HamA_2, 2738055668_Hachiman__HamB	Hachiman	1
8_2740892443	8	2688076809	2688076811	https://img.jgi.doe.gov/cgi-bin/mer/main.cgi?section=ScaffoldGraph&page=scaffoldGraph&scaffold_oid=2687453745&start_coord=1024915&end_coord=1028116	E. coli EC12	2740892443	Ga0132566_1023	2740985277	2743469230	2743469241	46931	59116	12185	10	https://img.jgi.doe.gov/cgi-bin/mer/main.cgi?section=ScaffoldGraph&page=scaffoldGraph&scaffold_oid=2740985277&start_coord=46931&end_coord=59116	2743469231, 2743469232, 2743469233, 2743469234, 2743469235, 2743469236, 2743469237, 2743469238, 2743469239, 2743469240	1								None	2743469234_RM__Type_I_MTases, 2743469235_RM__Type_I_S, 2743469237_RM__Type_I_REases	RM_type_I	1
8_2744054854	8	2688076809	2688076811	https://img.jgi.doe.gov/cgi-bin/mer/main.cgi?section=ScaffoldGraph&page=scaffoldGraph&scaffold_oid=2687453745&start_coord=1024915&end_coord=1028116	E. coli SCM-21	2744054854	Ga0133158_101	2744096925	2745891136	2745891158	2785093	2808940	23847	21	https://img.jgi.doe.gov/cgi-bin/mer/main.cgi?section=ScaffoldGraph&page=scaffoldGraph&scaffold_oid=2744096925&start_coord=2785093&end_coord=2808940	2745891137, 2745891138, 2745891139, 2745891140, 2745891141, 2745891142, 2745891143, 2745891144, 2745891145, 2745891146, 2745891147, 2745891148, 2745891149, 2745891150, 2745891151, 2745891152, 2745891153, 2745891154, 2745891155, 2745891156, 2745891157	1						IME		IME	2745891138_Gao_Her_DUF__DUF4297, 2745891139_Gao_Her_DUF__HerA_DUF, 2745891141_RM__Type_I_MTases, 2745891142_RM__Type_I_S, 2745891143_RM__Type_I_REases, 2745891144_Kiwa__KwaA, 2745891145_Kiwa__KwaB	Gao_Her_DUF, Kiwa, RM_type_I	3
9_2513237400	9	2688076888	2688076921	https://img.jgi.doe.gov/cgi-bin/mer/main.cgi?section=ScaffoldGraph&page=scaffoldGraph&scaffold_oid=2687453745&start_coord=1097840&end_coord=1129673	E. coli BL21 (DE3) (test1)	2513237400	LM2_646862300.1	2513280272	2514749298	2514749306	2620988	2627981	6993	7	https://img.jgi.doe.gov/cgi-bin/mer/main.cgi?section=ScaffoldGraph&page=scaffoldGraph&scaffold_oid=2513280272&start_coord=2620988&end_coord=2627981	2514749299, 2514749300, 2514749301, 2514749302, 2514749303, 2514749304, 2514749305	3	E. coli C41(DE3)	2651869839	Prophage					Prophage			0
9_2519103024	9	2688076888	2688076921	https://img.jgi.doe.gov/cgi-bin/mer/main.cgi?section=ScaffoldGraph&page=scaffoldGraph&scaffold_oid=2687453745&start_coord=1097840&end_coord=1129673	E. coli HM605 (Scaffold Annotation v1)	2519103024	HM605draft_gi339759499.1	2519106324	2519182173	2519182222	3495408	3531901	36493	48	https://img.jgi.doe.gov/cgi-bin/mer/main.cgi?section=ScaffoldGraph&page=scaffoldGraph&scaffold_oid=2519106324&start_coord=3495408&end_coord=3531901	2519182174, 2519182175, 2519182176, 2519182177, 2519182178, 2519182179, 2519182180, 2519182181, 2519182182, 2519182183, 2519182184, 2519182185, 2519182186, 2519182187, 2519182188, 2519182189, 2519182190, 2519182191, 2519182192, 2519182193, 2519182194, 2519182195, 2519182196, 2519182197, 2519182198, 2519182199, 2519182200, 2519182201, 2519182202, 2519182203, 2519182204, 2519182205, 2519182206, 251…	1			Prophage	Caudoviricetes_Peduoviridae_Felsduovirus				Prophage	2519182175_dCTPdeaminase__dCTPdeaminase	dCTPdeaminase	1
9_2597489870	9	2688076888	2688076921	https://img.jgi.doe.gov/cgi-bin/mer/main.cgi?section=ScaffoldGraph&page=scaffoldGraph&scaffold_oid=2687453745&start_coord=1097840&end_coord=1129673	E. coli ETEC H10407	2597489870	Ga0046384_gi309700213.3	2597512794	2597791057	2597791084	1225809	1255420	29611	26	https://img.jgi.doe.gov/cgi-bin/mer/main.cgi?section=ScaffoldGraph&page=scaffoldGraph&scaffold_oid=2597512794&start_coord=1225809&end_coord=1255420	2597791058, 2597791059, 2597791060, 2597791061, 2597791062, 2597791063, 2597791064, 2597791065, 2597791066, 2597791067, 2597791068, 2597791069, 2597791070, 2597791071, 2597791072, 2597791073, 2597791074, 2597791075, 2597791076, 2597791077, 2597791078, 2597791079, 2597791080, 2597791081, 2597791082, 2597791083	2	E. coli SEC470	2630968827				IME	GInt	IME__GInt	2597791080_Mokosh_TypeI__MkoB, 2597791081_Mokosh_TypeI__MkoA	Mokosh_I	1
9_2606217103	9	2688076888	2688076921	https://img.jgi.doe.gov/cgi-bin/mer/main.cgi?section=ScaffoldGraph&page=scaffoldGraph&scaffold_oid=2687453745&start_coord=1097840&end_coord=1129673	E. coli 3-020-07_S1_C3	2606217103	Ga0054865_1021	2606217548	2606236275	2606236292	24814	44039	19225	16	https://img.jgi.doe.gov/cgi-bin/mer/main.cgi?section=ScaffoldGraph&page=scaffoldGraph&scaffold_oid=2606217548&start_coord=24814&end_coord=44039	2606236276, 2606236277, 2606236278, 2606236279, 2606236280, 2606236281, 2606236282, 2606236283, 2606236284, 2606236285, 2606236286, 2606236287, 2606236288, 2606236289, 2606236290, 2606236291	1					P4			P4			0
9_2609459791	9	2688076888	2688076921	https://img.jgi.doe.gov/cgi-bin/mer/main.cgi?section=ScaffoldGraph&page=scaffoldGraph&scaffold_oid=2687453745&start_coord=1097840&end_coord=1129673	E. coli 2-474-04_S1_C2	2609459791	Ga0054845_1020	2609494473	2610004516	2610004539	31827	50361	18534	22	https://img.jgi.doe.gov/cgi-bin/mer/main.cgi?section=ScaffoldGraph&page=scaffoldGraph&scaffold_oid=2609494473&start_coord=31827&end_coord=50361	2610004517, 2610004518, 2610004519, 2610004520, 2610004521, 2610004522, 2610004523, 2610004524, 2610004525, 2610004526, 2610004527, 2610004528, 2610004529, 2610004530, 2610004531, 2610004532, 2610004533, 2610004534, 2610004535, 2610004536, 2610004537, 2610004538	1					P4			P4			0
9_2617270954	9	2688076888	2688076921	https://img.jgi.doe.gov/cgi-bin/mer/main.cgi?section=ScaffoldGraph&page=scaffoldGraph&scaffold_oid=2687453745&start_coord=1097840&end_coord=1129673	E. coli 2-177-06_S4_C3	2617270954	Ga0054951_1014	2617320039	2618188368	2618188410	24029	64945	40916	41	https://img.jgi.doe.gov/cgi-bin/mer/main.cgi?section=ScaffoldGraph&page=scaffoldGraph&scaffold_oid=2617320039&start_coord=24029&end_coord=64945	2618188369, 2618188370, 2618188371, 2618188372, 2618188373, 2618188374, 2618188375, 2618188376, 2618188377, 2618188378, 2618188379, 2618188380, 2618188381, 2618188382, 2618188383, 2618188384, 2618188385, 2618188386, 2618188387, 2618188388, 2618188389, 2618188390, 2618188391, 2618188392, 2618188393, 2618188394, 2618188395, 2618188396, 2618188397, 2618188398, 2618188399, 2618188400, 2618188401, 261…	1						IME		IME	2618188372_RM_Type_II__Type_II_MTases, 2618188373_RM_Type_II__Type_II_REases, 2618188398_PD-Lambda-4__PD-Lambda-4_A, 2618188399_PD-Lambda-4__PD-Lambda-4_B, 2618188400_PD-Lambda-4__PD-Lambda-4_B	PD-Lambda-4, RM_type_II	2
9_2617270979	9	2688076888	2688076921	https://img.jgi.doe.gov/cgi-bin/mer/main.cgi?section=ScaffoldGraph&page=scaffoldGraph&scaffold_oid=2687453745&start_coord=1097840&end_coord=1129673	E. coli 3-020-07_S4_C2	2617270979	Ga0054942_1021	2617323590	2618302774	2618302787	49427	61891	12464	12	https://img.jgi.doe.gov/cgi-bin/mer/main.cgi?section=ScaffoldGraph&page=scaffoldGraph&scaffold_oid=2617323590&start_coord=49427&end_coord=61891	2618302775, 2618302776, 2618302777, 2618302778, 2618302779, 2618302780, 2618302781, 2618302782, 2618302783, 2618302784, 2618302785, 2618302786	1								None			0
9_2617271049	9	2688076888	2688076921	https://img.jgi.doe.gov/cgi-bin/mer/main.cgi?section=ScaffoldGraph&page=scaffoldGraph&scaffold_oid=2687453745&start_coord=1097840&end_coord=1129673	E. coli D6-113.11	2617271049	Ga0056859_145	2617331314	2618614947	2618614971	668367	689749	21382	23	https://img.jgi.doe.gov/cgi-bin/mer/main.cgi?section=ScaffoldGraph&page=scaffoldGraph&scaffold_oid=2617331314&start_coord=668367&end_coord=689749	2618614948, 2618614949, 2618614950, 2618614951, 2618614952, 2618614953, 2618614954, 2618614955, 2618614956, 2618614957, 2618614958, 2618614959, 2618614960, 2618614961, 2618614962, 2618614963, 2618614964, 2618614965, 2618614966, 2618614967, 2618614968, 2618614969, 2618614970	1			Prophage					Prophage			0
9_2619619135	9	2688076888	2688076921	https://img.jgi.doe.gov/cgi-bin/mer/main.cgi?section=ScaffoldGraph&page=scaffoldGraph&scaffold_oid=2687453745&start_coord=1097840&end_coord=1129673	E. coli 3-105-05_S4_C1	2619619135	Ga0054927_116	2619669509	2620795167	2620795186	92560	112106	19546	18	https://img.jgi.doe.gov/cgi-bin/mer/main.cgi?section=ScaffoldGraph&page=scaffoldGraph&scaffold_oid=2619669509&start_coord=92560&end_coord=112106	2620795168, 2620795169, 2620795170, 2620795171, 2620795172, 2620795173, 2620795174, 2620795175, 2620795176, 2620795177, 2620795178, 2620795179, 2620795180, 2620795181, 2620795182, 2620795183, 2620795184, 2620795185	3	E. coli 3-020-07_S1_C1, E. coli 3-020-07_S1_C2	2603880147, 2617270960			P4			P4			0
9_2622736468	9	2688076888	2688076921	https://img.jgi.doe.gov/cgi-bin/mer/main.cgi?section=ScaffoldGraph&page=scaffoldGraph&scaffold_oid=2687453745&start_coord=1097840&end_coord=1129673	E. coli MRE600	2622736468	Ga0074506_11	2622756015	2622979727	2622979738	1012499	1024216	11717	10	https://img.jgi.doe.gov/cgi-bin/mer/main.cgi?section=ScaffoldGraph&page=scaffoldGraph&scaffold_oid=2622756015&start_coord=1012499&end_coord=1024216	2622979728, 2622979729, 2622979730, 2622979731, 2622979732, 2622979733, 2622979734, 2622979735, 2622979736, 2622979737	1			Prophage					Prophage			0
9_2627853701	9	2688076888	2688076921	https://img.jgi.doe.gov/cgi-bin/mer/main.cgi?section=ScaffoldGraph&page=scaffoldGraph&scaffold_oid=2687453745&start_coord=1097840&end_coord=1129673	E. coli O157:H7 SS52	2627853701	Ga0069371_12	2627881000	2628604003	2628604041	1161947	1195231	33284	37	https://img.jgi.doe.gov/cgi-bin/mer/main.cgi?section=ScaffoldGraph&page=scaffoldGraph&scaffold_oid=2627881000&start_coord=1161947&end_coord=1195231	2628604004, 2628604005, 2628604006, 2628604007, 2628604008, 2628604009, 2628604010, 2628604011, 2628604012, 2628604013, 2628604014, 2628604015, 2628604016, 2628604017, 2628604018, 2628604019, 2628604020, 2628604021, 2628604022, 2628604023, 2628604024, 2628604025, 2628604026, 2628604027, 2628604028, 2628604029, 2628604030, 2628604031, 2628604032, 2628604033, 2628604034, 2628604035, 2628604036, 262…	1			Prophage	Caudoviricetes_Sepvirinae_Traversvirus			GInt	Prophage__GInt			0
9_2627853771	9	2688076888	2688076921	https://img.jgi.doe.gov/cgi-bin/mer/main.cgi?section=ScaffoldGraph&page=scaffoldGraph&scaffold_oid=2687453745&start_coord=1097840&end_coord=1129673	E. coli PCN061	2627853771	Ga0074631_11	2627887785	2628903146	2628903154	1120302	1130067	9765	7	https://img.jgi.doe.gov/cgi-bin/mer/main.cgi?section=ScaffoldGraph&page=scaffoldGraph&scaffold_oid=2627887785&start_coord=1120302&end_coord=1130067	2628903147, 2628903148, 2628903149, 2628903150, 2628903151, 2628903152, 2628903153	1								None			0
9_2627853794	9	2688076888	2688076921	https://img.jgi.doe.gov/cgi-bin/mer/main.cgi?section=ScaffoldGraph&page=scaffoldGraph&scaffold_oid=2687453745&start_coord=1097840&end_coord=1129673	E. coli O157:H16 Santai	2627853794	Ga0069336_11	2627889809	2629000793	2629000807	1308640	1324766	16126	13	https://img.jgi.doe.gov/cgi-bin/mer/main.cgi?section=ScaffoldGraph&page=scaffoldGraph&scaffold_oid=2627889809&start_coord=1308640&end_coord=1324766	2629000794, 2629000795, 2629000796, 2629000797, 2629000798, 2629000799, 2629000800, 2629000801, 2629000802, 2629000803, 2629000804, 2629000805, 2629000806	1								None	2629000802_Septu_I__PtuA1, 2629000803_Septu_I__PtuB1	Septu_I	1
9_2627853910	9	2688076888	2688076921	https://img.jgi.doe.gov/cgi-bin/mer/main.cgi?section=ScaffoldGraph&page=scaffoldGraph&scaffold_oid=2687453745&start_coord=1097840&end_coord=1129673	E. coli FAP1	2627853910	Ga0069443_12	2627898945	2629472043	2629472078	1199077	1231661	32584	34	https://img.jgi.doe.gov/cgi-bin/mer/main.cgi?section=ScaffoldGraph&page=scaffoldGraph&scaffold_oid=2627898945&start_coord=1199077&end_coord=1231661	2629472044, 2629472045, 2629472046, 2629472047, 2629472048, 2629472049, 2629472050, 2629472051, 2629472052, 2629472053, 2629472054, 2629472055, 2629472056, 2629472057, 2629472058, 2629472059, 2629472060, 2629472061, 2629472062, 2629472063, 2629472064, 2629472065, 2629472066, 2629472067, 2629472068, 2629472069, 2629472070, 2629472071, 2629472072, 2629472073, 2629472074, 2629472075, 2629472076, 262…	1						IME	GInt	IME__GInt			0
9_2627854066	9	2688076888	2688076921	https://img.jgi.doe.gov/cgi-bin/mer/main.cgi?section=ScaffoldGraph&page=scaffoldGraph&scaffold_oid=2687453745&start_coord=1097840&end_coord=1129673	E. coli 53C	2627854066	Ga0070889_101	2627912720	2630078995	2630079010	1553242	1565358	12116	14	https://img.jgi.doe.gov/cgi-bin/mer/main.cgi?section=ScaffoldGraph&page=scaffoldGraph&scaffold_oid=2627912720&start_coord=1553242&end_coord=1565358	2630078996, 2630078997, 2630078998, 2630078999, 2630079000, 2630079001, 2630079002, 2630079003, 2630079004, 2630079005, 2630079006, 2630079007, 2630079008, 2630079009	1					P4			P4	2630079006_PD-T4-2__PD-T4-2_A, 2630079007_PD-T4-2__PD-T4-2_B	PD-T4-2	1
9_2636415906	9	2688076888	2688076921	https://img.jgi.doe.gov/cgi-bin/mer/main.cgi?section=ScaffoldGraph&page=scaffoldGraph&scaffold_oid=2687453745&start_coord=1097840&end_coord=1129673	E. coli ACN001	2636415906	Ga0078676_11	2636483000	2638502697	2638502754	1225597	1276061	50464	56	https://img.jgi.doe.gov/cgi-bin/mer/main.cgi?section=ScaffoldGraph&page=scaffoldGraph&scaffold_oid=2636483000&start_coord=1225597&end_coord=1276061	2638502698, 2638502699, 2638502700, 2638502701, 2638502702, 2638502703, 2638502704, 2638502705, 2638502706, 2638502707, 2638502708, 2638502709, 2638502710, 2638502711, 2638502712, 2638502713, 2638502714, 2638502715, 2638502716, 2638502717, 2638502718, 2638502719, 2638502720, 2638502721, 2638502722, 2638502723, 2638502724, 2638502725, 2638502726, 2638502727, 2638502728, 2638502729, 2638502730, 263…	1			Prophage	Caudoviricetes_Peduoviridae_Felsduovirus				Prophage	2638502702_RM__Type_I_REases, 2638502703_RM__Type_I_S, 2638502704_RM__Type_I_MTases	RM_type_I	1
9_2639762844	9	2688076888	2688076921	https://img.jgi.doe.gov/cgi-bin/mer/main.cgi?section=ScaffoldGraph&page=scaffoldGraph&scaffold_oid=2687453745&start_coord=1097840&end_coord=1129673	E. coli ECC-1470	2639762844	Ga0078002_12	2639801788	2640946911	2640946948	1145302	1178672	33370	36	https://img.jgi.doe.gov/cgi-bin/mer/main.cgi?section=ScaffoldGraph&page=scaffoldGraph&scaffold_oid=2639801788&start_coord=1145302&end_coord=1178672	2640946912, 2640946913, 2640946914, 2640946915, 2640946916, 2640946917, 2640946918, 2640946919, 2640946920, 2640946921, 2640946922, 2640946923, 2640946924, 2640946925, 2640946926, 2640946927, 2640946928, 2640946929, 2640946930, 2640946931, 2640946932, 2640946933, 2640946934, 2640946935, 2640946936, 2640946937, 2640946938, 2640946939, 2640946940, 2640946941, 2640946942, 2640946943, 2640946944, 264…	1					P4			P4	2640946920_CBASS__2TM_5, 2640946921_Pycsar__AG_cyclase, 2640946931_Lamassu-Fam__LmuB_SMC_Cap4_nuclease_II, 2640946933_Lamassu-Fam__LmuA_effector_Cap4_nuclease_II	Lamassu_like, Pycsar	2
9_2645727593	9	2688076888	2688076921	https://img.jgi.doe.gov/cgi-bin/mer/main.cgi?section=ScaffoldGraph&page=scaffoldGraph&scaffold_oid=2687453745&start_coord=1097840&end_coord=1129673	E. coli 403116	2645727593	Ga0100648_1041	2645737800	2646130156	2646130168	36690	52754	16064	11	https://img.jgi.doe.gov/cgi-bin/mer/main.cgi?section=ScaffoldGraph&page=scaffoldGraph&scaffold_oid=2645737800&start_coord=36690&end_coord=52754	2646130157, 2646130158, 2646130159, 2646130160, 2646130161, 2646130162, 2646130163, 2646130164, 2646130165, 2646130166, 2646130167	5	E. coli 200135, E. coli 300075, E. coli 303145, E. coli 300469	2690316152, 2651869749, 2651869748, 2645727970	Prophage					Prophage			0
9_2648501345	9	2688076888	2688076921	https://img.jgi.doe.gov/cgi-bin/mer/main.cgi?section=ScaffoldGraph&page=scaffoldGraph&scaffold_oid=2687453745&start_coord=1097840&end_coord=1129673	E. coli WCHEC13-8	2648501345	Ga0074158_1010	2648523109	2649543137	2649543158	104987	125450	20463	20	https://img.jgi.doe.gov/cgi-bin/mer/main.cgi?section=ScaffoldGraph&page=scaffoldGraph&scaffold_oid=2648523109&start_coord=104987&end_coord=125450	2649543138, 2649543139, 2649543140, 2649543141, 2649543142, 2649543143, 2649543144, 2649543145, 2649543146, 2649543147, 2649543148, 2649543149, 2649543150, 2649543151, 2649543152, 2649543153, 2649543154, 2649543155, 2649543156, 2649543157	1					P4			P4			0
9_2648501730	9	2688076888	2688076921	https://img.jgi.doe.gov/cgi-bin/mer/main.cgi?section=ScaffoldGraph&page=scaffoldGraph&scaffold_oid=2687453745&start_coord=1097840&end_coord=1129673	E. coli 100100	2648501730	Ga0100629_1020	2648561814	2651036817	2651036828	23994	37696	13702	10	https://img.jgi.doe.gov/cgi-bin/mer/main.cgi?section=ScaffoldGraph&page=scaffoldGraph&scaffold_oid=2648561814&start_coord=23994&end_coord=37696	2651036818, 2651036819, 2651036820, 2651036821, 2651036822, 2651036823, 2651036824, 2651036825, 2651036826, 2651036827	1								None			0
9_2648501797	9	2688076888	2688076921	https://img.jgi.doe.gov/cgi-bin/mer/main.cgi?section=ScaffoldGraph&page=scaffoldGraph&scaffold_oid=2687453745&start_coord=1097840&end_coord=1129673	E. coli ST540an	2648501797	Ga0054589_11	2648568641	2651305443	2651305456	1213959	1228629	14670	12	https://img.jgi.doe.gov/cgi-bin/mer/main.cgi?section=ScaffoldGraph&page=scaffoldGraph&scaffold_oid=2648568641&start_coord=1213959&end_coord=1228629	2651305444, 2651305445, 2651305446, 2651305447, 2651305448, 2651305449, 2651305450, 2651305451, 2651305452, 2651305453, 2651305454, 2651305455	2	E. coli ST540a	2651869857						None	2651305447_RM__Type_I_REases, 2651305448_RM__Type_I_S, 2651305449_RM__Type_I_MTases	RM_type_I	1
9_2648501802	9	2688076888	2688076921	https://img.jgi.doe.gov/cgi-bin/mer/main.cgi?section=ScaffoldGraph&page=scaffoldGraph&scaffold_oid=2687453745&start_coord=1097840&end_coord=1129673	E. coli ST2747a	2648501802	Ga0054587_11	2648568691	2651324194	2651324216	1165491	1186748	21257	21	https://img.jgi.doe.gov/cgi-bin/mer/main.cgi?section=ScaffoldGraph&page=scaffoldGraph&scaffold_oid=2648568691&start_coord=1165491&end_coord=1186748	2651324195, 2651324196, 2651324197, 2651324198, 2651324199, 2651324200, 2651324201, 2651324202, 2651324203, 2651324204, 2651324205, 2651324206, 2651324207, 2651324208, 2651324209, 2651324210, 2651324211, 2651324212, 2651324213, 2651324214, 2651324215	1					P4			P4	2651324213_NLR_like_bNACHT01__NLR_like_bNACHT01	NLR_like_bNACHT01	1
9_2654587540	9	2688076888	2688076921	https://img.jgi.doe.gov/cgi-bin/mer/main.cgi?section=ScaffoldGraph&page=scaffoldGraph&scaffold_oid=2687453745&start_coord=1097840&end_coord=1129673	E. coli 912	2654587540	Ga0098610_1109	2654590385	2654770065	2654770117	23990	64195	40205	51	https://img.jgi.doe.gov/cgi-bin/mer/main.cgi?section=ScaffoldGraph&page=scaffoldGraph&scaffold_oid=2654590385&start_coord=23990&end_coord=64195	2654770066, 2654770067, 2654770068, 2654770069, 2654770070, 2654770071, 2654770072, 2654770073, 2654770074, 2654770075, 2654770076, 2654770077, 2654770078, 2654770079, 2654770080, 2654770081, 2654770082, 2654770083, 2654770084, 2654770085, 2654770086, 2654770087, 2654770088, 2654770089, 2654770090, 2654770091, 2654770092, 2654770093, 2654770094, 2654770095, 2654770096, 2654770097, 2654770098, 265…	1			Prophage	Caudoviricetes_Peduoviridae_Felsduovirus				Prophage			0
9_2654587569	9	2688076888	2688076921	https://img.jgi.doe.gov/cgi-bin/mer/main.cgi?section=ScaffoldGraph&page=scaffoldGraph&scaffold_oid=2687453745&start_coord=1097840&end_coord=1129673	E. coli 402981	2654587569	Ga0100647_112	2654592855	2654905448	2654905497	23989	60151	36162	48	https://img.jgi.doe.gov/cgi-bin/mer/main.cgi?section=ScaffoldGraph&page=scaffoldGraph&scaffold_oid=2654592855&start_coord=23989&end_coord=60151	2654905449, 2654905450, 2654905451, 2654905452, 2654905453, 2654905454, 2654905455, 2654905456, 2654905457, 2654905458, 2654905459, 2654905460, 2654905461, 2654905462, 2654905463, 2654905464, 2654905465, 2654905466, 2654905467, 2654905468, 2654905469, 2654905470, 2654905471, 2654905472, 2654905473, 2654905474, 2654905475, 2654905476, 2654905477, 2654905478, 2654905479, 2654905480, 2654905481, 265…	3	E. coli 300231, E. coli 400738	2648501149, 2651869725	Prophage	Caudoviricetes_Peduoviridae_Felsduovirus				Prophage			0
9_2654587772	9	2688076888	2688076921	https://img.jgi.doe.gov/cgi-bin/mer/main.cgi?section=ScaffoldGraph&page=scaffoldGraph&scaffold_oid=2687453745&start_coord=1097840&end_coord=1129673	E. coli ST2747	2654587772	Ga0054588_11	2654605449	2655731919	2655731937	1167741	1187688	19947	17	https://img.jgi.doe.gov/cgi-bin/mer/main.cgi?section=ScaffoldGraph&page=scaffoldGraph&scaffold_oid=2654605449&start_coord=1167741&end_coord=1187688	2655731920, 2655731921, 2655731922, 2655731923, 2655731924, 2655731925, 2655731926, 2655731927, 2655731928, 2655731929, 2655731930, 2655731931, 2655731932, 2655731933, 2655731934, 2655731935, 2655731936	1					P4			P4	2655731934_NLR_like_bNACHT01__NLR_like_bNACHT01	NLR_like_bNACHT01	1
9_2654588006	9	2688076888	2688076921	https://img.jgi.doe.gov/cgi-bin/mer/main.cgi?section=ScaffoldGraph&page=scaffoldGraph&scaffold_oid=2687453745&start_coord=1097840&end_coord=1129673	E. coli 789 replaces 98198	2654588006	Ga0111321_12	2654629192	2656577704	2656577724	1134825	1154918	20093	19	https://img.jgi.doe.gov/cgi-bin/mer/main.cgi?section=ScaffoldGraph&page=scaffoldGraph&scaffold_oid=2654629192&start_coord=1134825&end_coord=1154918	2656577705, 2656577706, 2656577707, 2656577708, 2656577709, 2656577710, 2656577711, 2656577712, 2656577713, 2656577714, 2656577715, 2656577716, 2656577717, 2656577718, 2656577719, 2656577720, 2656577721, 2656577722, 2656577723	2	E. coli CVM N41586PS	2734482770			P4			P4	2656577719_Hachiman__HamA_1, 2656577720_Hachiman__HamB	Hachiman	1
9_2660237933	9	2688076888	2688076921	https://img.jgi.doe.gov/cgi-bin/mer/main.cgi?section=ScaffoldGraph&page=scaffoldGraph&scaffold_oid=2687453745&start_coord=1097840&end_coord=1129673	E. coli UMNturkey5	2660237933	Ga0112159_101	2660240264	2660362337	2660362388	24298	67126	42828	50	https://img.jgi.doe.gov/cgi-bin/mer/main.cgi?section=ScaffoldGraph&page=scaffoldGraph&scaffold_oid=2660240264&start_coord=24298&end_coord=67126	2660362338, 2660362339, 2660362340, 2660362341, 2660362342, 2660362343, 2660362344, 2660362345, 2660362346, 2660362347, 2660362348, 2660362349, 2660362350, 2660362351, 2660362352, 2660362353, 2660362354, 2660362355, 2660362356, 2660362357, 2660362358, 2660362359, 2660362360, 2660362361, 2660362362, 2660362363, 2660362364, 2660362365, 2660362366, 2660362367, 2660362368, 2660362369, 2660362370, 266…	1			Prophage	Caudoviricetes_Peduoviridae_Felsduovirus				Prophage			0
9_2660238269	9	2688076888	2688076921	https://img.jgi.doe.gov/cgi-bin/mer/main.cgi?section=ScaffoldGraph&page=scaffoldGraph&scaffold_oid=2687453745&start_coord=1097840&end_coord=1129673	E. coli E16	2660238269	Ga0109863_116	2660287539	2661699371	2661699390	157436	176892	19456	18	https://img.jgi.doe.gov/cgi-bin/mer/main.cgi?section=ScaffoldGraph&page=scaffoldGraph&scaffold_oid=2660287539&start_coord=157436&end_coord=176892	2661699372, 2661699373, 2661699374, 2661699375, 2661699376, 2661699377, 2661699378, 2661699379, 2661699380, 2661699381, 2661699382, 2661699383, 2661699384, 2661699385, 2661699386, 2661699387, 2661699388, 2661699389	1					P4			P4			0
9_2660238580	9	2688076888	2688076921	https://img.jgi.doe.gov/cgi-bin/mer/main.cgi?section=ScaffoldGraph&page=scaffoldGraph&scaffold_oid=2687453745&start_coord=1097840&end_coord=1129673	E. coli MGH108	2660238580	Ga0106792_103	2660323073	2662959073	2662959082	435932	444596	8664	8	https://img.jgi.doe.gov/cgi-bin/mer/main.cgi?section=ScaffoldGraph&page=scaffoldGraph&scaffold_oid=2660323073&start_coord=435932&end_coord=444596	2662959074, 2662959075, 2662959076, 2662959077, 2662959078, 2662959079, 2662959080, 2662959081	1								None			0
9_2663762603	9	2688076888	2688076921	https://img.jgi.doe.gov/cgi-bin/mer/main.cgi?section=ScaffoldGraph&page=scaffoldGraph&scaffold_oid=2687453745&start_coord=1097840&end_coord=1129673	E. coli BWH49	2663762603	Ga0106787_116	2663762748	2663777378	2663777387	646357	655148	8791	8	https://img.jgi.doe.gov/cgi-bin/mer/main.cgi?section=ScaffoldGraph&page=scaffoldGraph&scaffold_oid=2663762748&start_coord=646357&end_coord=655148	2663777379, 2663777380, 2663777381, 2663777382, 2663777383, 2663777384, 2663777385, 2663777386	18	E. coli 703753, E. coli 503256, E. coli BWH50, E. coli K, E. coli W, E. coli S56, E. coli KO11, E. coli 504180, E. coli 602206, E. coli S40, E. coli STEC 3098, E. coli STEC 2746, E. coli 94-3024 (unscreened), E. coli H10, E. coli STEC 2743, E. coli sv. O96:H19 CFSAN029787, E. coli S50	2671180417, 2671181011, 2663762646, 2503538007, 2506520037, 2718218135, 2636415642, 2681813314, 2671180283, 2718218129, 2698536477, 2703718873, 2645727867, 2721755657, 2703718812, 2721755643, 2721755721						None			0
9_2663763227	9	2688076888	2688076921	https://img.jgi.doe.gov/cgi-bin/mer/main.cgi?section=ScaffoldGraph&page=scaffoldGraph&scaffold_oid=2687453745&start_coord=1097840&end_coord=1129673	E. coli 146	2663763227	Ga0113235_1024	2663832757	2666172296	2666172313	19140	40005	20865	16	https://img.jgi.doe.gov/cgi-bin/mer/main.cgi?section=ScaffoldGraph&page=scaffoldGraph&scaffold_oid=2663832757&start_coord=19140&end_coord=40005	2666172297, 2666172298, 2666172299, 2666172300, 2666172301, 2666172302, 2666172303, 2666172304, 2666172305, 2666172306, 2666172307, 2666172308, 2666172309, 2666172310, 2666172311, 2666172312	1					P4			P4			0
9_2663763256	9	2688076888	2688076921	https://img.jgi.doe.gov/cgi-bin/mer/main.cgi?section=ScaffoldGraph&page=scaffoldGraph&scaffold_oid=2687453745&start_coord=1097840&end_coord=1129673	E. coli BIDMC103	2663763256	Ga0106797_107	2663837338	2666295430	2666295440	26432	35656	9224	9	https://img.jgi.doe.gov/cgi-bin/mer/main.cgi?section=ScaffoldGraph&page=scaffoldGraph&scaffold_oid=2663837338&start_coord=26432&end_coord=35656	2666295431, 2666295432, 2666295433, 2666295434, 2666295435, 2666295436, 2666295437, 2666295438, 2666295439	2	E. coli 08-2304	2711768061						None			0
9_2663763326	9	2688076888	2688076921	https://img.jgi.doe.gov/cgi-bin/mer/main.cgi?section=ScaffoldGraph&page=scaffoldGraph&scaffold_oid=2687453745&start_coord=1097840&end_coord=1129673	E. coli FDAARGOS_142	2663763326	Ga0109957_109	2663848324	2666580614	2666580674	1478834	1525186	46352	59	https://img.jgi.doe.gov/cgi-bin/mer/main.cgi?section=ScaffoldGraph&page=scaffoldGraph&scaffold_oid=2663848324&start_coord=1478834&end_coord=1525186	2666580615, 2666580616, 2666580617, 2666580618, 2666580619, 2666580620, 2666580621, 2666580622, 2666580623, 2666580624, 2666580625, 2666580626, 2666580627, 2666580628, 2666580629, 2666580630, 2666580631, 2666580632, 2666580633, 2666580634, 2666580635, 2666580636, 2666580637, 2666580638, 2666580639, 2666580640, 2666580641, 2666580642, 2666580643, 2666580644, 2666580645, 2666580646, 2666580647, 266…	1			Prophage	Caudoviricetes_Siphoviridae				Prophage	2666580616_RM_Type_II__Type_II_REases, 2666580617_RM_Type_II__Type_II_MTases, 2666580618_PD-T4-3__PD-T4-3	PD-T4-3, RM_type_II	2
9_2663763400	9	2688076888	2688076921	https://img.jgi.doe.gov/cgi-bin/mer/main.cgi?section=ScaffoldGraph&page=scaffoldGraph&scaffold_oid=2687453745&start_coord=1097840&end_coord=1129673	E. coli BIDMC114	2663763400	Ga0110796_112	2663855548	2666873291	2666873357	24055	69769	45714	65	https://img.jgi.doe.gov/cgi-bin/mer/main.cgi?section=ScaffoldGraph&page=scaffoldGraph&scaffold_oid=2663855548&start_coord=24055&end_coord=69769	2666873292, 2666873293, 2666873294, 2666873295, 2666873296, 2666873297, 2666873298, 2666873299, 2666873300, 2666873301, 2666873302, 2666873303, 2666873304, 2666873305, 2666873306, 2666873307, 2666873308, 2666873309, 2666873310, 2666873311, 2666873312, 2666873313, 2666873314, 2666873315, 2666873316, 2666873317, 2666873318, 2666873319, 2666873320, 2666873321, 2666873322, 2666873323, 2666873324, 266…	2	E. coli UM141	2728369185	Prophage	Caudoviricetes_Myoviridae				Prophage	2666873296_PD-T4-3__PD-T4-3, 2666873300_RM_type_IV__mREase_IV	PD-T4-3, RM_type_IV	2
9_2667527975	9	2688076888	2688076921	https://img.jgi.doe.gov/cgi-bin/mer/main.cgi?section=ScaffoldGraph&page=scaffoldGraph&scaffold_oid=2687453745&start_coord=1097840&end_coord=1129673	E. coli MGH107	2667527975	Ga0110792_109	2667598282	2670268666	2670268699	25741	57755	32014	32	https://img.jgi.doe.gov/cgi-bin/mer/main.cgi?section=ScaffoldGraph&page=scaffoldGraph&scaffold_oid=2667598282&start_coord=25741&end_coord=57755	2670268667, 2670268668, 2670268669, 2670268670, 2670268671, 2670268672, 2670268673, 2670268674, 2670268675, 2670268676, 2670268677, 2670268678, 2670268679, 2670268680, 2670268681, 2670268682, 2670268683, 2670268684, 2670268685, 2670268686, 2670268687, 2670268688, 2670268689, 2670268690, 2670268691, 2670268692, 2670268693, 2670268694, 2670268695, 2670268696, 2670268697, 2670268698	1						IME		IME	2670268673_Retron__RT_Tot, 2670268674_Retron_VI__HTH, 2670268691_AbiP2__AbiP2, 2670268675_Retron_VI__SP_VI	AbiP2, Retron_VI	2
9_2671180279	9	2688076888	2688076921	https://img.jgi.doe.gov/cgi-bin/mer/main.cgi?section=ScaffoldGraph&page=scaffoldGraph&scaffold_oid=2687453745&start_coord=1097840&end_coord=1129673	E. coli 11-4311	2671180279	Ga0124320_110	2671207546	2672107943	2672107970	101024	126527	25503	26	https://img.jgi.doe.gov/cgi-bin/mer/main.cgi?section=ScaffoldGraph&page=scaffoldGraph&scaffold_oid=2671207546&start_coord=101024&end_coord=126527	2672107944, 2672107945, 2672107946, 2672107947, 2672107948, 2672107949, 2672107950, 2672107951, 2672107952, 2672107953, 2672107954, 2672107955, 2672107956, 2672107957, 2672107958, 2672107959, 2672107960, 2672107961, 2672107962, 2672107963, 2672107964, 2672107965, 2672107966, 2672107967, 2672107968, 2672107969	1								None	2672107960_CBASS__Cyclase_II, 2672107961_CBASS__AG_E1_ThiF, 2672107962_CBASS__Jab, 2672107963_CBASS__Sensing_SAVED	CBASS_II	1
9_2671180356	9	2688076888	2688076921	https://img.jgi.doe.gov/cgi-bin/mer/main.cgi?section=ScaffoldGraph&page=scaffoldGraph&scaffold_oid=2687453745&start_coord=1097840&end_coord=1129673	E. coli 338	2671180356	Ga0112949_1052	2671216942	2672446751	2672446767	23968	42465	18497	15	https://img.jgi.doe.gov/cgi-bin/mer/main.cgi?section=ScaffoldGraph&page=scaffoldGraph&scaffold_oid=2671216942&start_coord=23968&end_coord=42465	2672446752, 2672446753, 2672446754, 2672446755, 2672446756, 2672446757, 2672446758, 2672446759, 2672446760, 2672446761, 2672446762, 2672446763, 2672446764, 2672446765, 2672446766	9	E. coli 381-1, E. coli 7N, E. coli 11-3088, E. coli 381-4, E. coli 8G, E. coli ECGM-D3374, E. coli ECGM-EL2071, E. coli CVM N36204PS	2700989475, 2663763007, 2713896786, 2667527906, 2660238092, 2731957954, 2731957955, 2737471822						None	2672446755_PD-Lambda-4__PD-Lambda-4_A, 2672446756_PD-Lambda-4__PD-Lambda-4_B, 2672446757_PD-Lambda-4__PD-Lambda-4_B	PD-Lambda-4	1
9_2671180606	9	2688076888	2688076921	https://img.jgi.doe.gov/cgi-bin/mer/main.cgi?section=ScaffoldGraph&page=scaffoldGraph&scaffold_oid=2687453745&start_coord=1097840&end_coord=1129673	E. coli G235	2671180606	Ga0122621_116	2671251678	2673447411	2673447438	23801	49323	25522	26	https://img.jgi.doe.gov/cgi-bin/mer/main.cgi?section=ScaffoldGraph&page=scaffoldGraph&scaffold_oid=2671251678&start_coord=23801&end_coord=49323	2673447412, 2673447413, 2673447414, 2673447415, 2673447416, 2673447417, 2673447418, 2673447419, 2673447420, 2673447421, 2673447422, 2673447423, 2673447424, 2673447425, 2673447426, 2673447427, 2673447428, 2673447429, 2673447430, 2673447431, 2673447432, 2673447433, 2673447434, 2673447435, 2673447436, 2673447437	1			Prophage					Prophage			0
9_2671180890	9	2688076888	2688076921	https://img.jgi.doe.gov/cgi-bin/mer/main.cgi?section=ScaffoldGraph&page=scaffoldGraph&scaffold_oid=2687453745&start_coord=1097840&end_coord=1129673	E. coli G749	2671180890	Ga0123767_11	2671290210	2674614935	2674614994	1260016	1307648	47632	58	https://img.jgi.doe.gov/cgi-bin/mer/main.cgi?section=ScaffoldGraph&page=scaffoldGraph&scaffold_oid=2671290210&start_coord=1260016&end_coord=1307648	2674614936, 2674614937, 2674614938, 2674614939, 2674614940, 2674614941, 2674614942, 2674614943, 2674614944, 2674614945, 2674614946, 2674614947, 2674614948, 2674614949, 2674614950, 2674614951, 2674614952, 2674614953, 2674614954, 2674614955, 2674614956, 2674614957, 2674614958, 2674614959, 2674614960, 2674614961, 2674614962, 2674614963, 2674614964, 2674614965, 2674614966, 2674614967, 2674614968, 267…	1			Prophage	Caudoviricetes_Siphoviridae				Prophage	2674614990_PD-T4-3__PD-T4-3, 2674614991_RM_Type_II__Type_II_MTases, 2674614992_RM_Type_II__Type_II_REases	PD-T4-3, RM_type_II	2
9_2675903413	9	2688076888	2688076921	https://img.jgi.doe.gov/cgi-bin/mer/main.cgi?section=ScaffoldGraph&page=scaffoldGraph&scaffold_oid=2687453745&start_coord=1097840&end_coord=1129673	E. coli U09	2675903413	Ga0124298_101	2675971870	2677870670	2677870697	218377	244154	25777	26	https://img.jgi.doe.gov/cgi-bin/mer/main.cgi?section=ScaffoldGraph&page=scaffoldGraph&scaffold_oid=2675971870&start_coord=218377&end_coord=244154	2677870671, 2677870672, 2677870673, 2677870674, 2677870675, 2677870676, 2677870677, 2677870678, 2677870679, 2677870680, 2677870681, 2677870682, 2677870683, 2677870684, 2677870685, 2677870686, 2677870687, 2677870688, 2677870689, 2677870690, 2677870691, 2677870692, 2677870693, 2677870694, 2677870695, 2677870696	1			Prophage					Prophage	2677870675_dCTPdeaminase__dCTPdeaminase, 2677870688_Lamassu-Fam__LmuA_effector_Cap4_nuclease, 2677870689_Lamassu-Fam__LmuB_SMC_Cap4_nuclease	dCTPdeaminase, Lamassu_like	2
9_2675903436	9	2688076888	2688076921	https://img.jgi.doe.gov/cgi-bin/mer/main.cgi?section=ScaffoldGraph&page=scaffoldGraph&scaffold_oid=2687453745&start_coord=1097840&end_coord=1129673	E. coli G188	2675903436	Ga0122602_102	2675974598	2677961963	2677961976	24050	37654	13604	12	https://img.jgi.doe.gov/cgi-bin/mer/main.cgi?section=ScaffoldGraph&page=scaffoldGraph&scaffold_oid=2675974598&start_coord=24050&end_coord=37654	2677961964, 2677961965, 2677961966, 2677961967, 2677961968, 2677961969, 2677961970, 2677961971, 2677961972, 2677961973, 2677961974, 2677961975	1								None	2677961966_RnlAB__RnlB, 2677961967_RnlAB__RnlA	RnlAB	1
9_2681813146	9	2688076888	2688076921	https://img.jgi.doe.gov/cgi-bin/mer/main.cgi?section=ScaffoldGraph&page=scaffoldGraph&scaffold_oid=2687453745&start_coord=1097840&end_coord=1129673	E. coli BIDMC105	2681813146	Ga0106799_106	2681858339	2683049283	2683049341	222279	267576	45297	57	https://img.jgi.doe.gov/cgi-bin/mer/main.cgi?section=ScaffoldGraph&page=scaffoldGraph&scaffold_oid=2681858339&start_coord=222279&end_coord=267576	2683049284, 2683049285, 2683049286, 2683049287, 2683049288, 2683049289, 2683049290, 2683049291, 2683049292, 2683049293, 2683049294, 2683049295, 2683049296, 2683049297, 2683049298, 2683049299, 2683049300, 2683049301, 2683049302, 2683049303, 2683049304, 2683049305, 2683049306, 2683049307, 2683049308, 2683049309, 2683049310, 2683049311, 2683049312, 2683049313, 2683049314, 2683049315, 2683049316, 268…	1					P4			P4			0
9_2681813231	9	2688076888	2688076921	https://img.jgi.doe.gov/cgi-bin/mer/main.cgi?section=ScaffoldGraph&page=scaffoldGraph&scaffold_oid=2687453745&start_coord=1097840&end_coord=1129673	E. coli G310	2681813231	Ga0122636_1013	2681870449	2683409479	2683409507	218070	247871	29801	27	https://img.jgi.doe.gov/cgi-bin/mer/main.cgi?section=ScaffoldGraph&page=scaffoldGraph&scaffold_oid=2681870449&start_coord=218070&end_coord=247871	2683409480, 2683409481, 2683409482, 2683409483, 2683409484, 2683409485, 2683409486, 2683409487, 2683409488, 2683409489, 2683409490, 2683409491, 2683409492, 2683409493, 2683409494, 2683409495, 2683409496, 2683409497, 2683409498, 2683409499, 2683409500, 2683409501, 2683409502, 2683409503, 2683409504, 2683409505, 2683409506	1						IME	GInt	IME__GInt			0
9_2684623101	9	2688076888	2688076921	https://img.jgi.doe.gov/cgi-bin/mer/main.cgi?section=ScaffoldGraph&page=scaffoldGraph&scaffold_oid=2687453745&start_coord=1097840&end_coord=1129673	E. coli SaT040	2684623101	Ga0125207_12	2684693172	2686795562	2686795591	1241834	1270771	28937	28	https://img.jgi.doe.gov/cgi-bin/mer/main.cgi?section=ScaffoldGraph&page=scaffoldGraph&scaffold_oid=2684693172&start_coord=1241834&end_coord=1270771	2686795563, 2686795564, 2686795565, 2686795566, 2686795567, 2686795568, 2686795569, 2686795570, 2686795571, 2686795572, 2686795573, 2686795574, 2686795575, 2686795576, 2686795577, 2686795578, 2686795579, 2686795580, 2686795581, 2686795582, 2686795583, 2686795584, 2686795585, 2686795586, 2686795587, 2686795588, 2686795589, 2686795590	2	E. coli K-15KW01	2718218102				IME		IME	2686795583_Gao_Ape__ApeA, 2686795586_PD-T7-5__PD-T7-5, 2686795587_RM_Type_II__Type_II_REases, 2686795588_RM_Type_II__Type_II_MTases	Gao_Ape, PD-T7-5, RM_type_II	3
9_2684623127	9	2688076888	2688076921	https://img.jgi.doe.gov/cgi-bin/mer/main.cgi?section=ScaffoldGraph&page=scaffoldGraph&scaffold_oid=2687453745&start_coord=1097840&end_coord=1129673	E. coli 28RC1	2684623127	Ga0125224_12	2684693207	2686895764	2686895779	1160570	1176517	15947	14	https://img.jgi.doe.gov/cgi-bin/mer/main.cgi?section=ScaffoldGraph&page=scaffoldGraph&scaffold_oid=2684693207&start_coord=1160570&end_coord=1176517	2686895765, 2686895766, 2686895767, 2686895768, 2686895769, 2686895770, 2686895771, 2686895772, 2686895773, 2686895774, 2686895775, 2686895776, 2686895777, 2686895778	1			Prophage					Prophage			0
9_2684623171	9	2688076888	2688076921	https://img.jgi.doe.gov/cgi-bin/mer/main.cgi?section=ScaffoldGraph&page=scaffoldGraph&scaffold_oid=2687453745&start_coord=1097840&end_coord=1129673	E. coli sv. O157:H7 FRIK2533	2684623171	Ga0133538_11	2684693284	2687063387	2687063427	1215555	1248728	33173	39	https://img.jgi.doe.gov/cgi-bin/mer/main.cgi?section=ScaffoldGraph&page=scaffoldGraph&scaffold_oid=2684693284&start_coord=1215555&end_coord=1248728	2687063388, 2687063389, 2687063390, 2687063391, 2687063392, 2687063393, 2687063394, 2687063395, 2687063396, 2687063397, 2687063398, 2687063399, 2687063400, 2687063401, 2687063402, 2687063403, 2687063404, 2687063405, 2687063406, 2687063407, 2687063408, 2687063409, 2687063410, 2687063411, 2687063412, 2687063413, 2687063414, 2687063415, 2687063416, 2687063417, 2687063418, 2687063419, 2687063420, 268…	3	E. coli sv. O157:H7 FRIK2069, E. coli sv. O157:H7 FRIK2455	2687453582, 2687453589	Prophage	Caudoviricetes_Pankowvirus			GInt	Prophage__GInt			0
9_2687453300	9	2688076888	2688076921	https://img.jgi.doe.gov/cgi-bin/mer/main.cgi?section=ScaffoldGraph&page=scaffoldGraph&scaffold_oid=2687453745&start_coord=1097840&end_coord=1129673	E. coli JJ1887	2687453300	Ga0125271_13	2687453816	2688241100	2688241159	1245854	1292855	47001	58	https://img.jgi.doe.gov/cgi-bin/mer/main.cgi?section=ScaffoldGraph&page=scaffoldGraph&scaffold_oid=2687453816&start_coord=1245854&end_coord=1292855	2688241101, 2688241102, 2688241103, 2688241104, 2688241105, 2688241106, 2688241107, 2688241108, 2688241109, 2688241110, 2688241111, 2688241112, 2688241113, 2688241114, 2688241115, 2688241116, 2688241117, 2688241118, 2688241119, 2688241120, 2688241121, 2688241122, 2688241123, 2688241124, 2688241125, 2688241126, 2688241127, 2688241128, 2688241129, 2688241130, 2688241131, 2688241132, 2688241133, 268…	1			Prophage	Caudoviricetes_Siphoviridae				Prophage	2688241155_RnlAB__RnlA, 2688241156_RnlAB__RnlB	RnlAB	1
9_2687453560	9	2688076888	2688076921	https://img.jgi.doe.gov/cgi-bin/mer/main.cgi?section=ScaffoldGraph&page=scaffoldGraph&scaffold_oid=2687453745&start_coord=1097840&end_coord=1129673	E. coli NCM3722	2687453560	Ga0133406_11	2687454339	2689278684	2689278716	1110093	1142448	32355	31	https://img.jgi.doe.gov/cgi-bin/mer/main.cgi?section=ScaffoldGraph&page=scaffoldGraph&scaffold_oid=2687454339&start_coord=1110093&end_coord=1142448	2689278685, 2689278686, 2689278687, 2689278688, 2689278689, 2689278690, 2689278691, 2689278692, 2689278693, 2689278694, 2689278695, 2689278696, 2689278697, 2689278698, 2689278699, 2689278700, 2689278701, 2689278702, 2689278703, 2689278704, 2689278705, 2689278706, 2689278707, 2689278708, 2689278709, 2689278710, 2689278711, 2689278712, 2689278713, 2689278714, 2689278715	37	E. coli K-12 GM4792 Lac+, E. coli DH5alpha, E. coli K-12 MC4100, E. coli SQ171, E. coli SQ37, E. coli SQ2203, E. coli BW25113, E. coli KLY, E. coli DV130, E. coli DH5a, E. coli SQ88, E. coli ATCC 15597, E. coli ER1821R, E. coli HB101, E. coli K-12 MG1655 JW5437-1, E. coli MC1061, E. coli K-12 AG100, E. coli K-12 K-12 C3026, E. coli K-12 ER3413, E. coli K-12 RV308, E. coli NCTC 50110, E. coli tolC…	2627854078, 2645727997, 2645728047, 2687453273, 2687453557, 2687453558, 2597490314, 2684623081, 2728369145, 2600254985, 2687453215, 2608642167, 2721755675, 2634166465, 2687453259, 2687453424, 2645727599, 2675903649, 2630968727, 2636415583, 2636415500, 2721755727, 2630968505, 2636415897, 2718218356, 2684623152, 2687453466, 2627853844, 2690315798, 2690315808, 2600254969, 2711768078, 2600254932, 263…						None	2689278706_RnlAB__RnlB, 2689278707_RnlAB__RnlA, 2689278708_Hachiman__HamA_2, 2689278709_Hachiman__HamB	Hachiman, RnlAB	2
9_2687453563	9	2688076888	2688076921	https://img.jgi.doe.gov/cgi-bin/mer/main.cgi?section=ScaffoldGraph&page=scaffoldGraph&scaffold_oid=2687453745&start_coord=1097840&end_coord=1129673	E. coli YD786	2687453563	Ga0133409_11	2687454344	2689288947	2689288960	1190761	1207545	16784	12	https://img.jgi.doe.gov/cgi-bin/mer/main.cgi?section=ScaffoldGraph&page=scaffoldGraph&scaffold_oid=2687454344&start_coord=1190761&end_coord=1207545	2689288948, 2689288949, 2689288950, 2689288951, 2689288952, 2689288953, 2689288954, 2689288955, 2689288956, 2689288957, 2689288958, 2689288959	7	E. coli ACN002, E. coli 3-020-07_S4_C3, E. coli 2-177-06_S1_C2, E. coli 2-052-05_S1_C3, E. coli 2-177-06_S1_C3	2687453530, 2609459864, 2606217175, 2619619128, 2609459835						None	2689288952_RM__Type_I_REases, 2689288953_RM__Type_I_S, 2689288954_RM__Type_I_MTases	RM_type_I	1
9_2687453585	9	2688076888	2688076921	https://img.jgi.doe.gov/cgi-bin/mer/main.cgi?section=ScaffoldGraph&page=scaffoldGraph&scaffold_oid=2687453745&start_coord=1097840&end_coord=1129673	E. coli Ecol_732	2687453585	Ga0133462_17	2687454385	2689369197	2689369256	1254367	1302058	47691	58	https://img.jgi.doe.gov/cgi-bin/mer/main.cgi?section=ScaffoldGraph&page=scaffoldGraph&scaffold_oid=2687454385&start_coord=1254367&end_coord=1302058	2689369198, 2689369199, 2689369200, 2689369201, 2689369202, 2689369203, 2689369204, 2689369205, 2689369206, 2689369207, 2689369208, 2689369209, 2689369210, 2689369211, 2689369212, 2689369213, 2689369214, 2689369215, 2689369216, 2689369217, 2689369218, 2689369219, 2689369220, 2689369221, 2689369222, 2689369223, 2689369224, 2689369225, 2689369226, 2689369227, 2689369228, 2689369229, 2689369230, 268…	4	E. coli BIDMC111, E. coli BIDMC113, E. coli B104	2660237966, 2660238070, 2740892040	Prophage	Caudoviricetes_Siphoviridae				Prophage	2689369252_RnlAB__RnlA, 2689369253_RnlAB__RnlB	RnlAB	1
9_2690315827	9	2688076888	2688076921	https://img.jgi.doe.gov/cgi-bin/mer/main.cgi?section=ScaffoldGraph&page=scaffoldGraph&scaffold_oid=2687453745&start_coord=1097840&end_coord=1129673	E. coli O157:H7 EDL 932	2690315827	Ga0127227_12	2690321104	2691228963	2691229003	3036660	3070588	33928	39	https://img.jgi.doe.gov/cgi-bin/mer/main.cgi?section=ScaffoldGraph&page=scaffoldGraph&scaffold_oid=2690321104&start_coord=3036660&end_coord=3070588	2691228964, 2691228965, 2691228966, 2691228967, 2691228968, 2691228969, 2691228970, 2691228971, 2691228972, 2691228973, 2691228974, 2691228975, 2691228976, 2691228977, 2691228978, 2691228979, 2691228980, 2691228981, 2691228982, 2691228983, 2691228984, 2691228985, 2691228986, 2691228987, 2691228988, 2691228989, 2691228990, 2691228991, 2691228992, 2691228993, 2691228994, 2691228995, 2691228996, 269…	9	E. coli sv. O157:H7 8368, E. coli EDL933-1, E. coli NADC 5570/86-24/6565, E. coli PA20, E. coli O157:H7 WS4202 replaces 100920, E. coli NADC 5570/86-24/6564, E. coli sv. O157:H7 3384, E. coli SRCC 1675	2718218130, 2718218436, 2721755652, 2721755655, 2654588054, 2718218399, 2718217710, 2687453508	Prophage				GInt	Prophage__GInt			0
9_2690316002	9	2688076888	2688076921	https://img.jgi.doe.gov/cgi-bin/mer/main.cgi?section=ScaffoldGraph&page=scaffoldGraph&scaffold_oid=2687453745&start_coord=1097840&end_coord=1129673	E. coli 401480_aEPEC	2690316002	Ga0119712_101	2690327630	2691849686	2691849697	656384	671922	15538	10	https://img.jgi.doe.gov/cgi-bin/mer/main.cgi?section=ScaffoldGraph&page=scaffoldGraph&scaffold_oid=2690327630&start_coord=656384&end_coord=671922	2691849687, 2691849688, 2691849689, 2691849690, 2691849691, 2691849692, 2691849693, 2691849694, 2691849695, 2691849696	1								None			0
9_2690316273	9	2688076888	2688076921	https://img.jgi.doe.gov/cgi-bin/mer/main.cgi?section=ScaffoldGraph&page=scaffoldGraph&scaffold_oid=2687453745&start_coord=1097840&end_coord=1129673	E. coli 703063	2690316273	Ga0119677_1028	2690368053	2692978863	2692978877	28929	39904	10975	13	https://img.jgi.doe.gov/cgi-bin/mer/main.cgi?section=ScaffoldGraph&page=scaffoldGraph&scaffold_oid=2690368053&start_coord=28929&end_coord=39904	2692978864, 2692978865, 2692978866, 2692978867, 2692978868, 2692978869, 2692978870, 2692978871, 2692978872, 2692978873, 2692978874, 2692978875, 2692978876	1						IME		IME			0
9_2695420394	9	2688076888	2688076921	https://img.jgi.doe.gov/cgi-bin/mer/main.cgi?section=ScaffoldGraph&page=scaffoldGraph&scaffold_oid=2687453745&start_coord=1097840&end_coord=1129673	E. coli 102010_aEPEC	2695420394	Ga0119603_1012	2695426964	2695807396	2695807424	92867	122335	29468	27	https://img.jgi.doe.gov/cgi-bin/mer/main.cgi?section=ScaffoldGraph&page=scaffoldGraph&scaffold_oid=2695426964&start_coord=92867&end_coord=122335	2695807397, 2695807398, 2695807399, 2695807400, 2695807401, 2695807402, 2695807403, 2695807404, 2695807405, 2695807406, 2695807407, 2695807408, 2695807409, 2695807410, 2695807411, 2695807412, 2695807413, 2695807414, 2695807415, 2695807416, 2695807417, 2695807418, 2695807419, 2695807420, 2695807421, 2695807422, 2695807423	12	E. coli 200439_aEPEC, E. coli 400714_aEPEC, E. coli 300812_aEPEC, E. coli 300814_aEPEC, E. coli 103151, E. coli 202317_aEPEC, E. coli G236, E. coli 602370_aEPEC, E. coli 202973_aEPEC, E. coli 100854, E. coli 302700	2698536403, 2690316076, 2693429762, 2671181118, 2695420792, 2695420821, 2703718846, 2695420480, 2690316176, 2645727843, 2693429599				IME		IME	2695807417_NLR_like_bNACHT09__NLR_like_bNACHT09	NLR_like_bNACHT09	1
9_2695420596	9	2688076888	2688076921	https://img.jgi.doe.gov/cgi-bin/mer/main.cgi?section=ScaffoldGraph&page=scaffoldGraph&scaffold_oid=2687453745&start_coord=1097840&end_coord=1129673	E. coli 200781_aEPEC	2695420596	Ga0119536_107	2695451740	2696676406	2696676454	24457	65427	40970	47	https://img.jgi.doe.gov/cgi-bin/mer/main.cgi?section=ScaffoldGraph&page=scaffoldGraph&scaffold_oid=2695451740&start_coord=24457&end_coord=65427	2696676407, 2696676408, 2696676409, 2696676410, 2696676411, 2696676412, 2696676413, 2696676414, 2696676415, 2696676416, 2696676417, 2696676418, 2696676419, 2696676420, 2696676421, 2696676422, 2696676423, 2696676424, 2696676425, 2696676426, 2696676427, 2696676428, 2696676429, 2696676430, 2696676431, 2696676432, 2696676433, 2696676434, 2696676435, 2696676436, 2696676437, 2696676438, 2696676439, 269…	1			Prophage			IME		Prophage__IME	2696676433_NLR_like_bNACHT09__NLR_like_bNACHT09	NLR_like_bNACHT09	1
9_2695420624	9	2688076888	2688076921	https://img.jgi.doe.gov/cgi-bin/mer/main.cgi?section=ScaffoldGraph&page=scaffoldGraph&scaffold_oid=2687453745&start_coord=1097840&end_coord=1129673	E. coli 102014_aEPEC	2695420624	Ga0119601_113	2695456556	2696807569	2696807598	24191	53610	29419	28	https://img.jgi.doe.gov/cgi-bin/mer/main.cgi?section=ScaffoldGraph&page=scaffoldGraph&scaffold_oid=2695456556&start_coord=24191&end_coord=53610	2696807570, 2696807571, 2696807572, 2696807573, 2696807574, 2696807575, 2696807576, 2696807577, 2696807578, 2696807579, 2696807580, 2696807581, 2696807582, 2696807583, 2696807584, 2696807585, 2696807586, 2696807587, 2696807588, 2696807589, 2696807590, 2696807591, 2696807592, 2696807593, 2696807594, 2696807595, 2696807596, 2696807597	2	E. coli 4-203-08_S4_C3	2609459823				IME		IME	2696807577_NLR_like_bNACHT09__NLR_like_bNACHT09	NLR_like_bNACHT09	1
9_2695420732	9	2688076888	2688076921	https://img.jgi.doe.gov/cgi-bin/mer/main.cgi?section=ScaffoldGraph&page=scaffoldGraph&scaffold_oid=2687453745&start_coord=1097840&end_coord=1129673	E. coli St. Olav17	2695420732	Ga0113053_1096	2695473905	2697248527	2697248535	24090	31869	7779	7	https://img.jgi.doe.gov/cgi-bin/mer/main.cgi?section=ScaffoldGraph&page=scaffoldGraph&scaffold_oid=2695473905&start_coord=24090&end_coord=31869	2697248528, 2697248529, 2697248530, 2697248531, 2697248532, 2697248533, 2697248534	3	E. coli St. Olav63, E. coli St. Olav157	2690316086, 2693429582						None			0
9_2695420874	9	2688076888	2688076921	https://img.jgi.doe.gov/cgi-bin/mer/main.cgi?section=ScaffoldGraph&page=scaffoldGraph&scaffold_oid=2687453745&start_coord=1097840&end_coord=1129673	E. coli 401174	2695420874	Ga0119612_110	2695492941	2697853457	2697853530	24191	89019	64828	72	https://img.jgi.doe.gov/cgi-bin/mer/main.cgi?section=ScaffoldGraph&page=scaffoldGraph&scaffold_oid=2695492941&start_coord=24191&end_coord=89019	2697853458, 2697853459, 2697853460, 2697853461, 2697853462, 2697853463, 2697853464, 2697853465, 2697853466, 2697853467, 2697853468, 2697853469, 2697853470, 2697853471, 2697853472, 2697853473, 2697853474, 2697853475, 2697853476, 2697853477, 2697853478, 2697853479, 2697853480, 2697853481, 2697853482, 2697853483, 2697853484, 2697853485, 2697853486, 2697853487, 2697853488, 2697853489, 2697853490, 269…	1			Prophage	Caudoviricetes_Peduoviridae_Felsduovirus		IME		Prophage__IME	2697853509_NLR_like_bNACHT09__NLR_like_bNACHT09	NLR_like_bNACHT09	1
9_2698536480	9	2688076888	2688076921	https://img.jgi.doe.gov/cgi-bin/mer/main.cgi?section=ScaffoldGraph&page=scaffoldGraph&scaffold_oid=2687453745&start_coord=1097840&end_coord=1129673	E. coli G200	2698536480	Ga0122608_125	2698559980	2699277537	2699277556	24448	44801	20353	18	https://img.jgi.doe.gov/cgi-bin/mer/main.cgi?section=ScaffoldGraph&page=scaffoldGraph&scaffold_oid=2698559980&start_coord=24448&end_coord=44801	2699277538, 2699277539, 2699277540, 2699277541, 2699277542, 2699277543, 2699277544, 2699277545, 2699277546, 2699277547, 2699277548, 2699277549, 2699277550, 2699277551, 2699277552, 2699277553, 2699277554, 2699277555	12	E. coli BIDMC112, E. coli AY71, E. coli 2-052-05_S3_C1, E. coli 2-052-05_S3_C3, E. coli UCD-JA37, E. coli AY63, E. coli OLC-975, E. coli TTU2014-120BME, E. coli H7, E. coli G194, E. coli 103338	2667527666, 2667527818, 2617270992, 2617270973, 2651869755, 2660238600, 2663762810, 2667527987, 2721755658, 2703718838, 2645727991			P4			P4			0
9_2703718794	9	2688076888	2688076921	https://img.jgi.doe.gov/cgi-bin/mer/main.cgi?section=ScaffoldGraph&page=scaffoldGraph&scaffold_oid=2687453745&start_coord=1097840&end_coord=1129673	E. coli STEC 1375	2703718794	Ga0122538_109	2703738324	2704480966	2704480975	265571	273023	7452	8	https://img.jgi.doe.gov/cgi-bin/mer/main.cgi?section=ScaffoldGraph&page=scaffoldGraph&scaffold_oid=2703738324&start_coord=265571&end_coord=273023	2704480967, 2704480968, 2704480969, 2704480970, 2704480971, 2704480972, 2704480973, 2704480974	1								None			0
9_2703718802	9	2688076888	2688076921	https://img.jgi.doe.gov/cgi-bin/mer/main.cgi?section=ScaffoldGraph&page=scaffoldGraph&scaffold_oid=2687453745&start_coord=1097840&end_coord=1129673	E. coli STEC 2236	2703718802	Ga0122553_1100	2703739287	2704524869	2704524940	91569	155885	64316	70	https://img.jgi.doe.gov/cgi-bin/mer/main.cgi?section=ScaffoldGraph&page=scaffoldGraph&scaffold_oid=2703739287&start_coord=91569&end_coord=155885	2704524870, 2704524871, 2704524872, 2704524873, 2704524874, 2704524875, 2704524876, 2704524877, 2704524878, 2704524879, 2704524880, 2704524881, 2704524882, 2704524883, 2704524884, 2704524885, 2704524886, 2704524887, 2704524888, 2704524889, 2704524890, 2704524891, 2704524892, 2704524893, 2704524894, 2704524895, 2704524896, 2704524897, 2704524898, 2704524899, 2704524900, 2704524901, 2704524902, 270…	1			Prophage	Caudoviricetes_Peduoviridae_Felsduovirus		IME		Prophage__IME	2704524888_NLR_like_bNACHT09__NLR_like_bNACHT09	NLR_like_bNACHT09	1
9_2703718809	9	2688076888	2688076921	https://img.jgi.doe.gov/cgi-bin/mer/main.cgi?section=ScaffoldGraph&page=scaffoldGraph&scaffold_oid=2687453745&start_coord=1097840&end_coord=1129673	E. coli STEC 2595	2703718809	Ga0122565_1061	2703740134	2704562847	2704562881	366657	406928	40271	33	https://img.jgi.doe.gov/cgi-bin/mer/main.cgi?section=ScaffoldGraph&page=scaffoldGraph&scaffold_oid=2703740134&start_coord=366657&end_coord=406928	2704562848, 2704562849, 2704562850, 2704562851, 2704562852, 2704562853, 2704562854, 2704562855, 2704562856, 2704562857, 2704562858, 2704562859, 2704562860, 2704562861, 2704562862, 2704562863, 2704562864, 2704562865, 2704562866, 2704562867, 2704562868, 2704562869, 2704562870, 2704562871, 2704562872, 2704562873, 2704562874, 2704562875, 2704562876, 2704562877, 2704562878, 2704562879, 2704562880	6	E. coli UCD_JA69, E. coli 2-316-03_S4_C1, E. coli 224, E. coli PC-1, E. coli PARC450	2609460053, 2617270974, 2667528045, 2627853815, 2713896790						None	2704562855_PD-T7-5__PD-T7-5, 2704562862_PD-T4-1__PD-T4-1, 2704562877_PD-T7-5__PD-T7-5	PD-T4-1, PD-T7-5, PD-T7-5	3
9_2703718837	9	2688076888	2688076921	https://img.jgi.doe.gov/cgi-bin/mer/main.cgi?section=ScaffoldGraph&page=scaffoldGraph&scaffold_oid=2687453745&start_coord=1097840&end_coord=1129673	E. coli G190	2703718837	Ga0122604_132	2703743023	2704702803	2704702813	23912	38467	14555	9	https://img.jgi.doe.gov/cgi-bin/mer/main.cgi?section=ScaffoldGraph&page=scaffoldGraph&scaffold_oid=2703743023&start_coord=23912&end_coord=38467	2704702804, 2704702805, 2704702806, 2704702807, 2704702808, 2704702809, 2704702810, 2704702811, 2704702812	1								None			0
9_2703718848	9	2688076888	2688076921	https://img.jgi.doe.gov/cgi-bin/mer/main.cgi?section=ScaffoldGraph&page=scaffoldGraph&scaffold_oid=2687453745&start_coord=1097840&end_coord=1129673	E. coli G28	2703718848	Ga0122630_1024	2703743788	2704754858	2704754876	5083	25385	20302	17	https://img.jgi.doe.gov/cgi-bin/mer/main.cgi?section=ScaffoldGraph&page=scaffoldGraph&scaffold_oid=2703743788&start_coord=5083&end_coord=25385	2704754859, 2704754860, 2704754861, 2704754862, 2704754863, 2704754864, 2704754865, 2704754866, 2704754867, 2704754868, 2704754869, 2704754870, 2704754871, 2704754872, 2704754873, 2704754874, 2704754875	5	E. coli IH53473, E. coli E202, E. coli G228, E. coli 400998_aEPEC	2713896798, 2711768038, 2703718844, 2690316267			P4			P4			0
9_2703718851	9	2688076888	2688076921	https://img.jgi.doe.gov/cgi-bin/mer/main.cgi?section=ScaffoldGraph&page=scaffoldGraph&scaffold_oid=2687453745&start_coord=1097840&end_coord=1129673	E. coli G313	2703718851	Ga0122637_117	2703744120	2704770977	2704770998	217778	238598	20820	20	https://img.jgi.doe.gov/cgi-bin/mer/main.cgi?section=ScaffoldGraph&page=scaffoldGraph&scaffold_oid=2703744120&start_coord=217778&end_coord=238598	2704770978, 2704770979, 2704770980, 2704770981, 2704770982, 2704770983, 2704770984, 2704770985, 2704770986, 2704770987, 2704770988, 2704770989, 2704770990, 2704770991, 2704770992, 2704770993, 2704770994, 2704770995, 2704770996, 2704770997	1			Prophage					Prophage			0
9_2711768030	9	2688076888	2688076921	https://img.jgi.doe.gov/cgi-bin/mer/main.cgi?section=ScaffoldGraph&page=scaffoldGraph&scaffold_oid=2687453745&start_coord=1097840&end_coord=1129673	E. coli 04-2751	2711768030	Ga0124272_101	2711776385	2711918718	2711918740	661168	686675	25507	21	https://img.jgi.doe.gov/cgi-bin/mer/main.cgi?section=ScaffoldGraph&page=scaffoldGraph&scaffold_oid=2711776385&start_coord=661168&end_coord=686675	2711918719, 2711918720, 2711918721, 2711918722, 2711918723, 2711918724, 2711918725, 2711918726, 2711918727, 2711918728, 2711918729, 2711918730, 2711918731, 2711918732, 2711918733, 2711918734, 2711918735, 2711918736, 2711918737, 2711918738, 2711918739	1								None	2711918736_Hachiman__HamA_1, 2711918737_Hachiman__HamB	Hachiman	1
9_2711768044	9	2688076888	2688076921	https://img.jgi.doe.gov/cgi-bin/mer/main.cgi?section=ScaffoldGraph&page=scaffoldGraph&scaffold_oid=2687453745&start_coord=1097840&end_coord=1129673	E. coli E898	2711768044	Ga0124291_102	2711777378	2711987034	2711987080	679786	735866	56080	45	https://img.jgi.doe.gov/cgi-bin/mer/main.cgi?section=ScaffoldGraph&page=scaffoldGraph&scaffold_oid=2711777378&start_coord=679786&end_coord=735866	2711987035, 2711987036, 2711987037, 2711987038, 2711987039, 2711987040, 2711987041, 2711987042, 2711987043, 2711987044, 2711987045, 2711987046, 2711987047, 2711987048, 2711987049, 2711987050, 2711987051, 2711987052, 2711987053, 2711987054, 2711987055, 2711987056, 2711987057, 2711987058, 2711987059, 2711987060, 2711987061, 2711987062, 2711987063, 2711987064, 2711987065, 2711987066, 2711987067, 271…	2	E. coli E888	2711768049						None	2711987055_RM__Type_I_MTases, 2711987056_RM__Type_I_S, 2711987057_DarTG__DarT, 2711987058_DarTG__DarG, 2711987059_RM__Type_I_REases	DarTG, RM_type_I	2
9_2711768056	9	2688076888	2688076921	https://img.jgi.doe.gov/cgi-bin/mer/main.cgi?section=ScaffoldGraph&page=scaffoldGraph&scaffold_oid=2687453745&start_coord=1097840&end_coord=1129673	E. coli O76	2711768056	Ga0124307_1013	2711778558	2712045872	2712045920	24623	66261	41638	47	https://img.jgi.doe.gov/cgi-bin/mer/main.cgi?section=ScaffoldGraph&page=scaffoldGraph&scaffold_oid=2711778558&start_coord=24623&end_coord=66261	2712045873, 2712045874, 2712045875, 2712045876, 2712045877, 2712045878, 2712045879, 2712045880, 2712045881, 2712045882, 2712045883, 2712045884, 2712045885, 2712045886, 2712045887, 2712045888, 2712045889, 2712045890, 2712045891, 2712045892, 2712045893, 2712045894, 2712045895, 2712045896, 2712045897, 2712045898, 2712045899, 2712045900, 2712045901, 2712045902, 2712045903, 2712045904, 2712045905, 271…	1			Prophage	Caudoviricetes_Peduoviridae_Felsduovirus				Prophage			0
9_2711768057	9	2688076888	2688076921	https://img.jgi.doe.gov/cgi-bin/mer/main.cgi?section=ScaffoldGraph&page=scaffoldGraph&scaffold_oid=2687453745&start_coord=1097840&end_coord=1129673	E. coli 10-2342	2711768057	Ga0124308_104	2711778709	2712050909	2712050929	24291	40895	16604	19	https://img.jgi.doe.gov/cgi-bin/mer/main.cgi?section=ScaffoldGraph&page=scaffoldGraph&scaffold_oid=2711778709&start_coord=24291&end_coord=40895	2712050910, 2712050911, 2712050912, 2712050913, 2712050914, 2712050915, 2712050916, 2712050917, 2712050918, 2712050919, 2712050920, 2712050921, 2712050922, 2712050923, 2712050924, 2712050925, 2712050926, 2712050927, 2712050928	1					P4			P4	2712050912_Gabija__GajB_2, 2712050913_Gabija__GajA	Gabija	1
9_2718217709	9	2688076888	2688076921	https://img.jgi.doe.gov/cgi-bin/mer/main.cgi?section=ScaffoldGraph&page=scaffoldGraph&scaffold_oid=2687453745&start_coord=1097840&end_coord=1129673	E. coli FORC_031	2718217709	Ga0175304_15	2718227810	2718560171	2718560179	1187620	1194399	6779	7	https://img.jgi.doe.gov/cgi-bin/mer/main.cgi?section=ScaffoldGraph&page=scaffoldGraph&scaffold_oid=2718227810&start_coord=1187620&end_coord=1194399	2718560172, 2718560173, 2718560174, 2718560175, 2718560176, 2718560177, 2718560178	8	E. coli FMU073332, E. coli C41(DE3), E. coli B C3029, E. coli BL21 TaKaRa, E. coli B C2566, E. coli C43(DE3), E. coli RS76	2721755712, 2687453312, 2687453118, 2718218433, 2690315697, 2645728010, 2687453449						None			0
9_2718217715	9	2688076888	2688076921	https://img.jgi.doe.gov/cgi-bin/mer/main.cgi?section=ScaffoldGraph&page=scaffoldGraph&scaffold_oid=2687453745&start_coord=1097840&end_coord=1129673	E. coli sv. O157:H7 2159	2718217715	Ga0175305_11	2718227818	2718590676	2718590702	1158794	1184372	25578	25	https://img.jgi.doe.gov/cgi-bin/mer/main.cgi?section=ScaffoldGraph&page=scaffoldGraph&scaffold_oid=2718227818&start_coord=1158794&end_coord=1184372	2718590677, 2718590678, 2718590679, 2718590680, 2718590681, 2718590682, 2718590683, 2718590684, 2718590685, 2718590686, 2718590687, 2718590688, 2718590689, 2718590690, 2718590691, 2718590692, 2718590693, 2718590694, 2718590695, 2718590696, 2718590697, 2718590698, 2718590699, 2718590700, 2718590701	5	E. coli sv. O157:H7 2149, E. coli sv. O157:H7 1130, E. coli sv. O157:H7 9234, E. coli sv. O157:H7 4276	2718218103, 2718218322, 2718218104, 2718217960	Prophage				GInt	Prophage__GInt			0
9_2718217860	9	2688076888	2688076921	https://img.jgi.doe.gov/cgi-bin/mer/main.cgi?section=ScaffoldGraph&page=scaffoldGraph&scaffold_oid=2687453745&start_coord=1097840&end_coord=1129673	E. coli Co6114	2718217860	Ga0175779_18	2718228085	2719089464	2719089528	1200607	1255759	55152	63	https://img.jgi.doe.gov/cgi-bin/mer/main.cgi?section=ScaffoldGraph&page=scaffoldGraph&scaffold_oid=2718228085&start_coord=1200607&end_coord=1255759	2719089465, 2719089466, 2719089467, 2719089468, 2719089469, 2719089470, 2719089471, 2719089472, 2719089473, 2719089474, 2719089475, 2719089476, 2719089477, 2719089478, 2719089479, 2719089480, 2719089481, 2719089482, 2719089483, 2719089484, 2719089485, 2719089486, 2719089487, 2719089488, 2719089489, 2719089490, 2719089491, 2719089492, 2719089493, 2719089494, 2719089495, 2719089496, 2719089497, 271…	1			Prophage	Caudoviricetes_Siphoviridae				Prophage			0
9_2718217869	9	2688076888	2688076921	https://img.jgi.doe.gov/cgi-bin/mer/main.cgi?section=ScaffoldGraph&page=scaffoldGraph&scaffold_oid=2687453745&start_coord=1097840&end_coord=1129673	E. coli C1	2718217869	Ga0174798_11	2718228114	2719130617	2719130684	1190934	1242840	51906	66	https://img.jgi.doe.gov/cgi-bin/mer/main.cgi?section=ScaffoldGraph&page=scaffoldGraph&scaffold_oid=2718228114&start_coord=1190934&end_coord=1242840	2719130618, 2719130619, 2719130620, 2719130621, 2719130622, 2719130623, 2719130624, 2719130625, 2719130626, 2719130627, 2719130628, 2719130629, 2719130630, 2719130631, 2719130632, 2719130633, 2719130634, 2719130635, 2719130636, 2719130637, 2719130638, 2719130639, 2719130640, 2719130641, 2719130642, 2719130643, 2719130644, 2719130645, 2719130646, 2719130647, 2719130648, 2719130649, 2719130650, 271…	12	E. coli SF-166, E. coli SCB12, E. coli SF-173, E. coli APEC IMT5155, E. coli SF-468, E. coli 50870281, "E. coli O1:K1:H7 U5/41, DSM 30083", E. coli F11, E. coli UCD-JA38, E. coli RS218	2684623083, 2645727821, 2684623189, 2627854098, 2681813455, 2690316068, 2528311135, 2740892048, 2639762909, 2654587736	Prophage	Caudoviricetes_Myoviridae				Prophage	2719130679_PD-T4-3__PD-T4-3, 2719130678_RM_type_IV__mREase_IV	PD-T4-3, RM_type_IV	2
9_2718217897	9	2688076888	2688076921	https://img.jgi.doe.gov/cgi-bin/mer/main.cgi?section=ScaffoldGraph&page=scaffoldGraph&scaffold_oid=2687453745&start_coord=1097840&end_coord=1129673	E. coli H1827/12	2718217897	Ga0175449_11	2718228158	2719238051	2719238118	1147805	1195541	47736	66	https://img.jgi.doe.gov/cgi-bin/mer/main.cgi?section=ScaffoldGraph&page=scaffoldGraph&scaffold_oid=2718228158&start_coord=1147805&end_coord=1195541	2719238052, 2719238053, 2719238054, 2719238055, 2719238056, 2719238057, 2719238058, 2719238059, 2719238060, 2719238061, 2719238062, 2719238063, 2719238064, 2719238065, 2719238066, 2719238067, 2719238068, 2719238069, 2719238070, 2719238071, 2719238072, 2719238073, 2719238074, 2719238075, 2719238076, 2719238077, 2719238078, 2719238079, 2719238080, 2719238081, 2719238082, 2719238083, 2719238084, 271…	1			Prophage	Caudoviricetes_Myoviridae				Prophage	2719238080_Kiwa__KwaB_2, 2719238081_Kiwa__KwaA, 2719238114_PD-T4-3__PD-T4-3, 2719238115_RM_Type_II__Type_II_MTases, 2719238116_RM_Type_II__Type_II_REases	Kiwa, PD-T4-3, RM_type_II	3
9_2718218097	9	2688076888	2688076921	https://img.jgi.doe.gov/cgi-bin/mer/main.cgi?section=ScaffoldGraph&page=scaffoldGraph&scaffold_oid=2687453745&start_coord=1097840&end_coord=1129673	E. coli H6	2718218097	Ga0175132_11	2718228586	2720069479	2720069510	1152096	1184034	31938	30	https://img.jgi.doe.gov/cgi-bin/mer/main.cgi?section=ScaffoldGraph&page=scaffoldGraph&scaffold_oid=2718228586&start_coord=1152096&end_coord=1184034	2720069480, 2720069481, 2720069482, 2720069483, 2720069484, 2720069485, 2720069486, 2720069487, 2720069488, 2720069489, 2720069490, 2720069491, 2720069492, 2720069493, 2720069494, 2720069495, 2720069496, 2720069497, 2720069498, 2720069499, 2720069500, 2720069501, 2720069502, 2720069503, 2720069504, 2720069505, 2720069506, 2720069507, 2720069508, 2720069509	2	E. coli H5	2718217868				IME	GInt	IME__GInt			0
9_2718218126	9	2688076888	2688076921	https://img.jgi.doe.gov/cgi-bin/mer/main.cgi?section=ScaffoldGraph&page=scaffoldGraph&scaffold_oid=2687453745&start_coord=1097840&end_coord=1129673	E. coli S42	2718218126	Ga0174962_11	2718228636	2720194749	2720194760	1174416	1183217	8801	10	https://img.jgi.doe.gov/cgi-bin/mer/main.cgi?section=ScaffoldGraph&page=scaffoldGraph&scaffold_oid=2718228636&start_coord=1174416&end_coord=1183217	2720194750, 2720194751, 2720194752, 2720194753, 2720194754, 2720194755, 2720194756, 2720194757, 2720194758, 2720194759	1								None			0
9_2718218127	9	2688076888	2688076921	https://img.jgi.doe.gov/cgi-bin/mer/main.cgi?section=ScaffoldGraph&page=scaffoldGraph&scaffold_oid=2687453745&start_coord=1097840&end_coord=1129673	E. coli S43	2718218127	Ga0174963_11	2718228637	2720199444	2720199460	1142436	1159466	17030	15	https://img.jgi.doe.gov/cgi-bin/mer/main.cgi?section=ScaffoldGraph&page=scaffoldGraph&scaffold_oid=2718228637&start_coord=1142436&end_coord=1159466	2720199445, 2720199446, 2720199447, 2720199448, 2720199449, 2720199450, 2720199451, 2720199452, 2720199453, 2720199454, 2720199455, 2720199456, 2720199457, 2720199458, 2720199459	1								None	2720199450_Septu__PtuB, 2720199451_Septu__PtuA	Septu	1
9_2718218128	9	2688076888	2688076921	https://img.jgi.doe.gov/cgi-bin/mer/main.cgi?section=ScaffoldGraph&page=scaffoldGraph&scaffold_oid=2687453745&start_coord=1097840&end_coord=1129673	E. coli S3	2718218128	Ga0174960_11	2718228638	2720204334	2720204350	1124593	1139335	14742	15	https://img.jgi.doe.gov/cgi-bin/mer/main.cgi?section=ScaffoldGraph&page=scaffoldGraph&scaffold_oid=2718228638&start_coord=1124593&end_coord=1139335	2720204335, 2720204336, 2720204337, 2720204338, 2720204339, 2720204340, 2720204341, 2720204342, 2720204343, 2720204344, 2720204345, 2720204346, 2720204347, 2720204348, 2720204349	1								None			0
9_2718218131	9	2688076888	2688076921	https://img.jgi.doe.gov/cgi-bin/mer/main.cgi?section=ScaffoldGraph&page=scaffoldGraph&scaffold_oid=2687453745&start_coord=1097840&end_coord=1129673	E. coli SLK172	2718218131	Ga0174967_12	2718228643	2720219854	2720219902	1193432	1246462	53030	47	https://img.jgi.doe.gov/cgi-bin/mer/main.cgi?section=ScaffoldGraph&page=scaffoldGraph&scaffold_oid=2718228643&start_coord=1193432&end_coord=1246462	2720219855, 2720219856, 2720219857, 2720219858, 2720219859, 2720219860, 2720219861, 2720219862, 2720219863, 2720219864, 2720219865, 2720219866, 2720219867, 2720219868, 2720219869, 2720219870, 2720219871, 2720219872, 2720219873, 2720219874, 2720219875, 2720219876, 2720219877, 2720219878, 2720219879, 2720219880, 2720219881, 2720219882, 2720219883, 2720219884, 2720219885, 2720219886, 2720219887, 272…	1			Prophage					Prophage	2720219871_RM__Type_I_REases, 2720219873_RM__Type_I_S, 2720219874_RM__Type_I_MTases	RM_type_I	1
9_2718218136	9	2688076888	2688076921	https://img.jgi.doe.gov/cgi-bin/mer/main.cgi?section=ScaffoldGraph&page=scaffoldGraph&scaffold_oid=2687453745&start_coord=1097840&end_coord=1129673	E. coli O177:H21	2718218136	Ga0175790_11	2718228662	2720245876	2720245926	1254673	1292760	38087	49	https://img.jgi.doe.gov/cgi-bin/mer/main.cgi?section=ScaffoldGraph&page=scaffoldGraph&scaffold_oid=2718228662&start_coord=1254673&end_coord=1292760	2720245877, 2720245878, 2720245879, 2720245880, 2720245881, 2720245882, 2720245883, 2720245884, 2720245885, 2720245886, 2720245887, 2720245888, 2720245889, 2720245890, 2720245891, 2720245892, 2720245893, 2720245894, 2720245895, 2720245896, 2720245897, 2720245898, 2720245899, 2720245900, 2720245901, 2720245902, 2720245903, 2720245904, 2720245905, 2720245906, 2720245907, 2720245908, 2720245909, 272…	1			Prophage	Caudoviricetes_Peduoviridae_Felsduovirus				Prophage			0
9_2718218139	9	2688076888	2688076921	https://img.jgi.doe.gov/cgi-bin/mer/main.cgi?section=ScaffoldGraph&page=scaffoldGraph&scaffold_oid=2687453745&start_coord=1097840&end_coord=1129673	E. coli CFSAN004176	2718218139	Ga0175791_14	2718228673	2720254407	2720254432	1237116	1258171	21055	24	https://img.jgi.doe.gov/cgi-bin/mer/main.cgi?section=ScaffoldGraph&page=scaffoldGraph&scaffold_oid=2718228673&start_coord=1237116&end_coord=1258171	2720254408, 2720254409, 2720254410, 2720254411, 2720254412, 2720254413, 2720254414, 2720254415, 2720254416, 2720254417, 2720254418, 2720254419, 2720254420, 2720254421, 2720254422, 2720254423, 2720254424, 2720254425, 2720254426, 2720254427, 2720254428, 2720254429, 2720254430, 2720254431	1			Prophage			IME		Prophage__IME	2720254412_Retron_VI__HTH, 2720254413_Retron__RT_Tot, 2720254411_Retron_VI__SP_VI	Retron_VI	1
9_2718218168	9	2688076888	2688076921	https://img.jgi.doe.gov/cgi-bin/mer/main.cgi?section=ScaffoldGraph&page=scaffoldGraph&scaffold_oid=2687453745&start_coord=1097840&end_coord=1129673	E. coli S51	2718218168	Ga0175467_11	2718228723	2720376682	2720376709	1139483	1161814	22331	26	https://img.jgi.doe.gov/cgi-bin/mer/main.cgi?section=ScaffoldGraph&page=scaffoldGraph&scaffold_oid=2718228723&start_coord=1139483&end_coord=1161814	2720376683, 2720376684, 2720376685, 2720376686, 2720376687, 2720376688, 2720376689, 2720376690, 2720376691, 2720376692, 2720376693, 2720376694, 2720376695, 2720376696, 2720376697, 2720376698, 2720376699, 2720376700, 2720376701, 2720376702, 2720376703, 2720376704, 2720376705, 2720376706, 2720376707, 2720376708	5	E. coli PARC445, E. coli 9Z, E. coli HUSEC2011, E. coli sv. O104:H4 C227-11 368 shch	2684622620, 2700989476, 2687453188, 2718217874						None	2720376692_PD-Lambda-4__PD-Lambda-4_B, 2720376693_PD-Lambda-4__PD-Lambda-4_B, 2720376694_PD-Lambda-4__PD-Lambda-4_A, 2720376698_PD-Lambda-4__PD-Lambda-4_A	PD-Lambda-4	1
9_2718218228	9	2688076888	2688076921	https://img.jgi.doe.gov/cgi-bin/mer/main.cgi?section=ScaffoldGraph&page=scaffoldGraph&scaffold_oid=2687453745&start_coord=1097840&end_coord=1129673	E. coli sv. O157:H7 350	2718218228	Ga0175959_11	2718228828	2720589556	2720589597	1162364	1196837	34473	40	https://img.jgi.doe.gov/cgi-bin/mer/main.cgi?section=ScaffoldGraph&page=scaffoldGraph&scaffold_oid=2718228828&start_coord=1162364&end_coord=1196837	2720589557, 2720589558, 2720589559, 2720589560, 2720589561, 2720589562, 2720589563, 2720589564, 2720589565, 2720589566, 2720589567, 2720589568, 2720589569, 2720589570, 2720589571, 2720589572, 2720589573, 2720589574, 2720589575, 2720589576, 2720589577, 2720589578, 2720589579, 2720589580, 2720589581, 2720589582, 2720589583, 2720589584, 2720589585, 2720589586, 2720589587, 2720589588, 2720589589, 272…	1			Prophage				GInt	Prophage__GInt			0
9_2718218305	9	2688076888	2688076921	https://img.jgi.doe.gov/cgi-bin/mer/main.cgi?section=ScaffoldGraph&page=scaffoldGraph&scaffold_oid=2687453745&start_coord=1097840&end_coord=1129673	E. coli sv. O157:H7 155	2718218305	Ga0175451_12	2718228975	2720903625	2720903670	1167992	1203744	35752	44	https://img.jgi.doe.gov/cgi-bin/mer/main.cgi?section=ScaffoldGraph&page=scaffoldGraph&scaffold_oid=2718228975&start_coord=1167992&end_coord=1203744	2720903626, 2720903627, 2720903628, 2720903629, 2720903630, 2720903631, 2720903632, 2720903633, 2720903634, 2720903635, 2720903636, 2720903637, 2720903638, 2720903639, 2720903640, 2720903641, 2720903642, 2720903643, 2720903644, 2720903645, 2720903646, 2720903647, 2720903648, 2720903649, 2720903650, 2720903651, 2720903652, 2720903653, 2720903654, 2720903655, 2720903656, 2720903657, 2720903658, 272…	9	E. coli sv. O157:H7 9000, E. coli sv. O157:H7 10671, E. coli O157 180-PT54, E. coli sv. O157:H7 319, E. coli O157 644-PT8, E. coli C1-057	2718217789, 2718217787, 2718218227, 2721755651, 2721755646, 2630968414	Prophage				GInt	Prophage__GInt			0
9_2718218308	9	2688076888	2688076921	https://img.jgi.doe.gov/cgi-bin/mer/main.cgi?section=ScaffoldGraph&page=scaffoldGraph&scaffold_oid=2687453745&start_coord=1097840&end_coord=1129673	E. coli C9	2718218308	Ga0175453_11	2718228983	2720916395	2720916403	1078451	1088506	10055	7	https://img.jgi.doe.gov/cgi-bin/mer/main.cgi?section=ScaffoldGraph&page=scaffoldGraph&scaffold_oid=2718228983&start_coord=1078451&end_coord=1088506	2720916396, 2720916397, 2720916398, 2720916399, 2720916400, 2720916401, 2720916402	15	E. coli G300, E. coli CVM N33742PS, E. coli D4, E. coli 6409, E. coli CVM N33429PS, E. coli UCD_JA65, E. coli D9, E. coli G114, E. coli G184, E. coli CVM N38795PS, E. coli 08-00022, E. coli G8, E. coli G6/7, E. coli 33	2703718849, 2737471837, 2718218304, 2687453454, 2737471869, 2636416110, 2721755663, 2681813236, 2703718834, 2734482777, 2718217859, 2651869785, 2630968342, 2681813166						None			0
9_2718218309	9	2688076888	2688076921	https://img.jgi.doe.gov/cgi-bin/mer/main.cgi?section=ScaffoldGraph&page=scaffoldGraph&scaffold_oid=2687453745&start_coord=1097840&end_coord=1129673	E. coli C2	2718218309	Ga0175452_12	2718228987	2720921105	2720921162	1147877	1192098	44221	56	https://img.jgi.doe.gov/cgi-bin/mer/main.cgi?section=ScaffoldGraph&page=scaffoldGraph&scaffold_oid=2718228987&start_coord=1147877&end_coord=1192098	2720921106, 2720921107, 2720921108, 2720921109, 2720921110, 2720921111, 2720921112, 2720921113, 2720921114, 2720921115, 2720921116, 2720921117, 2720921118, 2720921119, 2720921120, 2720921121, 2720921122, 2720921123, 2720921124, 2720921125, 2720921126, 2720921127, 2720921128, 2720921129, 2720921130, 2720921131, 2720921132, 2720921133, 2720921134, 2720921135, 2720921136, 2720921137, 2720921138, 272…	1			Prophage	Caudoviricetes_Peduoviridae_Felsduovirus				Prophage			0
9_2718218355	9	2688076888	2688076921	https://img.jgi.doe.gov/cgi-bin/mer/main.cgi?section=ScaffoldGraph&page=scaffoldGraph&scaffold_oid=2687453745&start_coord=1097840&end_coord=1129673	E. coli M10	2718218355	Ga0175965_15	2718229071	2721105801	2721105860	1135995	1188039	52044	58	https://img.jgi.doe.gov/cgi-bin/mer/main.cgi?section=ScaffoldGraph&page=scaffoldGraph&scaffold_oid=2718229071&start_coord=1135995&end_coord=1188039	2721105802, 2721105803, 2721105804, 2721105805, 2721105806, 2721105807, 2721105808, 2721105809, 2721105810, 2721105811, 2721105812, 2721105813, 2721105814, 2721105815, 2721105816, 2721105817, 2721105818, 2721105819, 2721105820, 2721105821, 2721105822, 2721105823, 2721105824, 2721105825, 2721105826, 2721105827, 2721105828, 2721105829, 2721105830, 2721105831, 2721105832, 2721105833, 2721105834, 272…	1			Prophage	Caudoviricetes_Siphoviridae				Prophage	2721105856_PD-T4-3__PD-T4-3, 2721105857_RM_Type_II__Type_II_MTases, 2721105858_RM_Type_II__Type_II_REases	PD-T4-3, RM_type_II	2
9_2718218360	9	2688076888	2688076921	https://img.jgi.doe.gov/cgi-bin/mer/main.cgi?section=ScaffoldGraph&page=scaffoldGraph&scaffold_oid=2687453745&start_coord=1097840&end_coord=1129673	E. coli sv. O157:H7 FRIK944	2718218360	Ga0175963_11	2718229077	2721129453	2721129493	1173125	1206358	33233	39	https://img.jgi.doe.gov/cgi-bin/mer/main.cgi?section=ScaffoldGraph&page=scaffoldGraph&scaffold_oid=2718229077&start_coord=1173125&end_coord=1206358	2721129454, 2721129455, 2721129456, 2721129457, 2721129458, 2721129459, 2721129460, 2721129461, 2721129462, 2721129463, 2721129464, 2721129465, 2721129466, 2721129467, 2721129468, 2721129469, 2721129470, 2721129471, 2721129472, 2721129473, 2721129474, 2721129475, 2721129476, 2721129477, 2721129478, 2721129479, 2721129480, 2721129481, 2721129482, 2721129483, 2721129484, 2721129485, 2721129486, 272…	1			Prophage	Caudoviricetes_Pankowvirus			GInt	Prophage__GInt			0
9_2718218361	9	2688076888	2688076921	https://img.jgi.doe.gov/cgi-bin/mer/main.cgi?section=ScaffoldGraph&page=scaffoldGraph&scaffold_oid=2687453745&start_coord=1097840&end_coord=1129673	E. coli S21	2718218361	Ga0175962_11	2718229079	2721135395	2721135416	1127465	1147323	19858	20	https://img.jgi.doe.gov/cgi-bin/mer/main.cgi?section=ScaffoldGraph&page=scaffoldGraph&scaffold_oid=2718229079&start_coord=1127465&end_coord=1147323	2721135396, 2721135397, 2721135398, 2721135399, 2721135400, 2721135401, 2721135402, 2721135403, 2721135404, 2721135405, 2721135406, 2721135407, 2721135408, 2721135409, 2721135410, 2721135411, 2721135412, 2721135413, 2721135414, 2721135415	2	E. coli H14	2721755723			P4			P4	2721135412_PD-T7-2__PD-T7-2_B, 2721135413_PD-T7-2__PD-T7-2_A	PD-T7-2	1
9_2718218396	9	2688076888	2688076921	https://img.jgi.doe.gov/cgi-bin/mer/main.cgi?section=ScaffoldGraph&page=scaffoldGraph&scaffold_oid=2687453745&start_coord=1097840&end_coord=1129673	E. coli sv. O157:H7 7784	2718218396	Ga0175293_11	2718229153	2721289228	2721289264	1161944	1193910	31966	35	https://img.jgi.doe.gov/cgi-bin/mer/main.cgi?section=ScaffoldGraph&page=scaffoldGraph&scaffold_oid=2718229153&start_coord=1161944&end_coord=1193910	2721289229, 2721289230, 2721289231, 2721289232, 2721289233, 2721289234, 2721289235, 2721289236, 2721289237, 2721289238, 2721289239, 2721289240, 2721289241, 2721289242, 2721289243, 2721289244, 2721289245, 2721289246, 2721289247, 2721289248, 2721289249, 2721289250, 2721289251, 2721289252, 2721289253, 2721289254, 2721289255, 2721289256, 2721289257, 2721289258, 2721289259, 2721289260, 2721289261, 272…	1			Prophage				GInt	Prophage__GInt			0
9_2718218397	9	2688076888	2688076921	https://img.jgi.doe.gov/cgi-bin/mer/main.cgi?section=ScaffoldGraph&page=scaffoldGraph&scaffold_oid=2687453745&start_coord=1097840&end_coord=1129673	E. coli FORC_041	2718218397	Ga0175292_11	2718229155	2721294740	2721294747	1231484	1239160	7676	6	https://img.jgi.doe.gov/cgi-bin/mer/main.cgi?section=ScaffoldGraph&page=scaffoldGraph&scaffold_oid=2718229155&start_coord=1231484&end_coord=1239160	2721294741, 2721294742, 2721294743, 2721294744, 2721294745, 2721294746	28	E. coli CVM N34077PS, E. coli 3-267-03_S4_C2, E. coli E831, E. coli E822, E. coli E229, E. coli CVM N33806PS, E. coli CVM N33804PS, E. coli 2-222-05_S1_C1, E. coli EC2_7, E. coli 210205630, E. coli 50673720, E. coli sv. O168 09-00049, E. coli GB089, E. coli STEC 2211, E. coli sv. 103 FHI16, E. coli B83, E. coli CVM N37059PS, E. coli 2-222-05_S1_C2, E. coli 07-3550, E. coli CVM N36918PS, E. coli 3…	2737471831, 2606217110, 2740892281, 2684622581, 2711768059, 2737471835, 2737471836, 2617270985, 2654587745, 2721755676, 2695420793, 2721755660, 2718217885, 2703718801, 2740892234, 2740892035, 2734482781, 2617270941, 2711768036, 2734482783, 2606217116, 2609459836, 2684622775, 2657244961, 2740892489, 2737471827, 2718217714						None			0
9_2718218402	9	2688076888	2688076921	https://img.jgi.doe.gov/cgi-bin/mer/main.cgi?section=ScaffoldGraph&page=scaffoldGraph&scaffold_oid=2687453745&start_coord=1097840&end_coord=1129673	E. coli D1	2718218402	Ga0175294_13	2718229166	2721315060	2721315080	1385697	1405449	19752	19	https://img.jgi.doe.gov/cgi-bin/mer/main.cgi?section=ScaffoldGraph&page=scaffoldGraph&scaffold_oid=2718229166&start_coord=1385697&end_coord=1405449	2721315061, 2721315062, 2721315063, 2721315064, 2721315065, 2721315066, 2721315067, 2721315068, 2721315069, 2721315070, 2721315071, 2721315072, 2721315073, 2721315074, 2721315075, 2721315076, 2721315077, 2721315078, 2721315079	3	E. coli M9, E. coli M19	2718218101, 2721755722						None	2721315064_PD-Lambda-4__PD-Lambda-4_A, 2721315067_PD-Lambda-4__PD-Lambda-4_A, 2721315068_PD-Lambda-4__PD-Lambda-4_B, 2721315069_PD-Lambda-4__PD-Lambda-4_B	PD-Lambda-4	1
9_2718218434	9	2688076888	2688076921	https://img.jgi.doe.gov/cgi-bin/mer/main.cgi?section=ScaffoldGraph&page=scaffoldGraph&scaffold_oid=2687453745&start_coord=1097840&end_coord=1129673	E. coli D2	2718218434	Ga0175117_12	2718229225	2721456244	2721456257	1225731	1244584	18853	12	https://img.jgi.doe.gov/cgi-bin/mer/main.cgi?section=ScaffoldGraph&page=scaffoldGraph&scaffold_oid=2718229225&start_coord=1225731&end_coord=1244584	2721456245, 2721456246, 2721456247, 2721456248, 2721456249, 2721456250, 2721456251, 2721456252, 2721456253, 2721456254, 2721456255, 2721456256	1								None			0
9_2718218449	9	2688076888	2688076921	https://img.jgi.doe.gov/cgi-bin/mer/main.cgi?section=ScaffoldGraph&page=scaffoldGraph&scaffold_oid=2687453745&start_coord=1097840&end_coord=1129673	E. coli sv. O157:H7 272	2718218449	Ga0174943_12	2718229251	2721518782	2721518824	1176612	1211127	34515	41	https://img.jgi.doe.gov/cgi-bin/mer/main.cgi?section=ScaffoldGraph&page=scaffoldGraph&scaffold_oid=2718229251&start_coord=1176612&end_coord=1211127	2721518783, 2721518784, 2721518785, 2721518786, 2721518787, 2721518788, 2721518789, 2721518790, 2721518791, 2721518792, 2721518793, 2721518794, 2721518795, 2721518796, 2721518797, 2721518798, 2721518799, 2721518800, 2721518801, 2721518802, 2721518803, 2721518804, 2721518805, 2721518806, 2721518807, 2721518808, 2721518809, 2721518810, 2721518811, 2721518812, 2721518813, 2721518814, 2721518815, 272…	1			Prophage				GInt	Prophage__GInt			0
9_2718218450	9	2688076888	2688076921	https://img.jgi.doe.gov/cgi-bin/mer/main.cgi?section=ScaffoldGraph&page=scaffoldGraph&scaffold_oid=2687453745&start_coord=1097840&end_coord=1129673	E. coli MRSN346638	2718218450	Ga0174942_12	2718229253	2721524283	2721524330	1121827	1164448	42621	46	https://img.jgi.doe.gov/cgi-bin/mer/main.cgi?section=ScaffoldGraph&page=scaffoldGraph&scaffold_oid=2718229253&start_coord=1121827&end_coord=1164448	2721524284, 2721524285, 2721524286, 2721524287, 2721524288, 2721524289, 2721524290, 2721524291, 2721524292, 2721524293, 2721524294, 2721524295, 2721524296, 2721524297, 2721524298, 2721524299, 2721524300, 2721524301, 2721524302, 2721524303, 2721524304, 2721524305, 2721524306, 2721524307, 2721524308, 2721524309, 2721524310, 2721524311, 2721524312, 2721524313, 2721524314, 2721524315, 2721524316, 272…	4	E. coli MRSN346595, E. coli MRSN352231, E. coli MRSN346355	2721755706, 2718218307, 2718217863	Prophage					Prophage			0
9_2718218453	9	2688076888	2688076921	https://img.jgi.doe.gov/cgi-bin/mer/main.cgi?section=ScaffoldGraph&page=scaffoldGraph&scaffold_oid=2687453745&start_coord=1097840&end_coord=1129673	E. coli D3	2718218453	Ga0174945_11	2718229261	2721537056	2721537123	1149075	1203850	54775	66	https://img.jgi.doe.gov/cgi-bin/mer/main.cgi?section=ScaffoldGraph&page=scaffoldGraph&scaffold_oid=2718229261&start_coord=1149075&end_coord=1203850	2721537057, 2721537058, 2721537059, 2721537060, 2721537061, 2721537062, 2721537063, 2721537064, 2721537065, 2721537066, 2721537067, 2721537068, 2721537069, 2721537070, 2721537071, 2721537072, 2721537073, 2721537074, 2721537075, 2721537076, 2721537077, 2721537078, 2721537079, 2721537080, 2721537081, 2721537082, 2721537083, 2721537084, 2721537085, 2721537086, 2721537087, 2721537088, 2721537089, 272…	1								None	2721537071_Hachiman_I__HamA1, 2721537072_Hachiman_I__HamA1, 2721537073_Hachiman_I__HamB1	Hachiman_I	1
9_2721755653	9	2688076888	2688076921	https://img.jgi.doe.gov/cgi-bin/mer/main.cgi?section=ScaffoldGraph&page=scaffoldGraph&scaffold_oid=2687453745&start_coord=1097840&end_coord=1129673	E. coli sv. O36:H14 06-00048	2721755653	Ga0174784_12	2721801196	2723432887	2723432960	1280489	1338436	57947	72	https://img.jgi.doe.gov/cgi-bin/mer/main.cgi?section=ScaffoldGraph&page=scaffoldGraph&scaffold_oid=2721801196&start_coord=1280489&end_coord=1338436	2723432888, 2723432889, 2723432890, 2723432891, 2723432892, 2723432893, 2723432894, 2723432895, 2723432896, 2723432897, 2723432898, 2723432899, 2723432900, 2723432901, 2723432902, 2723432903, 2723432904, 2723432905, 2723432906, 2723432907, 2723432908, 2723432909, 2723432910, 2723432911, 2723432912, 2723432913, 2723432914, 2723432915, 2723432916, 2723432917, 2723432918, 2723432919, 2723432920, 272…	1			Prophage					Prophage			0
9_2721755662	9	2688076888	2688076921	https://img.jgi.doe.gov/cgi-bin/mer/main.cgi?section=ScaffoldGraph&page=scaffoldGraph&scaffold_oid=2687453745&start_coord=1097840&end_coord=1129673	E. coli FORC_029	2721755662	Ga0175621_11	2721801213	2723471173	2723471195	1242390	1264469	22079	21	https://img.jgi.doe.gov/cgi-bin/mer/main.cgi?section=ScaffoldGraph&page=scaffoldGraph&scaffold_oid=2721801213&start_coord=1242390&end_coord=1264469	2723471174, 2723471175, 2723471176, 2723471177, 2723471178, 2723471179, 2723471180, 2723471181, 2723471182, 2723471183, 2723471184, 2723471185, 2723471186, 2723471187, 2723471188, 2723471189, 2723471190, 2723471191, 2723471192, 2723471193, 2723471194	3	E. coli M11, E. coli M6	2718218134, 2718218098	Prophage					Prophage	2723471189_PD-Lambda-4__PD-Lambda-4_B, 2723471190_PD-Lambda-4__PD-Lambda-4_B, 2723471191_PD-Lambda-4__PD-Lambda-4_A	PD-Lambda-4	1
9_2721755710	9	2688076888	2688076921	https://img.jgi.doe.gov/cgi-bin/mer/main.cgi?section=ScaffoldGraph&page=scaffoldGraph&scaffold_oid=2687453745&start_coord=1097840&end_coord=1129673	E. coli D5	2721755710	Ga0175946_11	2721801310	2723680188	2723680267	1129697	1197213	67516	78	https://img.jgi.doe.gov/cgi-bin/mer/main.cgi?section=ScaffoldGraph&page=scaffoldGraph&scaffold_oid=2721801310&start_coord=1129697&end_coord=1197213	2723680189, 2723680190, 2723680191, 2723680192, 2723680193, 2723680194, 2723680195, 2723680196, 2723680197, 2723680198, 2723680199, 2723680200, 2723680201, 2723680202, 2723680203, 2723680204, 2723680205, 2723680206, 2723680207, 2723680208, 2723680209, 2723680210, 2723680211, 2723680212, 2723680213, 2723680214, 2723680215, 2723680216, 2723680217, 2723680218, 2723680219, 2723680220, 2723680221, 272…	1			Prophage	Caudoviricetes_Siphoviridae				Prophage	2723680200_PD-Lambda-4__PD-Lambda-4_B, 2723680201_PD-Lambda-4__PD-Lambda-4_B, 2723680202_PD-Lambda-4__PD-Lambda-4_A, 2723680263_PD-T4-3__PD-T4-3, 2723680264_RM_Type_II__Type_II_MTases, 2723680265_RM_Type_II__Type_II_REases	PD-Lambda-4, PD-T4-3, RM_type_II	3
9_2721755711	9	2688076888	2688076921	https://img.jgi.doe.gov/cgi-bin/mer/main.cgi?section=ScaffoldGraph&page=scaffoldGraph&scaffold_oid=2687453745&start_coord=1097840&end_coord=1129673	E. coli C5	2721755711	Ga0175945_12	2721801314	2723687210	2723687293	2963426	3031490	68064	82	https://img.jgi.doe.gov/cgi-bin/mer/main.cgi?section=ScaffoldGraph&page=scaffoldGraph&scaffold_oid=2721801314&start_coord=2963426&end_coord=3031490	2723687211, 2723687212, 2723687213, 2723687214, 2723687215, 2723687216, 2723687217, 2723687218, 2723687219, 2723687220, 2723687221, 2723687222, 2723687223, 2723687224, 2723687225, 2723687226, 2723687227, 2723687228, 2723687229, 2723687230, 2723687231, 2723687232, 2723687233, 2723687234, 2723687235, 2723687236, 2723687237, 2723687238, 2723687239, 2723687240, 2723687241, 2723687242, 2723687243, 272…	1			Prophage	Caudoviricetes_Lambdavirus				Prophage	2723687279_PD-Lambda-4__PD-Lambda-4_A, 2723687280_PD-Lambda-4__PD-Lambda-4_B, 2723687281_PD-Lambda-4__PD-Lambda-4_B	PD-Lambda-4	1
9_2721755725	9	2688076888	2688076921	https://img.jgi.doe.gov/cgi-bin/mer/main.cgi?section=ScaffoldGraph&page=scaffoldGraph&scaffold_oid=2687453745&start_coord=1097840&end_coord=1129673	E. coli 268-78-1	2721755725	Ga0174803_11	2721801356	2723744850	2723744916	1201851	1247977	46126	65	https://img.jgi.doe.gov/cgi-bin/mer/main.cgi?section=ScaffoldGraph&page=scaffoldGraph&scaffold_oid=2721801356&start_coord=1201851&end_coord=1247977	2723744851, 2723744852, 2723744853, 2723744854, 2723744855, 2723744856, 2723744857, 2723744858, 2723744859, 2723744860, 2723744861, 2723744862, 2723744863, 2723744864, 2723744865, 2723744866, 2723744867, 2723744868, 2723744869, 2723744870, 2723744871, 2723744872, 2723744873, 2723744874, 2723744875, 2723744876, 2723744877, 2723744878, 2723744879, 2723744880, 2723744881, 2723744882, 2723744883, 272…	1			Prophage	Caudoviricetes_Sepvirinae_Traversvirus				Prophage			0
9_2721755726	9	2688076888	2688076921	https://img.jgi.doe.gov/cgi-bin/mer/main.cgi?section=ScaffoldGraph&page=scaffoldGraph&scaffold_oid=2687453745&start_coord=1097840&end_coord=1129673	E. coli H15	2721755726	Ga0174802_12	2721801358	2723750443	2723750467	1129658	1150678	21020	23	https://img.jgi.doe.gov/cgi-bin/mer/main.cgi?section=ScaffoldGraph&page=scaffoldGraph&scaffold_oid=2721801358&start_coord=1129658&end_coord=1150678	2723750444, 2723750445, 2723750446, 2723750447, 2723750448, 2723750449, 2723750450, 2723750451, 2723750452, 2723750453, 2723750454, 2723750455, 2723750456, 2723750457, 2723750458, 2723750459, 2723750460, 2723750461, 2723750462, 2723750463, 2723750464, 2723750465, 2723750466	1								None	2723750454_PD-Lambda-4__PD-Lambda-4_B, 2723750455_PD-Lambda-4__PD-Lambda-4_B, 2723750456_PD-Lambda-4__PD-Lambda-4_A	PD-Lambda-4	1
9_2728369184	9	2688076888	2688076921	https://img.jgi.doe.gov/cgi-bin/mer/main.cgi?section=ScaffoldGraph&page=scaffoldGraph&scaffold_oid=2687453745&start_coord=1097840&end_coord=1129673	E. coli CD121	2728369184	Ga0127340_1021	2728407388	2729530610	2729530663	116206	167819	51613	52	https://img.jgi.doe.gov/cgi-bin/mer/main.cgi?section=ScaffoldGraph&page=scaffoldGraph&scaffold_oid=2728407388&start_coord=116206&end_coord=167819	2729530611, 2729530612, 2729530613, 2729530614, 2729530615, 2729530616, 2729530617, 2729530618, 2729530619, 2729530620, 2729530621, 2729530622, 2729530623, 2729530624, 2729530625, 2729530626, 2729530627, 2729530628, 2729530629, 2729530630, 2729530631, 2729530632, 2729530633, 2729530634, 2729530635, 2729530636, 2729530637, 2729530638, 2729530639, 2729530640, 2729530641, 2729530642, 2729530643, 272…	1					P4	IME		P4__IME	2729530654_Retron_VI__HTH, 2729530655_Retron__RT_Tot, 2729530658_RM_Type_II__Type_II_REases, 2729530659_RM_Type_II__Type_II_MTases, 2729530653_Retron_VI__SP_VI	Retron_VI, RM_type_II	2
9_2737471839	9	2688076888	2688076921	https://img.jgi.doe.gov/cgi-bin/mer/main.cgi?section=ScaffoldGraph&page=scaffoldGraph&scaffold_oid=2687453745&start_coord=1097840&end_coord=1129673	E. coli CVM N33707PS	2737471839	Ga0130684_1035	2737498601	2737978743	2737978762	118040	137171	19131	18	https://img.jgi.doe.gov/cgi-bin/mer/main.cgi?section=ScaffoldGraph&page=scaffoldGraph&scaffold_oid=2737498601&start_coord=118040&end_coord=137171	2737978744, 2737978745, 2737978746, 2737978747, 2737978748, 2737978749, 2737978750, 2737978751, 2737978752, 2737978753, 2737978754, 2737978755, 2737978756, 2737978757, 2737978758, 2737978759, 2737978760, 2737978761	2	E. coli CVM N34577PS	2737471857			P4			P4	2737978758_Septu__PtuB, 2737978759_Septu__PtuA	Septu	1
9_2737471841	9	2688076888	2688076921	https://img.jgi.doe.gov/cgi-bin/mer/main.cgi?section=ScaffoldGraph&page=scaffoldGraph&scaffold_oid=2687453745&start_coord=1097840&end_coord=1129673	E. coli CVM N33651PS	2737471841	Ga0130686_1021	2737498866	2737988607	2737988637	24012	49029	25017	29	https://img.jgi.doe.gov/cgi-bin/mer/main.cgi?section=ScaffoldGraph&page=scaffoldGraph&scaffold_oid=2737498866&start_coord=24012&end_coord=49029	2737988608, 2737988609, 2737988610, 2737988611, 2737988612, 2737988613, 2737988614, 2737988615, 2737988616, 2737988617, 2737988618, 2737988619, 2737988620, 2737988621, 2737988622, 2737988623, 2737988624, 2737988625, 2737988626, 2737988627, 2737988628, 2737988629, 2737988630, 2737988631, 2737988632, 2737988633, 2737988634, 2737988635, 2737988636	1			Prophage					Prophage	2737988629_dCTPdeaminase__dCTPdeaminase	dCTPdeaminase	1
9_2737471842	9	2688076888	2688076921	https://img.jgi.doe.gov/cgi-bin/mer/main.cgi?section=ScaffoldGraph&page=scaffoldGraph&scaffold_oid=2687453745&start_coord=1097840&end_coord=1129673	E. coli CVM N33640PS	2737471842	Ga0130687_110	2737498974	2737993689	2737993721	24023	54534	30511	31	https://img.jgi.doe.gov/cgi-bin/mer/main.cgi?section=ScaffoldGraph&page=scaffoldGraph&scaffold_oid=2737498974&start_coord=24023&end_coord=54534	2737993690, 2737993691, 2737993692, 2737993693, 2737993694, 2737993695, 2737993696, 2737993697, 2737993698, 2737993699, 2737993700, 2737993701, 2737993702, 2737993703, 2737993704, 2737993705, 2737993706, 2737993707, 2737993708, 2737993709, 2737993710, 2737993711, 2737993712, 2737993713, 2737993714, 2737993715, 2737993716, 2737993717, 2737993718, 2737993719, 2737993720	1								None	2737993698_RM_Type_III__Type_III_REases, 2737993699_RM_Type_III__Type_III_MTases	RM_type_III	1
9_2737471856	9	2688076888	2688076921	https://img.jgi.doe.gov/cgi-bin/mer/main.cgi?section=ScaffoldGraph&page=scaffoldGraph&scaffold_oid=2687453745&start_coord=1097840&end_coord=1129673	E. coli CVM N35912PS	2737471856	Ga0130701_1004	2737501042	2738062693	2738062711	173999	194548	20549	17	https://img.jgi.doe.gov/cgi-bin/mer/main.cgi?section=ScaffoldGraph&page=scaffoldGraph&scaffold_oid=2737501042&start_coord=173999&end_coord=194548	2738062694, 2738062695, 2738062696, 2738062697, 2738062698, 2738062699, 2738062700, 2738062701, 2738062702, 2738062703, 2738062704, 2738062705, 2738062706, 2738062707, 2738062708, 2738062709, 2738062710	1					P4			P4	2738062707_PD-T7-2__PD-T7-2_B, 2738062708_PD-T7-2__PD-T7-2_A	PD-T7-2	1
9_2737471862	9	2688076888	2688076921	https://img.jgi.doe.gov/cgi-bin/mer/main.cgi?section=ScaffoldGraph&page=scaffoldGraph&scaffold_oid=2687453745&start_coord=1097840&end_coord=1129673	E. coli CVM N33857PS	2737471862	Ga0130707_120	2737501877	2738096126	2738096145	91621	112405	20784	18	https://img.jgi.doe.gov/cgi-bin/mer/main.cgi?section=ScaffoldGraph&page=scaffoldGraph&scaffold_oid=2737501877&start_coord=91621&end_coord=112405	2738096127, 2738096128, 2738096129, 2738096130, 2738096131, 2738096132, 2738096133, 2738096134, 2738096135, 2738096136, 2738096137, 2738096138, 2738096139, 2738096140, 2738096141, 2738096142, 2738096143, 2738096144	1					P4			P4	2738096141_PD-T7-2__PD-T7-2_B, 2738096142_PD-T7-2__PD-T7-2_A	PD-T7-2	1
9_2740892042	9	2688076888	2688076921	https://img.jgi.doe.gov/cgi-bin/mer/main.cgi?section=ScaffoldGraph&page=scaffoldGraph&scaffold_oid=2687453745&start_coord=1097840&end_coord=1129673	E. coli B116	2740892042	Ga0130921_109	2740906172	2741640518	2741640533	25300	36983	11683	14	https://img.jgi.doe.gov/cgi-bin/mer/main.cgi?section=ScaffoldGraph&page=scaffoldGraph&scaffold_oid=2740906172&start_coord=25300&end_coord=36983	2741640519, 2741640520, 2741640521, 2741640522, 2741640523, 2741640524, 2741640525, 2741640526, 2741640527, 2741640528, 2741640529, 2741640530, 2741640531, 2741640532	1					P4			P4			0
9_2740892282	9	2688076888	2688076921	https://img.jgi.doe.gov/cgi-bin/mer/main.cgi?section=ScaffoldGraph&page=scaffoldGraph&scaffold_oid=2687453745&start_coord=1097840&end_coord=1129673	E. coli 08-4349	2740892282	Ga0132382_1006	2740968780	2742826664	2742826691	24262	57902	33640	26	https://img.jgi.doe.gov/cgi-bin/mer/main.cgi?section=ScaffoldGraph&page=scaffoldGraph&scaffold_oid=2740968780&start_coord=24262&end_coord=57902	2742826665, 2742826666, 2742826667, 2742826668, 2742826669, 2742826670, 2742826671, 2742826672, 2742826673, 2742826674, 2742826675, 2742826676, 2742826677, 2742826678, 2742826679, 2742826680, 2742826681, 2742826682, 2742826683, 2742826684, 2742826685, 2742826686, 2742826687, 2742826688, 2742826689, 2742826690	1								None			0
9_2740892322	9	2688076888	2688076921	https://img.jgi.doe.gov/cgi-bin/mer/main.cgi?section=ScaffoldGraph&page=scaffoldGraph&scaffold_oid=2687453745&start_coord=1097840&end_coord=1129673	E. coli ErtR	2740892322	Ga0132430_1070	2740973822	2743044474	2743044489	165090	178541	13451	14	https://img.jgi.doe.gov/cgi-bin/mer/main.cgi?section=ScaffoldGraph&page=scaffoldGraph&scaffold_oid=2740973822&start_coord=165090&end_coord=178541	2743044475, 2743044476, 2743044477, 2743044478, 2743044479, 2743044480, 2743044481, 2743044482, 2743044483, 2743044484, 2743044485, 2743044486, 2743044487, 2743044488	2	E. coli ST131 ErtS	2690315815			P4			P4	2743044485_Hachiman__HamA_1, 2743044486_Hachiman__HamB	Hachiman	1
9_2744054909	9	2688076888	2688076921	https://img.jgi.doe.gov/cgi-bin/mer/main.cgi?section=ScaffoldGraph&page=scaffoldGraph&scaffold_oid=2687453745&start_coord=1097840&end_coord=1129673	E. coli KCJK1733	2744054909	Ga0133226_102	2744101212	2746128930	2746128937	24202	33214	9012	6	https://img.jgi.doe.gov/cgi-bin/mer/main.cgi?section=ScaffoldGraph&page=scaffoldGraph&scaffold_oid=2744101212&start_coord=24202&end_coord=33214	2746128931, 2746128932, 2746128933, 2746128934, 2746128935, 2746128936	72	E. coli E2, E. coli E1, E. coli E3, E. coli E4, E. coli E6, E. coli CMCEC_NDM_2, E. coli M1, E. coli M3, E. coli M18, E. coli 2-052-05_S4_C3, E. coli TOP2386, E. coli G240, E. coli 11-3518, E. coli CVM N34054PS, E. coli 403728, E. coli 201488_aEPEC, E. coli 201589_aEPEC, E. coli 402248_aEPEC, E. coli 102366_aEPEC, E. coli E5, E. coli MGH121, E. coli 108191, E. coli BIDMC98, E. coli G76, E. coli C…	2728368974, 2728368975, 2728368976, 2728368977, 2728368979, 2728369556, 2718217716, 2721755497, 2721755720, 2617270940, 2667528108, 2703718847, 2671181094, 2737471832, 2695420523, 2671180437, 2698536414, 2695420458, 2693429634, 2728368978, 2660238683, 2728369104, 2657245588, 2703718858, 2737471858, 2623620498, 2623620500, 2737471825, 2617271086, 2636415833, 2654587598, 2645727529, 2681813232, 271…						None			0
9_2744054914	9	2688076888	2688076921	https://img.jgi.doe.gov/cgi-bin/mer/main.cgi?section=ScaffoldGraph&page=scaffoldGraph&scaffold_oid=2687453745&start_coord=1097840&end_coord=1129673	E. coli S250	2744054914	Ga0133231_128	2744101634	2746159158	2746159172	24039	36194	12155	13	https://img.jgi.doe.gov/cgi-bin/mer/main.cgi?section=ScaffoldGraph&page=scaffoldGraph&scaffold_oid=2744101634&start_coord=24039&end_coord=36194	2746159159, 2746159160, 2746159161, 2746159162, 2746159163, 2746159164, 2746159165, 2746159166, 2746159167, 2746159168, 2746159169, 2746159170, 2746159171	2	E. coli RCE03	2740892441			P4			P4	2746159161_NLR_like_bNACHT01__NLR_like_bNACHT01	NLR_like_bNACHT01	1
10_2597489870	10	2688077039	2688077040	https://img.jgi.doe.gov/cgi-bin/mer/main.cgi?section=ScaffoldGraph&page=scaffoldGraph&scaffold_oid=2687453745&start_coord=1252034&end_coord=1254243	E. coli ETEC H10407	2597489870	Ga0046384_gi309700213.3	2597512794	2597791260	2597791321	1422256	1465431	43175	60	https://img.jgi.doe.gov/cgi-bin/mer/main.cgi?section=ScaffoldGraph&page=scaffoldGraph&scaffold_oid=2597512794&start_coord=1422256&end_coord=1465431	2597791261, 2597791262, 2597791263, 2597791264, 2597791265, 2597791266, 2597791267, 2597791268, 2597791269, 2597791270, 2597791271, 2597791272, 2597791273, 2597791274, 2597791275, 2597791276, 2597791277, 2597791278, 2597791279, 2597791280, 2597791281, 2597791282, 2597791283, 2597791284, 2597791285, 2597791286, 2597791287, 2597791288, 2597791289, 2597791290, 2597791291, 2597791292, 2597791293, 259…	2	E. coli SEC470	2630968827	Prophage	Caudoviricetes_Uetakevirus				Prophage			0
10_2606217101	10	2688077039	2688077040	https://img.jgi.doe.gov/cgi-bin/mer/main.cgi?section=ScaffoldGraph&page=scaffoldGraph&scaffold_oid=2687453745&start_coord=1252034&end_coord=1254243	E. coli 2-460-02_S1_C3	2606217101	Ga0054862_1096	2606217330	2606225486	2606225542	547085	587576	40491	55	https://img.jgi.doe.gov/cgi-bin/mer/main.cgi?section=ScaffoldGraph&page=scaffoldGraph&scaffold_oid=2606217330&start_coord=547085&end_coord=587576	2606225487, 2606225488, 2606225489, 2606225490, 2606225491, 2606225492, 2606225493, 2606225494, 2606225495, 2606225496, 2606225497, 2606225498, 2606225499, 2606225500, 2606225501, 2606225502, 2606225503, 2606225504, 2606225505, 2606225506, 2606225507, 2606225508, 2606225509, 2606225510, 2606225511, 2606225512, 2606225513, 2606225514, 2606225515, 2606225516, 2606225517, 2606225518, 2606225519, 260…	2	E. coli 2-427-07_S4_C2	2617270977	Prophage	Caudoviricetes_Uetakevirus				Prophage			0
10_2606217102	10	2688077039	2688077040	https://img.jgi.doe.gov/cgi-bin/mer/main.cgi?section=ScaffoldGraph&page=scaffoldGraph&scaffold_oid=2687453745&start_coord=1252034&end_coord=1254243	E. coli 2-222-05_S4_C2	2606217102	Ga0054935_1005	2606217361	2606228543	2606228563	97713	111887	14174	19	https://img.jgi.doe.gov/cgi-bin/mer/main.cgi?section=ScaffoldGraph&page=scaffoldGraph&scaffold_oid=2606217361&start_coord=97713&end_coord=111887	2606228544, 2606228545, 2606228546, 2606228547, 2606228548, 2606228549, 2606228550, 2606228551, 2606228552, 2606228553, 2606228554, 2606228555, 2606228556, 2606228557, 2606228558, 2606228559, 2606228560, 2606228561, 2606228562	1			Prophage					Prophage			0
10_2609459852	10	2688077039	2688077040	https://img.jgi.doe.gov/cgi-bin/mer/main.cgi?section=ScaffoldGraph&page=scaffoldGraph&scaffold_oid=2687453745&start_coord=1252034&end_coord=1254243	E. coli 5-366-08_S1_C3	2609459852	Ga0054863_1042	2609503659	2610260675	2610260731	100676	140432	39756	55	https://img.jgi.doe.gov/cgi-bin/mer/main.cgi?section=ScaffoldGraph&page=scaffoldGraph&scaffold_oid=2609503659&start_coord=100676&end_coord=140432	2610260676, 2610260677, 2610260678, 2610260679, 2610260680, 2610260681, 2610260682, 2610260683, 2610260684, 2610260685, 2610260686, 2610260687, 2610260688, 2610260689, 2610260690, 2610260691, 2610260692, 2610260693, 2610260694, 2610260695, 2610260696, 2610260697, 2610260698, 2610260699, 2610260700, 2610260701, 2610260702, 2610260703, 2610260704, 2610260705, 2610260706, 2610260707, 2610260708, 261…	1			Prophage	Caudoviricetes_Uetakevirus				Prophage			0
10_2623620498	10	2688077039	2688077040	https://img.jgi.doe.gov/cgi-bin/mer/main.cgi?section=ScaffoldGraph&page=scaffoldGraph&scaffold_oid=2687453745&start_coord=1252034&end_coord=1254243	E. coli RiKo 2308/09	2623620498	RIKO2308_56c	2623648590	2624676528	2624676581	107757	146496	38739	52	https://img.jgi.doe.gov/cgi-bin/mer/main.cgi?section=ScaffoldGraph&page=scaffoldGraph&scaffold_oid=2623648590&start_coord=107757&end_coord=146496	2624676529, 2624676530, 2624676531, 2624676532, 2624676533, 2624676534, 2624676535, 2624676536, 2624676537, 2624676538, 2624676539, 2624676540, 2624676541, 2624676542, 2624676543, 2624676544, 2624676545, 2624676546, 2624676547, 2624676548, 2624676549, 2624676550, 2624676551, 2624676552, 2624676553, 2624676554, 2624676555, 2624676556, 2624676557, 2624676558, 2624676559, 2624676560, 2624676561, 262…	2	E. coli G76	2703718858	Prophage	Caudoviricetes_Uetakevirus				Prophage			0
10_2627854066	10	2688077039	2688077040	https://img.jgi.doe.gov/cgi-bin/mer/main.cgi?section=ScaffoldGraph&page=scaffoldGraph&scaffold_oid=2687453745&start_coord=1252034&end_coord=1254243	E. coli 53C	2627854066	Ga0070889_101	2627912720	2630079185	2630079205	1738502	1754042	15540	19	https://img.jgi.doe.gov/cgi-bin/mer/main.cgi?section=ScaffoldGraph&page=scaffoldGraph&scaffold_oid=2627912720&start_coord=1738502&end_coord=1754042	2630079186, 2630079187, 2630079188, 2630079189, 2630079190, 2630079191, 2630079192, 2630079193, 2630079194, 2630079195, 2630079196, 2630079197, 2630079198, 2630079199, 2630079200, 2630079201, 2630079202, 2630079203, 2630079204	1						IME		IME			0
10_2630968533	10	2688077039	2688077040	https://img.jgi.doe.gov/cgi-bin/mer/main.cgi?section=ScaffoldGraph&page=scaffoldGraph&scaffold_oid=2687453745&start_coord=1252034&end_coord=1254243	E. coli ECONIH1	2630968533	Ga0069367_12	2631001868	2632189954	2632190010	1453554	1494266	40712	55	https://img.jgi.doe.gov/cgi-bin/mer/main.cgi?section=ScaffoldGraph&page=scaffoldGraph&scaffold_oid=2631001868&start_coord=1453554&end_coord=1494266	2632189955, 2632189956, 2632189957, 2632189958, 2632189959, 2632189960, 2632189961, 2632189962, 2632189963, 2632189964, 2632189965, 2632189966, 2632189967, 2632189968, 2632189969, 2632189970, 2632189971, 2632189972, 2632189973, 2632189974, 2632189975, 2632189976, 2632189977, 2632189978, 2632189979, 2632189980, 2632189981, 2632189982, 2632189983, 2632189984, 2632189985, 2632189986, 2632189987, 263…	4	E. coli UPEC_004, E. coli ST648, E. coli 1326F	2740892430, 2687453529, 2724679058	Prophage	Caudoviricetes_Uetakevirus				Prophage			0
10_2630968543	10	2688077039	2688077040	https://img.jgi.doe.gov/cgi-bin/mer/main.cgi?section=ScaffoldGraph&page=scaffoldGraph&scaffold_oid=2687453745&start_coord=1252034&end_coord=1254243	E. coli VR50	2630968543	Ga0072453_104	2631002768	2632227551	2632227606	1410265	1451310	41045	54	https://img.jgi.doe.gov/cgi-bin/mer/main.cgi?section=ScaffoldGraph&page=scaffoldGraph&scaffold_oid=2631002768&start_coord=1410265&end_coord=1451310	2632227552, 2632227553, 2632227554, 2632227555, 2632227556, 2632227557, 2632227558, 2632227559, 2632227560, 2632227561, 2632227562, 2632227563, 2632227564, 2632227565, 2632227566, 2632227567, 2632227568, 2632227569, 2632227570, 2632227571, 2632227572, 2632227573, 2632227574, 2632227575, 2632227576, 2632227577, 2632227578, 2632227579, 2632227580, 2632227581, 2632227582, 2632227583, 2632227584, 263…	1			Prophage	Caudoviricetes_Uetakevirus				Prophage			0
10_2634166457	10	2688077039	2688077040	https://img.jgi.doe.gov/cgi-bin/mer/main.cgi?section=ScaffoldGraph&page=scaffoldGraph&scaffold_oid=2687453745&start_coord=1252034&end_coord=1254243	E. coli M114	2634166457	Ga0081836_1024	2634541606	2635749052	2635749107	34314	77695	43381	54	https://img.jgi.doe.gov/cgi-bin/mer/main.cgi?section=ScaffoldGraph&page=scaffoldGraph&scaffold_oid=2634541606&start_coord=34314&end_coord=77695	2635749053, 2635749054, 2635749055, 2635749056, 2635749057, 2635749058, 2635749059, 2635749060, 2635749061, 2635749062, 2635749063, 2635749064, 2635749065, 2635749066, 2635749067, 2635749068, 2635749069, 2635749070, 2635749071, 2635749072, 2635749073, 2635749074, 2635749075, 2635749076, 2635749077, 2635749078, 2635749079, 2635749080, 2635749081, 2635749082, 2635749083, 2635749084, 2635749085, 263…	1			Prophage	Caudoviricetes_Uetakevirus				Prophage			0
10_2651869695	10	2688077039	2688077040	https://img.jgi.doe.gov/cgi-bin/mer/main.cgi?section=ScaffoldGraph&page=scaffoldGraph&scaffold_oid=2687453745&start_coord=1252034&end_coord=1254243	E. coli 102535	2651869695	Ga0100632_112	2651892605	2652464614	2652464670	30552	69932	39380	55	https://img.jgi.doe.gov/cgi-bin/mer/main.cgi?section=ScaffoldGraph&page=scaffoldGraph&scaffold_oid=2651892605&start_coord=30552&end_coord=69932	2652464615, 2652464616, 2652464617, 2652464618, 2652464619, 2652464620, 2652464621, 2652464622, 2652464623, 2652464624, 2652464625, 2652464626, 2652464627, 2652464628, 2652464629, 2652464630, 2652464631, 2652464632, 2652464633, 2652464634, 2652464635, 2652464636, 2652464637, 2652464638, 2652464639, 2652464640, 2652464641, 2652464642, 2652464643, 2652464644, 2652464645, 2652464646, 2652464647, 265…	1			Prophage	Caudoviricetes_Uetakevirus				Prophage			0
10_2651869755	10	2688077039	2688077040	https://img.jgi.doe.gov/cgi-bin/mer/main.cgi?section=ScaffoldGraph&page=scaffoldGraph&scaffold_oid=2687453745&start_coord=1252034&end_coord=1254243	E. coli UCD-JA37	2651869755	Ga0098828_1004	2651900287	2652709855	2652709908	70937	112351	41414	52	https://img.jgi.doe.gov/cgi-bin/mer/main.cgi?section=ScaffoldGraph&page=scaffoldGraph&scaffold_oid=2651900287&start_coord=70937&end_coord=112351	2652709856, 2652709857, 2652709858, 2652709859, 2652709860, 2652709861, 2652709862, 2652709863, 2652709864, 2652709865, 2652709866, 2652709867, 2652709868, 2652709869, 2652709870, 2652709871, 2652709872, 2652709873, 2652709874, 2652709875, 2652709876, 2652709877, 2652709878, 2652709879, 2652709880, 2652709881, 2652709882, 2652709883, 2652709884, 2652709885, 2652709886, 2652709887, 2652709888, 265…	1			Prophage	Caudoviricetes_Uetakevirus				Prophage			0
10_2654587598	10	2688077039	2688077040	https://img.jgi.doe.gov/cgi-bin/mer/main.cgi?section=ScaffoldGraph&page=scaffoldGraph&scaffold_oid=2687453745&start_coord=1252034&end_coord=1254243	E. coli 73-89	2654587598	Ga0078665_1026	2654595095	2655024822	2655024840	98232	117150	18918	17	https://img.jgi.doe.gov/cgi-bin/mer/main.cgi?section=ScaffoldGraph&page=scaffoldGraph&scaffold_oid=2654595095&start_coord=98232&end_coord=117150	2655024823, 2655024824, 2655024825, 2655024826, 2655024827, 2655024828, 2655024829, 2655024830, 2655024831, 2655024832, 2655024833, 2655024834, 2655024835, 2655024836, 2655024837, 2655024838, 2655024839	1						IME		IME			0
10_2654587674	10	2688077039	2688077040	https://img.jgi.doe.gov/cgi-bin/mer/main.cgi?section=ScaffoldGraph&page=scaffoldGraph&scaffold_oid=2687453745&start_coord=1252034&end_coord=1254243	E. coli ECGM-IMP53	2654587674	Ga0102050_1006	2654598823	2655331195	2655331249	106600	146961	40361	53	https://img.jgi.doe.gov/cgi-bin/mer/main.cgi?section=ScaffoldGraph&page=scaffoldGraph&scaffold_oid=2654598823&start_coord=106600&end_coord=146961	2655331196, 2655331197, 2655331198, 2655331199, 2655331200, 2655331201, 2655331202, 2655331203, 2655331204, 2655331205, 2655331206, 2655331207, 2655331208, 2655331209, 2655331210, 2655331211, 2655331212, 2655331213, 2655331214, 2655331215, 2655331216, 2655331217, 2655331218, 2655331219, 2655331220, 2655331221, 2655331222, 2655331223, 2655331224, 2655331225, 2655331226, 2655331227, 2655331228, 265…	1			Prophage	Caudoviricetes_Uetakevirus				Prophage			0
10_2660238024	10	2688077039	2688077040	https://img.jgi.doe.gov/cgi-bin/mer/main.cgi?section=ScaffoldGraph&page=scaffoldGraph&scaffold_oid=2687453745&start_coord=1252034&end_coord=1254243	E. coli MNCRE22	2660238024	Ga0113255_113	2660253004	2660724477	2660724488	873946	885645	11699	10	https://img.jgi.doe.gov/cgi-bin/mer/main.cgi?section=ScaffoldGraph&page=scaffoldGraph&scaffold_oid=2660253004&start_coord=873946&end_coord=885645	2660724478, 2660724479, 2660724480, 2660724481, 2660724482, 2660724483, 2660724484, 2660724485, 2660724486, 2660724487	1								None			0
10_2663763256	10	2688077039	2688077040	https://img.jgi.doe.gov/cgi-bin/mer/main.cgi?section=ScaffoldGraph&page=scaffoldGraph&scaffold_oid=2687453745&start_coord=1252034&end_coord=1254243	E. coli BIDMC103	2663763256	Ga0106797_106	2663837337	2666295298	2666295312	112640	125128	12488	13	https://img.jgi.doe.gov/cgi-bin/mer/main.cgi?section=ScaffoldGraph&page=scaffoldGraph&scaffold_oid=2663837337&start_coord=112640&end_coord=125128	2666295299, 2666295300, 2666295301, 2666295302, 2666295303, 2666295304, 2666295305, 2666295306, 2666295307, 2666295308, 2666295309, 2666295310, 2666295311	1						IME		IME			0
10_2663763326	10	2688077039	2688077040	https://img.jgi.doe.gov/cgi-bin/mer/main.cgi?section=ScaffoldGraph&page=scaffoldGraph&scaffold_oid=2687453745&start_coord=1252034&end_coord=1254243	E. coli FDAARGOS_142	2663763326	Ga0109957_109	2663848324	2666580444	2666580500	1308895	1348989	40094	55	https://img.jgi.doe.gov/cgi-bin/mer/main.cgi?section=ScaffoldGraph&page=scaffoldGraph&scaffold_oid=2663848324&start_coord=1308895&end_coord=1348989	2666580445, 2666580446, 2666580447, 2666580448, 2666580449, 2666580450, 2666580451, 2666580452, 2666580453, 2666580454, 2666580455, 2666580456, 2666580457, 2666580458, 2666580459, 2666580460, 2666580461, 2666580462, 2666580463, 2666580464, 2666580465, 2666580466, 2666580467, 2666580468, 2666580469, 2666580470, 2666580471, 2666580472, 2666580473, 2666580474, 2666580475, 2666580476, 2666580477, 266…	1			Prophage	Caudoviricetes_Uetakevirus				Prophage			0
10_2663763428	10	2688077039	2688077040	https://img.jgi.doe.gov/cgi-bin/mer/main.cgi?section=ScaffoldGraph&page=scaffoldGraph&scaffold_oid=2687453745&start_coord=1252034&end_coord=1254243	E. coli 50739822	2663763428	Ga0109950_1226	2663858263	2666979999	2666980055	16233	55752	39519	55	https://img.jgi.doe.gov/cgi-bin/mer/main.cgi?section=ScaffoldGraph&page=scaffoldGraph&scaffold_oid=2663858263&start_coord=16233&end_coord=55752	2666980000, 2666980001, 2666980002, 2666980003, 2666980004, 2666980005, 2666980006, 2666980007, 2666980008, 2666980009, 2666980010, 2666980011, 2666980012, 2666980013, 2666980014, 2666980015, 2666980016, 2666980017, 2666980018, 2666980019, 2666980020, 2666980021, 2666980022, 2666980023, 2666980024, 2666980025, 2666980026, 2666980027, 2666980028, 2666980029, 2666980030, 2666980031, 2666980032, 266…	1			Prophage	Caudoviricetes_Uetakevirus				Prophage			0
10_2671180422	10	2688077039	2688077040	https://img.jgi.doe.gov/cgi-bin/mer/main.cgi?section=ScaffoldGraph&page=scaffoldGraph&scaffold_oid=2687453745&start_coord=1252034&end_coord=1254243	E. coli G246	2671180422	Ga0122626_107	2671226524	2672708905	2672708926	95075	112713	17638	20	https://img.jgi.doe.gov/cgi-bin/mer/main.cgi?section=ScaffoldGraph&page=scaffoldGraph&scaffold_oid=2671226524&start_coord=95075&end_coord=112713	2672708906, 2672708907, 2672708908, 2672708909, 2672708910, 2672708911, 2672708912, 2672708913, 2672708914, 2672708915, 2672708916, 2672708917, 2672708918, 2672708919, 2672708920, 2672708921, 2672708922, 2672708923, 2672708924, 2672708925	1						IME		IME			0
10_2671180437	10	2688077039	2688077040	https://img.jgi.doe.gov/cgi-bin/mer/main.cgi?section=ScaffoldGraph&page=scaffoldGraph&scaffold_oid=2687453745&start_coord=1252034&end_coord=1254243	E. coli 201488_aEPEC	2671180437	Ga0119626_1006	2671228973	2672767066	2672767119	90947	130994	40047	52	https://img.jgi.doe.gov/cgi-bin/mer/main.cgi?section=ScaffoldGraph&page=scaffoldGraph&scaffold_oid=2671228973&start_coord=90947&end_coord=130994	2672767067, 2672767068, 2672767069, 2672767070, 2672767071, 2672767072, 2672767073, 2672767074, 2672767075, 2672767076, 2672767077, 2672767078, 2672767079, 2672767080, 2672767081, 2672767082, 2672767083, 2672767084, 2672767085, 2672767086, 2672767087, 2672767088, 2672767089, 2672767090, 2672767091, 2672767092, 2672767093, 2672767094, 2672767095, 2672767096, 2672767097, 2672767098, 2672767099, 267…	1			Prophage	Caudoviricetes_Uetakevirus				Prophage			0
10_2671180460	10	2688077039	2688077040	https://img.jgi.doe.gov/cgi-bin/mer/main.cgi?section=ScaffoldGraph&page=scaffoldGraph&scaffold_oid=2687453745&start_coord=1252034&end_coord=1254243	E. coli 304	2671180460	Ga0112493_1006	2671231595	2672861654	2672861676	102251	124531	22280	21	https://img.jgi.doe.gov/cgi-bin/mer/main.cgi?section=ScaffoldGraph&page=scaffoldGraph&scaffold_oid=2671231595&start_coord=102251&end_coord=124531	2672861655, 2672861656, 2672861657, 2672861658, 2672861659, 2672861660, 2672861661, 2672861662, 2672861663, 2672861664, 2672861665, 2672861666, 2672861667, 2672861668, 2672861669, 2672861670, 2672861671, 2672861672, 2672861673, 2672861674, 2672861675	1						IME		IME	2672861662_Lamassu-Fam__LmuB_SMC_Cap4_nuclease_II, 2672861663_Lamassu-Fam__LmuC_acc_Cap4_nuclease, 2672861664_Lamassu-Fam__LmuA_effector_Cap4_nuclease_II	Lamassu_like	1
10_2671180568	10	2688077039	2688077040	https://img.jgi.doe.gov/cgi-bin/mer/main.cgi?section=ScaffoldGraph&page=scaffoldGraph&scaffold_oid=2687453745&start_coord=1252034&end_coord=1254243	E. coli PPECC42	2671180568	Ga0123607_11	2671246847	2673305108	2673305161	1377560	1416055	38495	52	https://img.jgi.doe.gov/cgi-bin/mer/main.cgi?section=ScaffoldGraph&page=scaffoldGraph&scaffold_oid=2671246847&start_coord=1377560&end_coord=1416055	2673305109, 2673305110, 2673305111, 2673305112, 2673305113, 2673305114, 2673305115, 2673305116, 2673305117, 2673305118, 2673305119, 2673305120, 2673305121, 2673305122, 2673305123, 2673305124, 2673305125, 2673305126, 2673305127, 2673305128, 2673305129, 2673305130, 2673305131, 2673305132, 2673305133, 2673305134, 2673305135, 2673305136, 2673305137, 2673305138, 2673305139, 2673305140, 2673305141, 267…	1			Prophage	Caudoviricetes_Uetakevirus				Prophage			0
10_2671180637	10	2688077039	2688077040	https://img.jgi.doe.gov/cgi-bin/mer/main.cgi?section=ScaffoldGraph&page=scaffoldGraph&scaffold_oid=2687453745&start_coord=1252034&end_coord=1254243	E. coli 703273	2671180637	Ga0119665_1005	2671255916	2673585110	2673585163	94914	134199	39285	52	https://img.jgi.doe.gov/cgi-bin/mer/main.cgi?section=ScaffoldGraph&page=scaffoldGraph&scaffold_oid=2671255916&start_coord=94914&end_coord=134199	2673585111, 2673585112, 2673585113, 2673585114, 2673585115, 2673585116, 2673585117, 2673585118, 2673585119, 2673585120, 2673585121, 2673585122, 2673585123, 2673585124, 2673585125, 2673585126, 2673585127, 2673585128, 2673585129, 2673585130, 2673585131, 2673585132, 2673585133, 2673585134, 2673585135, 2673585136, 2673585137, 2673585138, 2673585139, 2673585140, 2673585141, 2673585142, 2673585143, 267…	1			Prophage	Caudoviricetes_Uetakevirus				Prophage			0
10_2675903665	10	2688077039	2688077040	https://img.jgi.doe.gov/cgi-bin/mer/main.cgi?section=ScaffoldGraph&page=scaffoldGraph&scaffold_oid=2687453745&start_coord=1252034&end_coord=1254243	E. coli TOP2662-3	2675903665	Ga0112686_1018	2676003366	2678838573	2678838585	132636	142038	9402	11	https://img.jgi.doe.gov/cgi-bin/mer/main.cgi?section=ScaffoldGraph&page=scaffoldGraph&scaffold_oid=2676003366&start_coord=132636&end_coord=142038	2678838574, 2678838575, 2678838576, 2678838577, 2678838578, 2678838579, 2678838580, 2678838581, 2678838582, 2678838583, 2678838584	2	E. coli TOP2662-4	2690316323	Prophage					Prophage			0
10_2681813146	10	2688077039	2688077040	https://img.jgi.doe.gov/cgi-bin/mer/main.cgi?section=ScaffoldGraph&page=scaffoldGraph&scaffold_oid=2687453745&start_coord=1252034&end_coord=1254243	E. coli BIDMC105	2681813146	Ga0106799_106	2681858339	2683049106	2683049163	48860	89614	40754	56	https://img.jgi.doe.gov/cgi-bin/mer/main.cgi?section=ScaffoldGraph&page=scaffoldGraph&scaffold_oid=2681858339&start_coord=48860&end_coord=89614	2683049107, 2683049108, 2683049109, 2683049110, 2683049111, 2683049112, 2683049113, 2683049114, 2683049115, 2683049116, 2683049117, 2683049118, 2683049119, 2683049120, 2683049121, 2683049122, 2683049123, 2683049124, 2683049125, 2683049126, 2683049127, 2683049128, 2683049129, 2683049130, 2683049131, 2683049132, 2683049133, 2683049134, 2683049135, 2683049136, 2683049137, 2683049138, 2683049139, 268…	1			Prophage	Caudoviricetes_Uetakevirus				Prophage			0
10_2681813455	10	2688077039	2688077040	https://img.jgi.doe.gov/cgi-bin/mer/main.cgi?section=ScaffoldGraph&page=scaffoldGraph&scaffold_oid=2687453745&start_coord=1252034&end_coord=1254243	E. coli SF-468	2681813455	Ga0125166_16	2681898359	2684190579	2684190632	1443960	1484151	40191	52	https://img.jgi.doe.gov/cgi-bin/mer/main.cgi?section=ScaffoldGraph&page=scaffoldGraph&scaffold_oid=2681898359&start_coord=1443960&end_coord=1484151	2684190580, 2684190581, 2684190582, 2684190583, 2684190584, 2684190585, 2684190586, 2684190587, 2684190588, 2684190589, 2684190590, 2684190591, 2684190592, 2684190593, 2684190594, 2684190595, 2684190596, 2684190597, 2684190598, 2684190599, 2684190600, 2684190601, 2684190602, 2684190603, 2684190604, 2684190605, 2684190606, 2684190607, 2684190608, 2684190609, 2684190610, 2684190611, 2684190612, 268…	1			Prophage	Caudoviricetes_Uetakevirus				Prophage			0
10_2687453454	10	2688077039	2688077040	https://img.jgi.doe.gov/cgi-bin/mer/main.cgi?section=ScaffoldGraph&page=scaffoldGraph&scaffold_oid=2687453745&start_coord=1252034&end_coord=1254243	E. coli 6409	2687453454	Ga0125111_13	2687454096	2688853849	2688853872	1221502	1237055	15553	22	https://img.jgi.doe.gov/cgi-bin/mer/main.cgi?section=ScaffoldGraph&page=scaffoldGraph&scaffold_oid=2687454096&start_coord=1221502&end_coord=1237055	2688853850, 2688853851, 2688853852, 2688853853, 2688853854, 2688853855, 2688853856, 2688853857, 2688853858, 2688853859, 2688853860, 2688853861, 2688853862, 2688853863, 2688853864, 2688853865, 2688853866, 2688853867, 2688853868, 2688853869, 2688853870, 2688853871	2	E. coli INSLA289	2648501206				IME		IME			0
10_2690315992	10	2688077039	2688077040	https://img.jgi.doe.gov/cgi-bin/mer/main.cgi?section=ScaffoldGraph&page=scaffoldGraph&scaffold_oid=2687453745&start_coord=1252034&end_coord=1254243	E. coli 400896	2690315992	Ga0119654_1129	2690326527	2691805343	2691805361	94494	109453	14959	17	https://img.jgi.doe.gov/cgi-bin/mer/main.cgi?section=ScaffoldGraph&page=scaffoldGraph&scaffold_oid=2690326527&start_coord=94494&end_coord=109453	2691805344, 2691805345, 2691805346, 2691805347, 2691805348, 2691805349, 2691805350, 2691805351, 2691805352, 2691805353, 2691805354, 2691805355, 2691805356, 2691805357, 2691805358, 2691805359, 2691805360	10	E. coli 400549_aEPEC, E. coli 702745_aEPEC, E. coli 403066, E. coli 504718, E. coli 505148, E. coli 402078, E. coli 702797, E. coli 402605, E. coli 505545	2690316241, 2695420651, 2690316224, 2671180360, 2695420482, 2671180849, 2690316153, 2693429529, 2693429605				IME		IME	2691805345_Gabija__GajA, 2691805346_Gabija__GajB_2	Gabija	1
10_2690316121	10	2688077039	2688077040	https://img.jgi.doe.gov/cgi-bin/mer/main.cgi?section=ScaffoldGraph&page=scaffoldGraph&scaffold_oid=2687453745&start_coord=1252034&end_coord=1254243	E. coli 703108	2690316121	Ga0119704_109	2690345939	2692332747	2692332762	100888	114664	13776	14	https://img.jgi.doe.gov/cgi-bin/mer/main.cgi?section=ScaffoldGraph&page=scaffoldGraph&scaffold_oid=2690345939&start_coord=100888&end_coord=114664	2692332748, 2692332749, 2692332750, 2692332751, 2692332752, 2692332753, 2692332754, 2692332755, 2692332756, 2692332757, 2692332758, 2692332759, 2692332760, 2692332761	1						IME		IME	2692332760_Rst_HelicaseDUF2290__Helicase, 2692332761_Rst_HelicaseDUF2290__DUF2290_Pers	Rst_HelicaseDUF2290	1
10_2690316156	10	2688077039	2688077040	https://img.jgi.doe.gov/cgi-bin/mer/main.cgi?section=ScaffoldGraph&page=scaffoldGraph&scaffold_oid=2687453745&start_coord=1252034&end_coord=1254243	E. coli 152	2690316156	Ga0112486_1041	2690350085	2692483407	2692483425	3734	17317	13583	17	https://img.jgi.doe.gov/cgi-bin/mer/main.cgi?section=ScaffoldGraph&page=scaffoldGraph&scaffold_oid=2690350085&start_coord=3734&end_coord=17317	2692483408, 2692483409, 2692483410, 2692483411, 2692483412, 2692483413, 2692483414, 2692483415, 2692483416, 2692483417, 2692483418, 2692483419, 2692483420, 2692483421, 2692483422, 2692483423, 2692483424	2	E. coli 2-052-05_S4_C1	2609459804				IME		IME	2692483408_RM_Type_II__Type_II_REases, 2692483409_RM_Type_II__Type_II_MTases	RM_type_II	1
10_2690316273	10	2688077039	2688077040	https://img.jgi.doe.gov/cgi-bin/mer/main.cgi?section=ScaffoldGraph&page=scaffoldGraph&scaffold_oid=2687453745&start_coord=1252034&end_coord=1254243	E. coli 703063	2690316273	Ga0119677_1007	2690368032	2692976405	2692976423	101122	113003	11881	17	https://img.jgi.doe.gov/cgi-bin/mer/main.cgi?section=ScaffoldGraph&page=scaffoldGraph&scaffold_oid=2690368032&start_coord=101122&end_coord=113003	2692976406, 2692976407, 2692976408, 2692976409, 2692976410, 2692976411, 2692976412, 2692976413, 2692976414, 2692976415, 2692976416, 2692976417, 2692976418, 2692976419, 2692976420, 2692976421, 2692976422	2	E. coli FHI91	2740892236				IME		IME	2692976420_RM_Type_II__Type_II_MTases, 2692976421_RM_Type_II__Type_II_REases	RM_type_II	1
10_2690316321	10	2688077039	2688077040	https://img.jgi.doe.gov/cgi-bin/mer/main.cgi?section=ScaffoldGraph&page=scaffoldGraph&scaffold_oid=2687453745&start_coord=1252034&end_coord=1254243	E. coli 200499	2690316321	Ga0119705_105	2690376074	2693184490	2693184535	254121	288452	34331	44	https://img.jgi.doe.gov/cgi-bin/mer/main.cgi?section=ScaffoldGraph&page=scaffoldGraph&scaffold_oid=2690376074&start_coord=254121&end_coord=288452	2693184491, 2693184492, 2693184493, 2693184494, 2693184495, 2693184496, 2693184497, 2693184498, 2693184499, 2693184500, 2693184501, 2693184502, 2693184503, 2693184504, 2693184505, 2693184506, 2693184507, 2693184508, 2693184509, 2693184510, 2693184511, 2693184512, 2693184513, 2693184514, 2693184515, 2693184516, 2693184517, 2693184518, 2693184519, 2693184520, 2693184521, 2693184522, 2693184523, 269…	1			Prophage					Prophage			0
10_2693429713	10	2688077039	2688077040	https://img.jgi.doe.gov/cgi-bin/mer/main.cgi?section=ScaffoldGraph&page=scaffoldGraph&scaffold_oid=2687453745&start_coord=1252034&end_coord=1254243	E. coli 300073	2693429713	Ga0119666_1121	2693464416	2694331544	2694331566	450932	472597	21665	21	https://img.jgi.doe.gov/cgi-bin/mer/main.cgi?section=ScaffoldGraph&page=scaffoldGraph&scaffold_oid=2693464416&start_coord=450932&end_coord=472597	2694331545, 2694331546, 2694331547, 2694331548, 2694331549, 2694331550, 2694331551, 2694331552, 2694331553, 2694331554, 2694331555, 2694331556, 2694331557, 2694331558, 2694331559, 2694331560, 2694331561, 2694331562, 2694331563, 2694331564, 2694331565	18	E. coli 100343, E. coli 103573, E. coli 400791, E. coli 401091, E. coli 703258_aEPEC, E. coli R302583-2B, E. coli 303341, E. coli 403341, E. coli 504324, E. coli 302082, E. coli G500007, E. coli 504300_aEPEC, E. coli 402138_aEPEC, E. coli 402290, E. coli 204263_aEPEC, E. coli 501029_aEPEC, E. coli 702566	2645727676, 2654587685, 2648501500, 2645728078, 2690316225, 2711768073, 2654587571, 2648501230, 2695420676, 2695420699, 2695420373, 2695420804, 2690316149, 2648501839, 2693429635, 2693429734, 2695420595				IME		IME	2694331552_Septu__PtuA, 2694331553_Septu__PtuB	Septu	1
10_2695420576	10	2688077039	2688077040	https://img.jgi.doe.gov/cgi-bin/mer/main.cgi?section=ScaffoldGraph&page=scaffoldGraph&scaffold_oid=2687453745&start_coord=1252034&end_coord=1254243	E. coli TOP293-2	2695420576	Ga0112669_1033	2695449499	2696596720	2696596777	13109	55692	42583	56	https://img.jgi.doe.gov/cgi-bin/mer/main.cgi?section=ScaffoldGraph&page=scaffoldGraph&scaffold_oid=2695449499&start_coord=13109&end_coord=55692	2696596721, 2696596722, 2696596723, 2696596724, 2696596725, 2696596726, 2696596727, 2696596728, 2696596729, 2696596730, 2696596731, 2696596732, 2696596733, 2696596734, 2696596735, 2696596736, 2696596737, 2696596738, 2696596739, 2696596740, 2696596741, 2696596742, 2696596743, 2696596744, 2696596745, 2696596746, 2696596747, 2696596748, 2696596749, 2696596750, 2696596751, 2696596752, 2696596753, 269…	10	E. coli TOP382-1, E. coli TOP382-2, E. coli TOP382-3, E. coli TOP291, E. coli TOP498, E. coli TOP550-3 Ec13_E3F3, E. coli TOP550-4, E. coli TOP379, E. coli TOP550-2	2657245469, 2698536361, 2663763458, 2663762858, 2660238398, 2675903339, 2667527976, 2700989428, 2700989430	Prophage	Caudoviricetes_Uetakevirus				Prophage			0
10_2695420596	10	2688077039	2688077040	https://img.jgi.doe.gov/cgi-bin/mer/main.cgi?section=ScaffoldGraph&page=scaffoldGraph&scaffold_oid=2687453745&start_coord=1252034&end_coord=1254243	E. coli 200781_aEPEC	2695420596	Ga0119536_110	2695451743	2696676892	2696676921	22688	43409	20721	28	https://img.jgi.doe.gov/cgi-bin/mer/main.cgi?section=ScaffoldGraph&page=scaffoldGraph&scaffold_oid=2695451743&start_coord=22688&end_coord=43409	2696676893, 2696676894, 2696676895, 2696676896, 2696676897, 2696676898, 2696676899, 2696676900, 2696676901, 2696676902, 2696676903, 2696676904, 2696676905, 2696676906, 2696676907, 2696676908, 2696676909, 2696676910, 2696676911, 2696676912, 2696676913, 2696676914, 2696676915, 2696676916, 2696676917, 2696676918, 2696676919, 2696676920	1			Prophage					Prophage			0
10_2698536580	10	2688077039	2688077040	https://img.jgi.doe.gov/cgi-bin/mer/main.cgi?section=ScaffoldGraph&page=scaffoldGraph&scaffold_oid=2687453745&start_coord=1252034&end_coord=1254243	E. coli 07-2709	2698536580	Ga0124317_1007	2698571199	2699666990	2699667007	95334	107347	12013	16	https://img.jgi.doe.gov/cgi-bin/mer/main.cgi?section=ScaffoldGraph&page=scaffoldGraph&scaffold_oid=2698571199&start_coord=95334&end_coord=107347	2699666991, 2699666992, 2699666993, 2699666994, 2699666995, 2699666996, 2699666997, 2699666998, 2699666999, 2699667000, 2699667001, 2699667002, 2699667003, 2699667004, 2699667005, 2699667006	1						IME		IME			0
10_2703718801	10	2688077039	2688077040	https://img.jgi.doe.gov/cgi-bin/mer/main.cgi?section=ScaffoldGraph&page=scaffoldGraph&scaffold_oid=2687453745&start_coord=1252034&end_coord=1254243	E. coli STEC 2211	2703718801	Ga0122552_1134	2703739144	2704519388	2704519448	106640	147979	41339	59	https://img.jgi.doe.gov/cgi-bin/mer/main.cgi?section=ScaffoldGraph&page=scaffoldGraph&scaffold_oid=2703739144&start_coord=106640&end_coord=147979	2704519389, 2704519390, 2704519391, 2704519392, 2704519393, 2704519394, 2704519395, 2704519396, 2704519397, 2704519398, 2704519399, 2704519400, 2704519401, 2704519402, 2704519403, 2704519404, 2704519405, 2704519406, 2704519407, 2704519408, 2704519409, 2704519410, 2704519411, 2704519412, 2704519413, 2704519414, 2704519415, 2704519416, 2704519417, 2704519418, 2704519419, 2704519420, 2704519421, 270…	1			Prophage	Caudoviricetes_Uetakevirus				Prophage			0
10_2703718855	10	2688077039	2688077040	https://img.jgi.doe.gov/cgi-bin/mer/main.cgi?section=ScaffoldGraph&page=scaffoldGraph&scaffold_oid=2687453745&start_coord=1252034&end_coord=1254243	E. coli G43	2703718855	Ga0122644_109	2703744352	2704787821	2704787874	94245	132780	38535	52	https://img.jgi.doe.gov/cgi-bin/mer/main.cgi?section=ScaffoldGraph&page=scaffoldGraph&scaffold_oid=2703744352&start_coord=94245&end_coord=132780	2704787822, 2704787823, 2704787824, 2704787825, 2704787826, 2704787827, 2704787828, 2704787829, 2704787830, 2704787831, 2704787832, 2704787833, 2704787834, 2704787835, 2704787836, 2704787837, 2704787838, 2704787839, 2704787840, 2704787841, 2704787842, 2704787843, 2704787844, 2704787845, 2704787846, 2704787847, 2704787848, 2704787849, 2704787850, 2704787851, 2704787852, 2704787853, 2704787854, 270…	1			Prophage	Caudoviricetes_Uetakevirus				Prophage			0
10_2711768035	10	2688077039	2688077040	https://img.jgi.doe.gov/cgi-bin/mer/main.cgi?section=ScaffoldGraph&page=scaffoldGraph&scaffold_oid=2687453745&start_coord=1252034&end_coord=1254243	E. coli AM09	2711768035	Ga0124279_1002	2711776717	2711942323	2711942345	303949	324566	20617	21	https://img.jgi.doe.gov/cgi-bin/mer/main.cgi?section=ScaffoldGraph&page=scaffoldGraph&scaffold_oid=2711776717&start_coord=303949&end_coord=324566	2711942324, 2711942325, 2711942326, 2711942327, 2711942328, 2711942329, 2711942330, 2711942331, 2711942332, 2711942333, 2711942334, 2711942335, 2711942336, 2711942337, 2711942338, 2711942339, 2711942340, 2711942341, 2711942342, 2711942343, 2711942344	2	E. coli AK73	2684622578				IME		IME			0
10_2713896792	10	2688077039	2688077040	https://img.jgi.doe.gov/cgi-bin/mer/main.cgi?section=ScaffoldGraph&page=scaffoldGraph&scaffold_oid=2687453745&start_coord=1252034&end_coord=1254243	E. coli PARC444	2713896792	Ga0124654_154	2713908836	2714290182	2714290197	144396	156654	12258	14	https://img.jgi.doe.gov/cgi-bin/mer/main.cgi?section=ScaffoldGraph&page=scaffoldGraph&scaffold_oid=2713908836&start_coord=144396&end_coord=156654	2714290183, 2714290184, 2714290185, 2714290186, 2714290187, 2714290188, 2714290189, 2714290190, 2714290191, 2714290192, 2714290193, 2714290194, 2714290195, 2714290196	2	E. coli P816	2711768058				IME		IME	2714290184_PD-T7-2__PD-T7-2_B, 2714290185_PD-T7-2__PD-T7-2_A	PD-T7-2	1
10_2713896798	10	2688077039	2688077040	https://img.jgi.doe.gov/cgi-bin/mer/main.cgi?section=ScaffoldGraph&page=scaffoldGraph&scaffold_oid=2687453745&start_coord=1252034&end_coord=1254243	E. coli IH53473	2713896798	Ga0124662_109	2713909202	2714317897	2714317913	186347	199856	13509	15	https://img.jgi.doe.gov/cgi-bin/mer/main.cgi?section=ScaffoldGraph&page=scaffoldGraph&scaffold_oid=2713909202&start_coord=186347&end_coord=199856	2714317898, 2714317899, 2714317900, 2714317901, 2714317902, 2714317903, 2714317904, 2714317905, 2714317906, 2714317907, 2714317908, 2714317909, 2714317910, 2714317911, 2714317912	1						IME		IME			0
10_2713896799	10	2688077039	2688077040	https://img.jgi.doe.gov/cgi-bin/mer/main.cgi?section=ScaffoldGraph&page=scaffoldGraph&scaffold_oid=2687453745&start_coord=1252034&end_coord=1254243	E. coli IH57218	2713896799	Ga0124664_105	2713909208	2714322362	2714322416	684883	725232	40349	53	https://img.jgi.doe.gov/cgi-bin/mer/main.cgi?section=ScaffoldGraph&page=scaffoldGraph&scaffold_oid=2713909208&start_coord=684883&end_coord=725232	2714322363, 2714322364, 2714322365, 2714322366, 2714322367, 2714322368, 2714322369, 2714322370, 2714322371, 2714322372, 2714322373, 2714322374, 2714322375, 2714322376, 2714322377, 2714322378, 2714322379, 2714322380, 2714322381, 2714322382, 2714322383, 2714322384, 2714322385, 2714322386, 2714322387, 2714322388, 2714322389, 2714322390, 2714322391, 2714322392, 2714322393, 2714322394, 2714322395, 271…	1			Prophage	Caudoviricetes_Uetakevirus				Prophage			0
10_2718217709	10	2688077039	2688077040	https://img.jgi.doe.gov/cgi-bin/mer/main.cgi?section=ScaffoldGraph&page=scaffoldGraph&scaffold_oid=2687453745&start_coord=1252034&end_coord=1254243	E. coli FORC_031	2718217709	Ga0175304_15	2718227810	2718560298	2718560340	1318443	1350172	31729	41	https://img.jgi.doe.gov/cgi-bin/mer/main.cgi?section=ScaffoldGraph&page=scaffoldGraph&scaffold_oid=2718227810&start_coord=1318443&end_coord=1350172	2718560299, 2718560300, 2718560301, 2718560302, 2718560303, 2718560304, 2718560305, 2718560306, 2718560307, 2718560308, 2718560309, 2718560310, 2718560311, 2718560312, 2718560313, 2718560314, 2718560315, 2718560316, 2718560317, 2718560318, 2718560319, 2718560320, 2718560321, 2718560322, 2718560323, 2718560324, 2718560325, 2718560326, 2718560327, 2718560328, 2718560329, 2718560330, 2718560331, 271…	1			Prophage					Prophage			0
10_2718218357	10	2688077039	2688077040	https://img.jgi.doe.gov/cgi-bin/mer/main.cgi?section=ScaffoldGraph&page=scaffoldGraph&scaffold_oid=2687453745&start_coord=1252034&end_coord=1254243	E. coli D8	2718218357	Ga0175961_11	2718229074	2721115246	2721115251	1393244	1396656	3412	4	https://img.jgi.doe.gov/cgi-bin/mer/main.cgi?section=ScaffoldGraph&page=scaffoldGraph&scaffold_oid=2718229074&start_coord=1393244&end_coord=1396656	2721115247, 2721115248, 2721115249, 2721115250	8	E. coli 6-175-07_S3_C2, E. coli 3-105-05_S4_C2, E. coli UPEC_008, E. coli VACI-14, E. coli UCD-JA30, E. coli UPEC_001, E. coli 50639799	2609460346, 2609459849, 2740892429, 2713897190, 2648501334, 2740892433, 2667527584						None			0
10_2721755647	10	2688077039	2688077040	https://img.jgi.doe.gov/cgi-bin/mer/main.cgi?section=ScaffoldGraph&page=scaffoldGraph&scaffold_oid=2687453745&start_coord=1252034&end_coord=1254243	E. coli ECONIH2	2721755647	Ga0175788_13	2721801185	2723404564	2723404618	1448117	1488659	40542	53	https://img.jgi.doe.gov/cgi-bin/mer/main.cgi?section=ScaffoldGraph&page=scaffoldGraph&scaffold_oid=2721801185&start_coord=1448117&end_coord=1488659	2723404565, 2723404566, 2723404567, 2723404568, 2723404569, 2723404570, 2723404571, 2723404572, 2723404573, 2723404574, 2723404575, 2723404576, 2723404577, 2723404578, 2723404579, 2723404580, 2723404581, 2723404582, 2723404583, 2723404584, 2723404585, 2723404586, 2723404587, 2723404588, 2723404589, 2723404590, 2723404591, 2723404592, 2723404593, 2723404594, 2723404595, 2723404596, 2723404597, 272…	1			Prophage	Caudoviricetes_Uetakevirus				Prophage			0
10_2721755658	10	2688077039	2688077040	https://img.jgi.doe.gov/cgi-bin/mer/main.cgi?section=ScaffoldGraph&page=scaffoldGraph&scaffold_oid=2687453745&start_coord=1252034&end_coord=1254243	E. coli H7	2721755658	Ga0175622_11	2721801208	2723456663	2723456678	1295005	1312402	17397	14	https://img.jgi.doe.gov/cgi-bin/mer/main.cgi?section=ScaffoldGraph&page=scaffoldGraph&scaffold_oid=2721801208&start_coord=1295005&end_coord=1312402	2723456664, 2723456665, 2723456666, 2723456667, 2723456668, 2723456669, 2723456670, 2723456671, 2723456672, 2723456673, 2723456674, 2723456675, 2723456676, 2723456677	1						IME		IME	2723456675_RM_Type_IIG__Type_IIG	RM_type_II	1
10_2721755676	10	2688077039	2688077040	https://img.jgi.doe.gov/cgi-bin/mer/main.cgi?section=ScaffoldGraph&page=scaffoldGraph&scaffold_oid=2687453745&start_coord=1252034&end_coord=1254243	E. coli 210205630	2721755676	Ga0175471_14	2721801241	2723528488	2723528513	1294812	1315358	20546	24	https://img.jgi.doe.gov/cgi-bin/mer/main.cgi?section=ScaffoldGraph&page=scaffoldGraph&scaffold_oid=2721801241&start_coord=1294812&end_coord=1315358	2723528489, 2723528490, 2723528491, 2723528492, 2723528493, 2723528494, 2723528495, 2723528496, 2723528497, 2723528498, 2723528499, 2723528500, 2723528501, 2723528502, 2723528503, 2723528504, 2723528505, 2723528506, 2723528507, 2723528508, 2723528509, 2723528510, 2723528511, 2723528512	1						IME		IME			0
10_2724679059	10	2688077039	2688077040	https://img.jgi.doe.gov/cgi-bin/mer/main.cgi?section=ScaffoldGraph&page=scaffoldGraph&scaffold_oid=2687453745&start_coord=1252034&end_coord=1254243	E. coli 2610F	2724679059	Ga0126010_134	2724701028	2725276072	2725276130	147535	187769	40234	57	https://img.jgi.doe.gov/cgi-bin/mer/main.cgi?section=ScaffoldGraph&page=scaffoldGraph&scaffold_oid=2724701028&start_coord=147535&end_coord=187769	2725276073, 2725276074, 2725276075, 2725276076, 2725276077, 2725276078, 2725276079, 2725276080, 2725276081, 2725276082, 2725276083, 2725276084, 2725276085, 2725276086, 2725276087, 2725276088, 2725276089, 2725276090, 2725276091, 2725276092, 2725276093, 2725276094, 2725276095, 2725276096, 2725276097, 2725276098, 2725276099, 2725276100, 2725276101, 2725276102, 2725276103, 2725276104, 2725276105, 272…	1			Prophage	Caudoviricetes_Uetakevirus				Prophage			0
10_2724679074	10	2688077039	2688077040	https://img.jgi.doe.gov/cgi-bin/mer/main.cgi?section=ScaffoldGraph&page=scaffoldGraph&scaffold_oid=2687453745&start_coord=1252034&end_coord=1254243	E. coli 105547	2724679074	Ga0126034_112	2724702128	2725346255	2725346275	198685	216909	18224	19	https://img.jgi.doe.gov/cgi-bin/mer/main.cgi?section=ScaffoldGraph&page=scaffoldGraph&scaffold_oid=2724702128&start_coord=198685&end_coord=216909	2725346256, 2725346257, 2725346258, 2725346259, 2725346260, 2725346261, 2725346262, 2725346263, 2725346264, 2725346265, 2725346266, 2725346267, 2725346268, 2725346269, 2725346270, 2725346271, 2725346272, 2725346273, 2725346274	2	E. coli S30	2718218095				IME		IME	2725346260_Lamassu-Fam__LmuB_SMC_Cap4_nuclease_II, 2725346261_Lamassu-Fam__LmuC_acc_Cap4_nuclease, 2725346262_Lamassu-Fam__LmuA_effector_Cap4_nuclease_II	Lamassu_like	1
10_2724679293	10	2688077039	2688077040	https://img.jgi.doe.gov/cgi-bin/mer/main.cgi?section=ScaffoldGraph&page=scaffoldGraph&scaffold_oid=2687453745&start_coord=1252034&end_coord=1254243	E. coli O26:H11 21765	2724679293	Ga0126523_1046	2724723385	2726261751	2726261810	161321	202559	41238	58	https://img.jgi.doe.gov/cgi-bin/mer/main.cgi?section=ScaffoldGraph&page=scaffoldGraph&scaffold_oid=2724723385&start_coord=161321&end_coord=202559	2726261752, 2726261753, 2726261754, 2726261755, 2726261756, 2726261757, 2726261758, 2726261759, 2726261760, 2726261761, 2726261762, 2726261763, 2726261764, 2726261765, 2726261766, 2726261767, 2726261768, 2726261769, 2726261770, 2726261771, 2726261772, 2726261773, 2726261774, 2726261775, 2726261776, 2726261777, 2726261778, 2726261779, 2726261780, 2726261781, 2726261782, 2726261783, 2726261784, 272…	1			Prophage	Caudoviricetes_Uetakevirus				Prophage			0
10_2728369554	10	2688077039	2688077040	https://img.jgi.doe.gov/cgi-bin/mer/main.cgi?section=ScaffoldGraph&page=scaffoldGraph&scaffold_oid=2687453745&start_coord=1252034&end_coord=1254243	E. coli UM147	2728369554	Ga0127347_116	2728454671	2730803997	2730804049	101249	140557	39308	51	https://img.jgi.doe.gov/cgi-bin/mer/main.cgi?section=ScaffoldGraph&page=scaffoldGraph&scaffold_oid=2728454671&start_coord=101249&end_coord=140557	2730803998, 2730803999, 2730804000, 2730804001, 2730804002, 2730804003, 2730804004, 2730804005, 2730804006, 2730804007, 2730804008, 2730804009, 2730804010, 2730804011, 2730804012, 2730804013, 2730804014, 2730804015, 2730804016, 2730804017, 2730804018, 2730804019, 2730804020, 2730804021, 2730804022, 2730804023, 2730804024, 2730804025, 2730804026, 2730804027, 2730804028, 2730804029, 2730804030, 273…	1			Prophage	Caudoviricetes_Uetakevirus				Prophage			0
10_2728369592	10	2688077039	2688077040	https://img.jgi.doe.gov/cgi-bin/mer/main.cgi?section=ScaffoldGraph&page=scaffoldGraph&scaffold_oid=2687453745&start_coord=1252034&end_coord=1254243	E. coli PCN079	2728369592	Ga0128186_1040	2728460322	2730947777	2730947826	103515	141089	37574	48	https://img.jgi.doe.gov/cgi-bin/mer/main.cgi?section=ScaffoldGraph&page=scaffoldGraph&scaffold_oid=2728460322&start_coord=103515&end_coord=141089	2730947778, 2730947779, 2730947780, 2730947781, 2730947782, 2730947783, 2730947784, 2730947785, 2730947786, 2730947787, 2730947788, 2730947789, 2730947790, 2730947791, 2730947792, 2730947793, 2730947794, 2730947795, 2730947796, 2730947797, 2730947798, 2730947799, 2730947800, 2730947801, 2730947802, 2730947803, 2730947804, 2730947805, 2730947806, 2730947807, 2730947808, 2730947809, 2730947810, 273…	1			Prophage	Caudoviricetes_Uetakevirus				Prophage			0
10_2734482780	10	2688077039	2688077040	https://img.jgi.doe.gov/cgi-bin/mer/main.cgi?section=ScaffoldGraph&page=scaffoldGraph&scaffold_oid=2687453745&start_coord=1252034&end_coord=1254243	E. coli CVM N37067PS	2734482780	Ga0130650_1041	2734685478	2737363682	2737363702	94526	107929	13403	19	https://img.jgi.doe.gov/cgi-bin/mer/main.cgi?section=ScaffoldGraph&page=scaffoldGraph&scaffold_oid=2734685478&start_coord=94526&end_coord=107929	2737363683, 2737363684, 2737363685, 2737363686, 2737363687, 2737363688, 2737363689, 2737363690, 2737363691, 2737363692, 2737363693, 2737363694, 2737363695, 2737363696, 2737363697, 2737363698, 2737363699, 2737363700, 2737363701	2	E. coli CVM N37069PS	2737471851	Prophage					Prophage			0
10_2737471992	10	2688077039	2688077040	https://img.jgi.doe.gov/cgi-bin/mer/main.cgi?section=ScaffoldGraph&page=scaffoldGraph&scaffold_oid=2687453745&start_coord=1252034&end_coord=1254243	E. coli 972	2737471992	Ga0130844_1106	2737506917	2738404924	2738404977	129005	167661	38656	52	https://img.jgi.doe.gov/cgi-bin/mer/main.cgi?section=ScaffoldGraph&page=scaffoldGraph&scaffold_oid=2737506917&start_coord=129005&end_coord=167661	2738404925, 2738404926, 2738404927, 2738404928, 2738404929, 2738404930, 2738404931, 2738404932, 2738404933, 2738404934, 2738404935, 2738404936, 2738404937, 2738404938, 2738404939, 2738404940, 2738404941, 2738404942, 2738404943, 2738404944, 2738404945, 2738404946, 2738404947, 2738404948, 2738404949, 2738404950, 2738404951, 2738404952, 2738404953, 2738404954, 2738404955, 2738404956, 2738404957, 273…	1			Prophage	Caudoviricetes_Uetakevirus				Prophage			0
10_2740892012	10	2688077039	2688077040	https://img.jgi.doe.gov/cgi-bin/mer/main.cgi?section=ScaffoldGraph&page=scaffoldGraph&scaffold_oid=2687453745&start_coord=1252034&end_coord=1254243	E. coli 1380	2740892012	Ga0130889_1111	2740903566	2741489774	2741489835	119342	161466	42124	60	https://img.jgi.doe.gov/cgi-bin/mer/main.cgi?section=ScaffoldGraph&page=scaffoldGraph&scaffold_oid=2740903566&start_coord=119342&end_coord=161466	2741489775, 2741489776, 2741489777, 2741489778, 2741489779, 2741489780, 2741489781, 2741489782, 2741489783, 2741489784, 2741489785, 2741489786, 2741489787, 2741489788, 2741489789, 2741489790, 2741489791, 2741489792, 2741489793, 2741489794, 2741489795, 2741489796, 2741489797, 2741489798, 2741489799, 2741489800, 2741489801, 2741489802, 2741489803, 2741489804, 2741489805, 2741489806, 2741489807, 274…	1			Prophage	Caudoviricetes_Uetakevirus				Prophage			0
10_2740892033	10	2688077039	2688077040	https://img.jgi.doe.gov/cgi-bin/mer/main.cgi?section=ScaffoldGraph&page=scaffoldGraph&scaffold_oid=2687453745&start_coord=1252034&end_coord=1254243	E. coli B75	2740892033	Ga0130912_1071	2740905321	2741595009	2741595028	127373	141646	14273	18	https://img.jgi.doe.gov/cgi-bin/mer/main.cgi?section=ScaffoldGraph&page=scaffoldGraph&scaffold_oid=2740905321&start_coord=127373&end_coord=141646	2741595010, 2741595011, 2741595012, 2741595013, 2741595014, 2741595015, 2741595016, 2741595017, 2741595018, 2741595019, 2741595020, 2741595021, 2741595022, 2741595023, 2741595024, 2741595025, 2741595026, 2741595027	2	E. coli B133	2740892045				IME		IME			0
10_2740892106	10	2688077039	2688077040	https://img.jgi.doe.gov/cgi-bin/mer/main.cgi?section=ScaffoldGraph&page=scaffoldGraph&scaffold_oid=2687453745&start_coord=1252034&end_coord=1254243	E. coli M8	2740892106	Ga0130993_1093	2740910309	2742018711	2742018767	30663	70142	39479	55	https://img.jgi.doe.gov/cgi-bin/mer/main.cgi?section=ScaffoldGraph&page=scaffoldGraph&scaffold_oid=2740910309&start_coord=30663&end_coord=70142	2742018712, 2742018713, 2742018714, 2742018715, 2742018716, 2742018717, 2742018718, 2742018719, 2742018720, 2742018721, 2742018722, 2742018723, 2742018724, 2742018725, 2742018726, 2742018727, 2742018728, 2742018729, 2742018730, 2742018731, 2742018732, 2742018733, 2742018734, 2742018735, 2742018736, 2742018737, 2742018738, 2742018739, 2742018740, 2742018741, 2742018742, 2742018743, 2742018744, 274…	1			Prophage	Caudoviricetes_Uetakevirus				Prophage			0
10_2740892121	10	2688077039	2688077040	https://img.jgi.doe.gov/cgi-bin/mer/main.cgi?section=ScaffoldGraph&page=scaffoldGraph&scaffold_oid=2687453745&start_coord=1252034&end_coord=1254243	E. coli WCE296	2740892121	Ga0131008_1043	2740911634	2742092152	2742092207	128967	168184	39217	54	https://img.jgi.doe.gov/cgi-bin/mer/main.cgi?section=ScaffoldGraph&page=scaffoldGraph&scaffold_oid=2740911634&start_coord=128967&end_coord=168184	2742092153, 2742092154, 2742092155, 2742092156, 2742092157, 2742092158, 2742092159, 2742092160, 2742092161, 2742092162, 2742092163, 2742092164, 2742092165, 2742092166, 2742092167, 2742092168, 2742092169, 2742092170, 2742092171, 2742092172, 2742092173, 2742092174, 2742092175, 2742092176, 2742092177, 2742092178, 2742092179, 2742092180, 2742092181, 2742092182, 2742092183, 2742092184, 2742092185, 274…	2	E. coli WCE266	2740892122	Prophage	Caudoviricetes_Uetakevirus				Prophage			0
10_2740892232	10	2688077039	2688077040	https://img.jgi.doe.gov/cgi-bin/mer/main.cgi?section=ScaffoldGraph&page=scaffoldGraph&scaffold_oid=2687453745&start_coord=1252034&end_coord=1254243	E. coli FHI38	2740892232	Ga0132319_101	2740960189	2742602074	2742602128	82235	122715	40480	53	https://img.jgi.doe.gov/cgi-bin/mer/main.cgi?section=ScaffoldGraph&page=scaffoldGraph&scaffold_oid=2740960189&start_coord=82235&end_coord=122715	2742602075, 2742602076, 2742602077, 2742602078, 2742602079, 2742602080, 2742602081, 2742602082, 2742602083, 2742602084, 2742602085, 2742602086, 2742602087, 2742602088, 2742602089, 2742602090, 2742602091, 2742602092, 2742602093, 2742602094, 2742602095, 2742602096, 2742602097, 2742602098, 2742602099, 2742602100, 2742602101, 2742602102, 2742602103, 2742602104, 2742602105, 2742602106, 2742602107, 274…	1			Prophage	Caudoviricetes_Uetakevirus				Prophage			0
10_2740892258	10	2688077039	2688077040	https://img.jgi.doe.gov/cgi-bin/mer/main.cgi?section=ScaffoldGraph&page=scaffoldGraph&scaffold_oid=2687453745&start_coord=1252034&end_coord=1254243	E. coli A192PP	2740892258	Ga0132349_1128	2740965217	2742716486	2742716508	65598	77359	11761	21	https://img.jgi.doe.gov/cgi-bin/mer/main.cgi?section=ScaffoldGraph&page=scaffoldGraph&scaffold_oid=2740965217&start_coord=65598&end_coord=77359	2742716487, 2742716488, 2742716489, 2742716490, 2742716491, 2742716492, 2742716493, 2742716494, 2742716495, 2742716496, 2742716497, 2742716498, 2742716499, 2742716500, 2742716501, 2742716502, 2742716503, 2742716504, 2742716505, 2742716506, 2742716507	1			Prophage					Prophage			0
10_2740892282	10	2688077039	2688077040	https://img.jgi.doe.gov/cgi-bin/mer/main.cgi?section=ScaffoldGraph&page=scaffoldGraph&scaffold_oid=2687453745&start_coord=1252034&end_coord=1254243	E. coli 08-4349	2740892282	Ga0132382_1001	2740968775	2742824483	2742824498	95194	107866	12672	14	https://img.jgi.doe.gov/cgi-bin/mer/main.cgi?section=ScaffoldGraph&page=scaffoldGraph&scaffold_oid=2740968775&start_coord=95194&end_coord=107866	2742824484, 2742824485, 2742824486, 2742824487, 2742824488, 2742824489, 2742824490, 2742824491, 2742824492, 2742824493, 2742824494, 2742824495, 2742824496, 2742824497	1						IME		IME	2742824495_Pif__PifA	Pif	1
10_2740892369	10	2688077039	2688077040	https://img.jgi.doe.gov/cgi-bin/mer/main.cgi?section=ScaffoldGraph&page=scaffoldGraph&scaffold_oid=2687453745&start_coord=1252034&end_coord=1254243	E. coli 97-3250	2740892369	Ga0132489_1028	2740977660	2743202430	2743202479	135475	173314	37839	48	https://img.jgi.doe.gov/cgi-bin/mer/main.cgi?section=ScaffoldGraph&page=scaffoldGraph&scaffold_oid=2740977660&start_coord=135475&end_coord=173314	2743202431, 2743202432, 2743202433, 2743202434, 2743202435, 2743202436, 2743202437, 2743202438, 2743202439, 2743202440, 2743202441, 2743202442, 2743202443, 2743202444, 2743202445, 2743202446, 2743202447, 2743202448, 2743202449, 2743202450, 2743202451, 2743202452, 2743202453, 2743202454, 2743202455, 2743202456, 2743202457, 2743202458, 2743202459, 2743202460, 2743202461, 2743202462, 2743202463, 274…	1			Prophage	Caudoviricetes_Uetakevirus				Prophage			0
10_2740892426	10	2688077039	2688077040	https://img.jgi.doe.gov/cgi-bin/mer/main.cgi?section=ScaffoldGraph&page=scaffoldGraph&scaffold_oid=2687453745&start_coord=1252034&end_coord=1254243	E. coli UPEC_011	2740892426	Ga0132549_1001	2740983668	2743394431	2743394475	102050	135478	33428	43	https://img.jgi.doe.gov/cgi-bin/mer/main.cgi?section=ScaffoldGraph&page=scaffoldGraph&scaffold_oid=2740983668&start_coord=102050&end_coord=135478	2743394432, 2743394433, 2743394434, 2743394435, 2743394436, 2743394437, 2743394438, 2743394439, 2743394440, 2743394441, 2743394442, 2743394443, 2743394444, 2743394445, 2743394446, 2743394447, 2743394448, 2743394449, 2743394450, 2743394451, 2743394452, 2743394453, 2743394454, 2743394455, 2743394456, 2743394457, 2743394458, 2743394459, 2743394460, 2743394461, 2743394462, 2743394463, 2743394464, 274…	1			Prophage					Prophage			0
10_2744054872	10	2688077039	2688077040	https://img.jgi.doe.gov/cgi-bin/mer/main.cgi?section=ScaffoldGraph&page=scaffoldGraph&scaffold_oid=2687453745&start_coord=1252034&end_coord=1254243	E. coli BJ10	2744054872	Ga0133188_1046	2744098284	2745953414	2745953470	1182	40573	39391	55	https://img.jgi.doe.gov/cgi-bin/mer/main.cgi?section=ScaffoldGraph&page=scaffoldGraph&scaffold_oid=2744098284&start_coord=1182&end_coord=40573	2745953415, 2745953416, 2745953417, 2745953418, 2745953419, 2745953420, 2745953421, 2745953422, 2745953423, 2745953424, 2745953425, 2745953426, 2745953427, 2745953428, 2745953429, 2745953430, 2745953431, 2745953432, 2745953433, 2745953434, 2745953435, 2745953436, 2745953437, 2745953438, 2745953439, 2745953440, 2745953441, 2745953442, 2745953443, 2745953444, 2745953445, 2745953446, 2745953447, 274…	1			Prophage	Caudoviricetes_Uetakevirus				Prophage			0
11_2519103024	11	2688077186	2688077203	https://img.jgi.doe.gov/cgi-bin/mer/main.cgi?section=ScaffoldGraph&page=scaffoldGraph&scaffold_oid=2687453745&start_coord=1406820&end_coord=1419148	E. coli HM605 (Scaffold Annotation v1)	2519103024	HM605draft_gi339759499.1	2519106324	2519182462	2519182486	3793800	3807741	13941	23	https://img.jgi.doe.gov/cgi-bin/mer/main.cgi?section=ScaffoldGraph&page=scaffoldGraph&scaffold_oid=2519106324&start_coord=3793800&end_coord=3807741	2519182463, 2519182464, 2519182465, 2519182466, 2519182467, 2519182468, 2519182469, 2519182470, 2519182471, 2519182472, 2519182473, 2519182474, 2519182475, 2519182476, 2519182477, 2519182478, 2519182479, 2519182480, 2519182481, 2519182482, 2519182483, 2519182484, 2519182485	1			Prophage					Prophage			0
11_2528311135	11	2688077186	2688077203	https://img.jgi.doe.gov/cgi-bin/mer/main.cgi?section=ScaffoldGraph&page=scaffoldGraph&scaffold_oid=2687453745&start_coord=1406820&end_coord=1419148	E. coli O1:K1:H7 U5/41, DSM 30083	2528311135	Scaffold1	2528333300	2528743725	2528743792	2110144	2153150	43006	66	https://img.jgi.doe.gov/cgi-bin/mer/main.cgi?section=ScaffoldGraph&page=scaffoldGraph&scaffold_oid=2528333300&start_coord=2110144&end_coord=2153150	2528743726, 2528743727, 2528743728, 2528743729, 2528743730, 2528743731, 2528743732, 2528743733, 2528743734, 2528743735, 2528743736, 2528743737, 2528743738, 2528743739, 2528743740, 2528743741, 2528743742, 2528743743, 2528743744, 2528743745, 2528743746, 2528743747, 2528743748, 2528743749, 2528743750, 2528743751, 2528743752, 2528743753, 2528743754, 2528743755, 2528743756, 2528743757, 2528743758, 252…	2	E. coli SF-468	2681813455	Prophage	Caudoviricetes_Lederbergvirus				Prophage			0
11_2609459799	11	2688077186	2688077203	https://img.jgi.doe.gov/cgi-bin/mer/main.cgi?section=ScaffoldGraph&page=scaffoldGraph&scaffold_oid=2687453745&start_coord=1406820&end_coord=1419148	E. coli 2-460-02_S4_C3	2609459799	Ga0054955_1005	2609495769	2610043065	2610043075	161380	168162	6782	9	https://img.jgi.doe.gov/cgi-bin/mer/main.cgi?section=ScaffoldGraph&page=scaffoldGraph&scaffold_oid=2609495769&start_coord=161380&end_coord=168162	2610043066, 2610043067, 2610043068, 2610043069, 2610043070, 2610043071, 2610043072, 2610043073, 2610043074	4	E. coli 2-460-02_S4_C1, E. coli STEC 169, E. coli 2-460-02_S4_C2	2636416089, 2703718769, 2609459769	Prophage					Prophage			0
11_2609459803	11	2688077186	2688077203	https://img.jgi.doe.gov/cgi-bin/mer/main.cgi?section=ScaffoldGraph&page=scaffoldGraph&scaffold_oid=2687453745&start_coord=1406820&end_coord=1419148	E. coli 3-373-03_S3_C2	2609459803	Ga0054900_116	2609496322	2610063721	2610063733	40887	48462	7575	11	https://img.jgi.doe.gov/cgi-bin/mer/main.cgi?section=ScaffoldGraph&page=scaffoldGraph&scaffold_oid=2609496322&start_coord=40887&end_coord=48462	2610063722, 2610063723, 2610063724, 2610063725, 2610063726, 2610063727, 2610063728, 2610063729, 2610063730, 2610063731, 2610063732	2	E. coli 3-373-03_S3_C3	2619619133	Prophage					Prophage			0
11_2609459831	11	2688077186	2688077203	https://img.jgi.doe.gov/cgi-bin/mer/main.cgi?section=ScaffoldGraph&page=scaffoldGraph&scaffold_oid=2687453745&start_coord=1406820&end_coord=1419148	E. coli 4-203-08_S1_C1	2609459831	Ga0054838_1003	2609499726	2610151722	2610151784	243794	283329	39535	61	https://img.jgi.doe.gov/cgi-bin/mer/main.cgi?section=ScaffoldGraph&page=scaffoldGraph&scaffold_oid=2609499726&start_coord=243794&end_coord=283329	2610151723, 2610151724, 2610151725, 2610151726, 2610151727, 2610151728, 2610151729, 2610151730, 2610151731, 2610151732, 2610151733, 2610151734, 2610151735, 2610151736, 2610151737, 2610151738, 2610151739, 2610151740, 2610151741, 2610151742, 2610151743, 2610151744, 2610151745, 2610151746, 2610151747, 2610151748, 2610151749, 2610151750, 2610151751, 2610151752, 2610151753, 2610151754, 2610151755, 261…	1			Prophage	Caudoviricetes_Lederbergvirus				Prophage			0
11_2609459839	11	2688077186	2688077203	https://img.jgi.doe.gov/cgi-bin/mer/main.cgi?section=ScaffoldGraph&page=scaffoldGraph&scaffold_oid=2687453745&start_coord=1406820&end_coord=1419148	E. coli 1-110-08_S1_C3	2609459839	Ga0054864_1088	2609501190	2610194867	2610194895	79133	96135	17002	27	https://img.jgi.doe.gov/cgi-bin/mer/main.cgi?section=ScaffoldGraph&page=scaffoldGraph&scaffold_oid=2609501190&start_coord=79133&end_coord=96135	2610194868, 2610194869, 2610194870, 2610194871, 2610194872, 2610194873, 2610194874, 2610194875, 2610194876, 2610194877, 2610194878, 2610194879, 2610194880, 2610194881, 2610194882, 2610194883, 2610194884, 2610194885, 2610194886, 2610194887, 2610194888, 2610194889, 2610194890, 2610194891, 2610194892, 2610194893, 2610194894	2	E. coli 1-110-08_S1_C1	2617270987	Prophage					Prophage	2610194886_PD-Lambda-1__PD-Lambda-1	PD-Lambda-1	1
11_2609459844	11	2688077186	2688077203	https://img.jgi.doe.gov/cgi-bin/mer/main.cgi?section=ScaffoldGraph&page=scaffoldGraph&scaffold_oid=2687453745&start_coord=1406820&end_coord=1419148	E. coli 2-156-04_S3_C1	2609459844	Ga0054872_147	2609502395	2610221188	2610221209	363074	376344	13270	20	https://img.jgi.doe.gov/cgi-bin/mer/main.cgi?section=ScaffoldGraph&page=scaffoldGraph&scaffold_oid=2609502395&start_coord=363074&end_coord=376344	2610221189, 2610221190, 2610221191, 2610221192, 2610221193, 2610221194, 2610221195, 2610221196, 2610221197, 2610221198, 2610221199, 2610221200, 2610221201, 2610221202, 2610221203, 2610221204, 2610221205, 2610221206, 2610221207, 2610221208	1			Prophage					Prophage			0
11_2609460346	11	2688077186	2688077203	https://img.jgi.doe.gov/cgi-bin/mer/main.cgi?section=ScaffoldGraph&page=scaffoldGraph&scaffold_oid=2687453745&start_coord=1406820&end_coord=1419148	E. coli 6-175-07_S3_C2	2609460346	Ga0054901_1102	2609566099	2612532015	2612532033	361593	374511	12918	17	https://img.jgi.doe.gov/cgi-bin/mer/main.cgi?section=ScaffoldGraph&page=scaffoldGraph&scaffold_oid=2609566099&start_coord=361593&end_coord=374511	2612532016, 2612532017, 2612532018, 2612532019, 2612532020, 2612532021, 2612532022, 2612532023, 2612532024, 2612532025, 2612532026, 2612532027, 2612532028, 2612532029, 2612532030, 2612532031, 2612532032	4	E. coli 1-110-08_S3_C1, E. coli 1-110-08_S3_C2, E. coli 1-110-08_S3_C3	2617270963, 2617270947, 2619619132						None			0
11_2617270943	11	2688077186	2688077203	https://img.jgi.doe.gov/cgi-bin/mer/main.cgi?section=ScaffoldGraph&page=scaffoldGraph&scaffold_oid=2687453745&start_coord=1406820&end_coord=1419148	E. coli 2-156-04_S3_C2	2617270943	Ga0054887_122	2617318006	2618130399	2618130460	937434	976248	38814	60	https://img.jgi.doe.gov/cgi-bin/mer/main.cgi?section=ScaffoldGraph&page=scaffoldGraph&scaffold_oid=2617318006&start_coord=937434&end_coord=976248	2618130400, 2618130401, 2618130402, 2618130403, 2618130404, 2618130405, 2618130406, 2618130407, 2618130408, 2618130409, 2618130410, 2618130411, 2618130412, 2618130413, 2618130414, 2618130415, 2618130416, 2618130417, 2618130418, 2618130419, 2618130420, 2618130421, 2618130422, 2618130423, 2618130424, 2618130425, 2618130426, 2618130427, 2618130428, 2618130429, 2618130430, 2618130431, 2618130432, 261…	1			Prophage	Caudoviricetes_Lederbergvirus				Prophage			0
11_2617270952	11	2688077186	2688077203	https://img.jgi.doe.gov/cgi-bin/mer/main.cgi?section=ScaffoldGraph&page=scaffoldGraph&scaffold_oid=2687453745&start_coord=1406820&end_coord=1419148	E. coli 3-105-05_S3_C2	2617270952	Ga0054898_1022	2617319685	2618178522	2618178586	2880	43825	40945	63	https://img.jgi.doe.gov/cgi-bin/mer/main.cgi?section=ScaffoldGraph&page=scaffoldGraph&scaffold_oid=2617319685&start_coord=2880&end_coord=43825	2618178523, 2618178524, 2618178525, 2618178526, 2618178527, 2618178528, 2618178529, 2618178530, 2618178531, 2618178532, 2618178533, 2618178534, 2618178535, 2618178536, 2618178537, 2618178538, 2618178539, 2618178540, 2618178541, 2618178542, 2618178543, 2618178544, 2618178545, 2618178546, 2618178547, 2618178548, 2618178549, 2618178550, 2618178551, 2618178552, 2618178553, 2618178554, 2618178555, 261…	1			Prophage	Caudoviricetes_Lederbergvirus				Prophage			0
11_2617270985	11	2688077186	2688077203	https://img.jgi.doe.gov/cgi-bin/mer/main.cgi?section=ScaffoldGraph&page=scaffoldGraph&scaffold_oid=2687453745&start_coord=1406820&end_coord=1419148	E. coli 2-222-05_S1_C1	2617270985	Ga0054824_1013	2617324610	2618324132	2618324181	42953	86288	43335	48	https://img.jgi.doe.gov/cgi-bin/mer/main.cgi?section=ScaffoldGraph&page=scaffoldGraph&scaffold_oid=2617324610&start_coord=42953&end_coord=86288	2618324133, 2618324134, 2618324135, 2618324136, 2618324137, 2618324138, 2618324139, 2618324140, 2618324141, 2618324142, 2618324143, 2618324144, 2618324145, 2618324146, 2618324147, 2618324148, 2618324149, 2618324150, 2618324151, 2618324152, 2618324153, 2618324154, 2618324155, 2618324156, 2618324157, 2618324158, 2618324159, 2618324160, 2618324161, 2618324162, 2618324163, 2618324164, 2618324165, 261…	3	E. coli 2-222-05_S1_C3, E. coli 2-222-05_S1_C2	2609459836, 2617270941				IME	GInt	IME__GInt	2618324177_AbiL__AbiLi2, 2618324178_AbiL__AbiLii2	AbiL	1
11_2617271340	11	2688077186	2688077203	https://img.jgi.doe.gov/cgi-bin/mer/main.cgi?section=ScaffoldGraph&page=scaffoldGraph&scaffold_oid=2687453745&start_coord=1406820&end_coord=1419148	E. coli 48	2617271340	Ga0055958_103	2617367236	2619609236	2619609323	721474	780091	58617	86	https://img.jgi.doe.gov/cgi-bin/mer/main.cgi?section=ScaffoldGraph&page=scaffoldGraph&scaffold_oid=2617367236&start_coord=721474&end_coord=780091	2619609237, 2619609238, 2619609239, 2619609240, 2619609241, 2619609242, 2619609243, 2619609244, 2619609245, 2619609246, 2619609247, 2619609248, 2619609249, 2619609250, 2619609251, 2619609252, 2619609253, 2619609254, 2619609255, 2619609256, 2619609257, 2619609258, 2619609259, 2619609260, 2619609261, 2619609262, 2619609263, 2619609264, 2619609265, 2619609266, 2619609267, 2619609268, 2619609269, 261…	1			Prophage	Caudoviricetes_Lambdavirus				Prophage			0
11_2622736468	11	2688077186	2688077203	https://img.jgi.doe.gov/cgi-bin/mer/main.cgi?section=ScaffoldGraph&page=scaffoldGraph&scaffold_oid=2687453745&start_coord=1406820&end_coord=1419148	E. coli MRE600	2622736468	Ga0074506_11	2622756015	2622980009	2622980022	1297716	1306855	9139	12	https://img.jgi.doe.gov/cgi-bin/mer/main.cgi?section=ScaffoldGraph&page=scaffoldGraph&scaffold_oid=2622756015&start_coord=1297716&end_coord=1306855	2622980010, 2622980011, 2622980012, 2622980013, 2622980014, 2622980015, 2622980016, 2622980017, 2622980018, 2622980019, 2622980020, 2622980021	1			Prophage					Prophage			0
11_2627854098	11	2688077186	2688077203	https://img.jgi.doe.gov/cgi-bin/mer/main.cgi?section=ScaffoldGraph&page=scaffoldGraph&scaffold_oid=2687453745&start_coord=1406820&end_coord=1419148	E. coli APEC IMT5155	2627854098	Ga0069293_12	2627914286	2630213924	2630213998	1480325	1523399	43074	73	https://img.jgi.doe.gov/cgi-bin/mer/main.cgi?section=ScaffoldGraph&page=scaffoldGraph&scaffold_oid=2627914286&start_coord=1480325&end_coord=1523399	2630213925, 2630213926, 2630213927, 2630213928, 2630213929, 2630213930, 2630213931, 2630213932, 2630213933, 2630213934, 2630213935, 2630213936, 2630213937, 2630213938, 2630213939, 2630213940, 2630213941, 2630213942, 2630213943, 2630213944, 2630213945, 2630213946, 2630213947, 2630213948, 2630213949, 2630213950, 2630213951, 2630213952, 2630213953, 2630213954, 2630213955, 2630213956, 2630213957, 263…	1			Prophage	Caudoviricetes_Lederbergvirus				Prophage			0
11_2636415642	11	2688077186	2688077203	https://img.jgi.doe.gov/cgi-bin/mer/main.cgi?section=ScaffoldGraph&page=scaffoldGraph&scaffold_oid=2687453745&start_coord=1406820&end_coord=1419148	E. coli KO11	2636415642	Ga0046382_13	2636442665	2637401858	2637401917	1447892	1488221	40329	58	https://img.jgi.doe.gov/cgi-bin/mer/main.cgi?section=ScaffoldGraph&page=scaffoldGraph&scaffold_oid=2636442665&start_coord=1447892&end_coord=1488221	2637401859, 2637401860, 2637401861, 2637401862, 2637401863, 2637401864, 2637401865, 2637401866, 2637401867, 2637401868, 2637401869, 2637401870, 2637401871, 2637401872, 2637401873, 2637401874, 2637401875, 2637401876, 2637401877, 2637401878, 2637401879, 2637401880, 2637401881, 2637401882, 2637401883, 2637401884, 2637401885, 2637401886, 2637401887, 2637401888, 2637401889, 2637401890, 2637401891, 263…	2	E. coli W	2506520037	Prophage	Caudoviricetes_Lederbergvirus				Prophage			0
11_2636415864	11	2688077186	2688077203	https://img.jgi.doe.gov/cgi-bin/mer/main.cgi?section=ScaffoldGraph&page=scaffoldGraph&scaffold_oid=2687453745&start_coord=1406820&end_coord=1419148	E. coli K-12 GM4792 Lac-	2636415864	Ga0074628_11	2636477029	2638331443	2638331463	1405669	1417391	11722	19	https://img.jgi.doe.gov/cgi-bin/mer/main.cgi?section=ScaffoldGraph&page=scaffoldGraph&scaffold_oid=2636477029&start_coord=1405669&end_coord=1417391	2638331444, 2638331445, 2638331446, 2638331447, 2638331448, 2638331449, 2638331450, 2638331451, 2638331452, 2638331453, 2638331454, 2638331455, 2638331456, 2638331457, 2638331458, 2638331459, 2638331460, 2638331461, 2638331462	39	E. coli K-12 GM4792 Lac+, E. coli K-12 RV308, E. coli NCTC 50110, E. coli B31, E. coli B31, E. coli K-12 MG1655, E. coli K-12 MC4100, E. coli DV133, E. coli DV159, E. coli JF733, E. coli K-12 MG1655, E. coli KRX, E. coli K-12 HMS174, E. coli SQ88, E. coli DH5alpha, E. coli K-12 K-12 DHB4, E. coli K-12 MG1655 JW5437-1, E. coli BW25113, E. coli DH5a, E. coli ATCC 15597, E. coli tolC-, E. coli K-12 …	2627854078, 2636415583, 2636415500, 2711768055, 2711768055, 2600254969, 2645728047, 2690315798, 2690315808, 2724679430, 2600254932, 2711768078, 2630968336, 2687453215, 2645727997, 2684623152, 2687453259, 2597490314, 2600254985, 2608642167, 2721755727, 2675903649, 2728369145, 2687453273, 2687453557, 2687453558, 2718218356, 2634166465, 2687453560, 2721755675, 2645727599, 2597489893, 2630968505, 263…	Prophage					Prophage			0
11_2636415906	11	2688077186	2688077203	https://img.jgi.doe.gov/cgi-bin/mer/main.cgi?section=ScaffoldGraph&page=scaffoldGraph&scaffold_oid=2687453745&start_coord=1406820&end_coord=1419148	E. coli ACN001	2636415906	Ga0078676_11	2636483000	2638503015	2638503064	1546477	1578741	32264	48	https://img.jgi.doe.gov/cgi-bin/mer/main.cgi?section=ScaffoldGraph&page=scaffoldGraph&scaffold_oid=2636483000&start_coord=1546477&end_coord=1578741	2638503016, 2638503017, 2638503018, 2638503019, 2638503020, 2638503021, 2638503022, 2638503023, 2638503024, 2638503025, 2638503026, 2638503027, 2638503028, 2638503029, 2638503030, 2638503031, 2638503032, 2638503033, 2638503034, 2638503035, 2638503036, 2638503037, 2638503038, 2638503039, 2638503040, 2638503041, 2638503042, 2638503043, 2638503044, 2638503045, 2638503046, 2638503047, 2638503048, 263…	1			Prophage	Caudoviricetes_Lederbergvirus				Prophage			0
11_2639762844	11	2688077186	2688077203	https://img.jgi.doe.gov/cgi-bin/mer/main.cgi?section=ScaffoldGraph&page=scaffoldGraph&scaffold_oid=2687453745&start_coord=1406820&end_coord=1419148	E. coli ECC-1470	2639762844	Ga0078002_12	2639801788	2640947206	2640947235	1447026	1465375	18349	28	https://img.jgi.doe.gov/cgi-bin/mer/main.cgi?section=ScaffoldGraph&page=scaffoldGraph&scaffold_oid=2639801788&start_coord=1447026&end_coord=1465375	2640947207, 2640947208, 2640947209, 2640947210, 2640947211, 2640947212, 2640947213, 2640947214, 2640947215, 2640947216, 2640947217, 2640947218, 2640947219, 2640947220, 2640947221, 2640947222, 2640947223, 2640947224, 2640947225, 2640947226, 2640947227, 2640947228, 2640947229, 2640947230, 2640947231, 2640947232, 2640947233, 2640947234	1			Prophage					Prophage			0
11_2639762960	11	2688077186	2688077203	https://img.jgi.doe.gov/cgi-bin/mer/main.cgi?section=ScaffoldGraph&page=scaffoldGraph&scaffold_oid=2687453745&start_coord=1406820&end_coord=1419148	E. coli RS218	2639762960	Ga0077164_103	2639814636	2641429094	2641429159	380877	421611	40734	64	https://img.jgi.doe.gov/cgi-bin/mer/main.cgi?section=ScaffoldGraph&page=scaffoldGraph&scaffold_oid=2639814636&start_coord=380877&end_coord=421611	2641429095, 2641429096, 2641429097, 2641429098, 2641429099, 2641429100, 2641429101, 2641429102, 2641429103, 2641429104, 2641429105, 2641429106, 2641429107, 2641429108, 2641429109, 2641429110, 2641429111, 2641429112, 2641429113, 2641429114, 2641429115, 2641429116, 2641429117, 2641429118, 2641429119, 2641429120, 2641429121, 2641429122, 2641429123, 2641429124, 2641429125, 2641429126, 2641429127, 264…	1			Prophage	Caudoviricetes_Lederbergvirus				Prophage			0
11_2639763166	11	2688077186	2688077203	https://img.jgi.doe.gov/cgi-bin/mer/main.cgi?section=ScaffoldGraph&page=scaffoldGraph&scaffold_oid=2687453745&start_coord=1406820&end_coord=1419148	E. coli EC15	2639763166	Ga0080888_1072	2639848842	2642271144	2642271157	43229	53760	10531	12	https://img.jgi.doe.gov/cgi-bin/mer/main.cgi?section=ScaffoldGraph&page=scaffoldGraph&scaffold_oid=2639848842&start_coord=43229&end_coord=53760	2642271145, 2642271146, 2642271147, 2642271148, 2642271149, 2642271150, 2642271151, 2642271152, 2642271153, 2642271154, 2642271155, 2642271156	1								None			0
11_2645727775	11	2688077186	2688077203	https://img.jgi.doe.gov/cgi-bin/mer/main.cgi?section=ScaffoldGraph&page=scaffoldGraph&scaffold_oid=2687453745&start_coord=1406820&end_coord=1419148	E. coli 401031	2645727775	Ga0100598_1017	2645754116	2646912707	2646912761	75501	112257	36756	53	https://img.jgi.doe.gov/cgi-bin/mer/main.cgi?section=ScaffoldGraph&page=scaffoldGraph&scaffold_oid=2645754116&start_coord=75501&end_coord=112257	2646912708, 2646912709, 2646912710, 2646912711, 2646912712, 2646912713, 2646912714, 2646912715, 2646912716, 2646912717, 2646912718, 2646912719, 2646912720, 2646912721, 2646912722, 2646912723, 2646912724, 2646912725, 2646912726, 2646912727, 2646912728, 2646912729, 2646912730, 2646912731, 2646912732, 2646912733, 2646912734, 2646912735, 2646912736, 2646912737, 2646912738, 2646912739, 2646912740, 264…	1			Prophage	Caudoviricetes_Myoviridae				Prophage			0
11_2648501149	11	2688077186	2688077203	https://img.jgi.doe.gov/cgi-bin/mer/main.cgi?section=ScaffoldGraph&page=scaffoldGraph&scaffold_oid=2687453745&start_coord=1406820&end_coord=1419148	E. coli 300231	2648501149	Ga0100615_104	2648505636	2648711158	2648711173	312721	324839	12118	14	https://img.jgi.doe.gov/cgi-bin/mer/main.cgi?section=ScaffoldGraph&page=scaffoldGraph&scaffold_oid=2648505636&start_coord=312721&end_coord=324839	2648711159, 2648711160, 2648711161, 2648711162, 2648711163, 2648711164, 2648711165, 2648711166, 2648711167, 2648711168, 2648711169, 2648711170, 2648711171, 2648711172	1								None			0
11_2648501797	11	2688077186	2688077203	https://img.jgi.doe.gov/cgi-bin/mer/main.cgi?section=ScaffoldGraph&page=scaffoldGraph&scaffold_oid=2687453745&start_coord=1406820&end_coord=1419148	E. coli ST540an	2648501797	Ga0054589_11	2648568641	2651305719	2651305790	1502191	1546218	44027	70	https://img.jgi.doe.gov/cgi-bin/mer/main.cgi?section=ScaffoldGraph&page=scaffoldGraph&scaffold_oid=2648568641&start_coord=1502191&end_coord=1546218	2651305720, 2651305721, 2651305722, 2651305723, 2651305724, 2651305725, 2651305726, 2651305727, 2651305728, 2651305729, 2651305730, 2651305731, 2651305732, 2651305733, 2651305734, 2651305735, 2651305736, 2651305737, 2651305738, 2651305739, 2651305740, 2651305741, 2651305742, 2651305743, 2651305744, 2651305745, 2651305746, 2651305747, 2651305748, 2651305749, 2651305750, 2651305751, 2651305752, 265…	2	E. coli ST540a	2651869857	Prophage	Caudoviricetes_Brunovirus				Prophage			0
11_2648501802	11	2688077186	2688077203	https://img.jgi.doe.gov/cgi-bin/mer/main.cgi?section=ScaffoldGraph&page=scaffoldGraph&scaffold_oid=2687453745&start_coord=1406820&end_coord=1419148	E. coli ST2747a	2648501802	Ga0054587_11	2648568691	2651324481	2651324489	1472867	1481167	8300	7	https://img.jgi.doe.gov/cgi-bin/mer/main.cgi?section=ScaffoldGraph&page=scaffoldGraph&scaffold_oid=2648568691&start_coord=1472867&end_coord=1481167	2651324482, 2651324483, 2651324484, 2651324485, 2651324486, 2651324487, 2651324488	2	E. coli ST2747	2654587772	Prophage					Prophage			0
11_2654587540	11	2688077186	2688077203	https://img.jgi.doe.gov/cgi-bin/mer/main.cgi?section=ScaffoldGraph&page=scaffoldGraph&scaffold_oid=2687453745&start_coord=1406820&end_coord=1419148	E. coli 912	2654587540	Ga0098610_1058	2654590354	2654769089	2654769204	242548	327544	84996	114	https://img.jgi.doe.gov/cgi-bin/mer/main.cgi?section=ScaffoldGraph&page=scaffoldGraph&scaffold_oid=2654590354&start_coord=242548&end_coord=327544	2654769090, 2654769091, 2654769092, 2654769093, 2654769094, 2654769095, 2654769096, 2654769097, 2654769098, 2654769099, 2654769100, 2654769101, 2654769102, 2654769103, 2654769104, 2654769105, 2654769106, 2654769107, 2654769108, 2654769109, 2654769110, 2654769111, 2654769112, 2654769113, 2654769114, 2654769115, 2654769116, 2654769117, 2654769118, 2654769119, 2654769120, 2654769121, 2654769122, 265…	1			Prophage	Caudoviricetes_Lederbergvirus		IME	GInt	Prophage__IME__GInt	2654769133_AbiL__AbiLi2, 2654769134_AbiL__AbiLii2	AbiL	1
11_2654587569	11	2688077186	2688077203	https://img.jgi.doe.gov/cgi-bin/mer/main.cgi?section=ScaffoldGraph&page=scaffoldGraph&scaffold_oid=2687453745&start_coord=1406820&end_coord=1419148	E. coli 402981	2654587569	Ga0100647_102	2654592845	2654903048	2654903123	312719	364885	52166	74	https://img.jgi.doe.gov/cgi-bin/mer/main.cgi?section=ScaffoldGraph&page=scaffoldGraph&scaffold_oid=2654592845&start_coord=312719&end_coord=364885	2654903049, 2654903050, 2654903051, 2654903052, 2654903053, 2654903054, 2654903055, 2654903056, 2654903057, 2654903058, 2654903059, 2654903060, 2654903061, 2654903062, 2654903063, 2654903064, 2654903065, 2654903066, 2654903067, 2654903068, 2654903069, 2654903070, 2654903071, 2654903072, 2654903073, 2654903074, 2654903075, 2654903076, 2654903077, 2654903078, 2654903079, 2654903080, 2654903081, 265…	1			Prophage	Caudoviricetes_Lederbergvirus				Prophage			0
11_2654587745	11	2688077186	2688077203	https://img.jgi.doe.gov/cgi-bin/mer/main.cgi?section=ScaffoldGraph&page=scaffoldGraph&scaffold_oid=2687453745&start_coord=1406820&end_coord=1419148	E. coli EC2_7	2654587745	Ga0080894_1043	2654604302	2655642953	2655642965	19240	29326	10086	11	https://img.jgi.doe.gov/cgi-bin/mer/main.cgi?section=ScaffoldGraph&page=scaffoldGraph&scaffold_oid=2654604302&start_coord=19240&end_coord=29326	2655642954, 2655642955, 2655642956, 2655642957, 2655642958, 2655642959, 2655642960, 2655642961, 2655642962, 2655642963, 2655642964	1								None			0
11_2654587746	11	2688077186	2688077203	https://img.jgi.doe.gov/cgi-bin/mer/main.cgi?section=ScaffoldGraph&page=scaffoldGraph&scaffold_oid=2687453745&start_coord=1406820&end_coord=1419148	E. coli EC2_1	2654587746	Ga0080890_1003	2654604376	2655644335	2655644394	77568	115422	37854	58	https://img.jgi.doe.gov/cgi-bin/mer/main.cgi?section=ScaffoldGraph&page=scaffoldGraph&scaffold_oid=2654604376&start_coord=77568&end_coord=115422	2655644336, 2655644337, 2655644338, 2655644339, 2655644340, 2655644341, 2655644342, 2655644343, 2655644344, 2655644345, 2655644346, 2655644347, 2655644348, 2655644349, 2655644350, 2655644351, 2655644352, 2655644353, 2655644354, 2655644355, 2655644356, 2655644357, 2655644358, 2655644359, 2655644360, 2655644361, 2655644362, 2655644363, 2655644364, 2655644365, 2655644366, 2655644367, 2655644368, 265…	1			Prophage	Caudoviricetes_Lederbergvirus				Prophage			0
11_2657244971	11	2688077186	2688077203	https://img.jgi.doe.gov/cgi-bin/mer/main.cgi?section=ScaffoldGraph&page=scaffoldGraph&scaffold_oid=2687453745&start_coord=1406820&end_coord=1419148	E. coli AZ75	2657244971	Ga0109944_176	2657252505	2657578952	2657578971	39848	52619	12771	18	https://img.jgi.doe.gov/cgi-bin/mer/main.cgi?section=ScaffoldGraph&page=scaffoldGraph&scaffold_oid=2657252505&start_coord=39848&end_coord=52619	2657578953, 2657578954, 2657578955, 2657578956, 2657578957, 2657578958, 2657578959, 2657578960, 2657578961, 2657578962, 2657578963, 2657578964, 2657578965, 2657578966, 2657578967, 2657578968, 2657578969, 2657578970	1			Prophage					Prophage			0
11_2663762603	11	2688077186	2688077203	https://img.jgi.doe.gov/cgi-bin/mer/main.cgi?section=ScaffoldGraph&page=scaffoldGraph&scaffold_oid=2687453745&start_coord=1406820&end_coord=1419148	E. coli BWH49	2663762603	Ga0106787_116	2663762748	2663777108	2663777123	365644	378985	13341	14	https://img.jgi.doe.gov/cgi-bin/mer/main.cgi?section=ScaffoldGraph&page=scaffoldGraph&scaffold_oid=2663762748&start_coord=365644&end_coord=378985	2663777109, 2663777110, 2663777111, 2663777112, 2663777113, 2663777114, 2663777115, 2663777116, 2663777117, 2663777118, 2663777119, 2663777120, 2663777121, 2663777122	13	E. coli 202374, E. coli 300711_aEPEC, E. coli 202474, E. coli 202453_aEPEC, E. coli 500197_aEPEC, E. coli G503854, E. coli 700863, E. coli BWH50, E. coli 102328_aEPEC, E. coli RiKo 2299/09, E. coli 2-474-04_S1_C1	2695420859, 2671180427, 2671180695, 2671180727, 2671180758, 2690316187, 2690316064, 2663762646, 2671181136, 2623620496, 2609459790						None			0
[truncated: 1,348 more rows]
