# Supplementary material for: The defense island repertoire of the Escherichia coli pan-genome
Source: PLoS Genet. 2023 Apr 6;19(4):e1010694. doi: 10.1371/journal.pgen.1010694 (PMC10121019; doi:10.1371/journal.pgen.1010694)
Supplement: S3 Table — (XLSX) [file pgen.1010694.s006.xlsx]

## Sheet: S3 Table_Defense in finished ge
Internal ID (hotspot_genome IMG ID)	Island found in hotspot?	Island genome name	Island genome IMG ID	Island contig IMG accession	Island contig IMG ID	Island upstream flanking gene (IMG ID)	Island downstream flanking gene (IMG ID)	Island start coordinate	Island end coordinate	Island size (bp)	Number of genes in island	IMG Browser link to island	Mobile genetic element detected?	Defence system in island predicted by DefenceFinder and PADLOC	Defence genes in system predicted by DefenseFinder and PADLOC (IMG gene IDs)	Notes
1_2506520037	1	E. coli W	2506520037	EschW_Contig118	2506535001	2506706171	2506706194	4163538	4180164	16627	22	https://img.jgi.doe.gov/cgi-bin/mer/main.cgi?section=ScaffoldGraph&page=scaffoldGraph&scaffold_oid=2506535001&start_coord=4163538&end_coord=4180164	None	Gabija	2506706190, 2506706191
7_2506520037	7	E. coli W	2506520037	EschW_Contig118	2506535001	2506702364	2506702374	282941	293175	10235	9	https://img.jgi.doe.gov/cgi-bin/mer/main.cgi?section=ScaffoldGraph&page=scaffoldGraph&scaffold_oid=2506535001&start_coord=282941&end_coord=293175	None	CRISPR_IE	2506702366, 2506702367, 2506702368, 2506702369, 2506702370, 2506702371, 2506702372, 2506702373
21_2506520037	21	E. coli W	2506520037	EschW_Contig118	2506535001	2506703837	2506703905	1770495	1819943	49449	67	https://img.jgi.doe.gov/cgi-bin/mer/main.cgi?section=ScaffoldGraph&page=scaffoldGraph&scaffold_oid=2506535001&start_coord=1770495&end_coord=1819943	Prophage	Menshen	2506703883, 2506703884, 2506703885
37_2506520037	37	E. coli W	2506520037	EschW_Contig118	2506535001	2506705456	2506705494	3420592	3465456	44865	37	https://img.jgi.doe.gov/cgi-bin/mer/main.cgi?section=ScaffoldGraph&page=scaffoldGraph&scaffold_oid=2506535001&start_coord=3420592&end_coord=3465456	None	RM_type_I	2506705485, 2506705486, 2506705487
37_2506520037	37	E. coli W	2506520037	EschW_Contig118	2506535001	2506705456	2506705494	3420592	3465456	44865	37	https://img.jgi.doe.gov/cgi-bin/mer/main.cgi?section=ScaffoldGraph&page=scaffoldGraph&scaffold_oid=2506535001&start_coord=3420592&end_coord=3465456	None	RM_type_II	2506705458, 2506705462
37_2506520037	37	E. coli W	2506520037	EschW_Contig118	2506535001	2506705456	2506705494	3420592	3465456	44865	37	https://img.jgi.doe.gov/cgi-bin/mer/main.cgi?section=ScaffoldGraph&page=scaffoldGraph&scaffold_oid=2506535001&start_coord=3420592&end_coord=3465456	None	RM_type_IV	2506705459, 2506705460
37_2506520037	37	E. coli W	2506520037	EschW_Contig118	2506535001	2506705456	2506705494	3420592	3465456	44865	37	https://img.jgi.doe.gov/cgi-bin/mer/main.cgi?section=ScaffoldGraph&page=scaffoldGraph&scaffold_oid=2506535001&start_coord=3420592&end_coord=3465456	None	SanaTA	2506705472, 2506705473
1_2597489870	1	E. coli ETEC H10407	2597489870	Ga0046384_gi309700213.3	2597512794	2597789881	2597789931	44755	91041	46287	49	https://img.jgi.doe.gov/cgi-bin/mer/main.cgi?section=ScaffoldGraph&page=scaffoldGraph&scaffold_oid=2597512794&start_coord=44755&end_coord=91041	None	Dynamins	2597789921, 2597789922, 2597789923
1_2597489870	1	E. coli ETEC H10407	2597489870	Ga0046384_gi309700213.3	2597512794	2597789881	2597789931	44755	91041	46287	49	https://img.jgi.doe.gov/cgi-bin/mer/main.cgi?section=ScaffoldGraph&page=scaffoldGraph&scaffold_oid=2597512794&start_coord=44755&end_coord=91041	None	RM_type_I	2597789912, 2597789913, 2597789914
7_2597489870	7	E. coli ETEC H10407	2597489870	Ga0046384_gi309700213.3	2597512794	2597790944	2597790958	1122840	1134894	12055	13	https://img.jgi.doe.gov/cgi-bin/mer/main.cgi?section=ScaffoldGraph&page=scaffoldGraph&scaffold_oid=2597512794&start_coord=1122840&end_coord=1134894	None	CRISPR_IE	2597790946, 2597790950, 2597790951, 2597790952, 2597790953, 2597790954, 2597790955, 2597790956, 2597790957
9_2597489870	9	E. coli ETEC H10407	2597489870	Ga0046384_gi309700213.3	2597512794	2597791057	2597791084	1225809	1255420	29612	26	https://img.jgi.doe.gov/cgi-bin/mer/main.cgi?section=ScaffoldGraph&page=scaffoldGraph&scaffold_oid=2597512794&start_coord=1225809&end_coord=1255420	IME__GInt	Mokosh_I	2597791080, 2597791081
18_2597489870	18	E. coli ETEC H10407	2597489870	Ga0046384_gi309700213.3	2597512794	2597791955	2597792044	2136181	2215325	79145	88	https://img.jgi.doe.gov/cgi-bin/mer/main.cgi?section=ScaffoldGraph&page=scaffoldGraph&scaffold_oid=2597512794&start_coord=2136181&end_coord=2215325	Prophage	Gao_Mza	2597792036, 2597792037, 2597792038, 2597792039, 2597792040
18_2597489870	18	E. coli ETEC H10407	2597489870	Ga0046384_gi309700213.3	2597512794	2597791955	2597792044	2136181	2215325	79145	88	https://img.jgi.doe.gov/cgi-bin/mer/main.cgi?section=ScaffoldGraph&page=scaffoldGraph&scaffold_oid=2597512794&start_coord=2136181&end_coord=2215325	Prophage	RM_type_I	2597792028, 2597792029, 2597792031
18_2597489870	18	E. coli ETEC H10407	2597489870	Ga0046384_gi309700213.3	2597512794	2597791955	2597792044	2136181	2215325	79145	88	https://img.jgi.doe.gov/cgi-bin/mer/main.cgi?section=ScaffoldGraph&page=scaffoldGraph&scaffold_oid=2597512794&start_coord=2136181&end_coord=2215325	Prophage	RM_type_IV	2597792035
33_2597489870	33	E. coli ETEC H10407	2597489870	Ga0046384_gi309700213.3	2597512794	2597793741	2597793824	3951375	4009090	57716	82	https://img.jgi.doe.gov/cgi-bin/mer/main.cgi?section=ScaffoldGraph&page=scaffoldGraph&scaffold_oid=2597512794&start_coord=3951375&end_coord=4009090	Prophage	PD-T4-3	2597793770
35_2597489870	35	E. coli ETEC H10407	2597489870	Ga0046384_gi309700213.3	2597512794	2597794140	2597794201	4337522	4387722	50201	60	https://img.jgi.doe.gov/cgi-bin/mer/main.cgi?section=ScaffoldGraph&page=scaffoldGraph&scaffold_oid=2597512794&start_coord=4337522&end_coord=4387722	Prophage	Dsr_I	2597794199
37_2597489870	37	E. coli ETEC H10407	2597489870	Ga0046384_gi309700213.3	2597512794	2597794262	2597794277	4443499	4456762	13264	14	https://img.jgi.doe.gov/cgi-bin/mer/main.cgi?section=ScaffoldGraph&page=scaffoldGraph&scaffold_oid=2597512794&start_coord=4443499&end_coord=4456762	None	Mokosh_II	2597794263
38_2597489870	38	E. coli ETEC H10407	2597489870	Ga0046384_gi309700213.3	2597512794	2597794411	2597794450	4591410	4633111	41702	38	https://img.jgi.doe.gov/cgi-bin/mer/main.cgi?section=ScaffoldGraph&page=scaffoldGraph&scaffold_oid=2597512794&start_coord=4591410&end_coord=4633111	Prophage	RM_type_IIG	2597794415
38_2597489870	38	E. coli ETEC H10407	2597489870	Ga0046384_gi309700213.3	2597512794	2597794411	2597794450	4591410	4633111	41702	38	https://img.jgi.doe.gov/cgi-bin/mer/main.cgi?section=ScaffoldGraph&page=scaffoldGraph&scaffold_oid=2597512794&start_coord=4591410&end_coord=4633111	Prophage	RM_type_IV	2597794417, 2597794418
acpS-yfhH_2597489870	No	E. coli ETEC H10407	2597489870	Ga0046384_gi309700213.3	2597512794	2597791141	2597791201	1310076	1353818	43743	59	https://img.jgi.doe.gov/cgi-bin/mer/main.cgi?section=ScaffoldGraph&page=scaffoldGraph&scaffold_oid=2597512794&start_coord=1310076&end_coord=1353818	Prophage	BstA	2597791147	acpS-yfhH
1_2597490154	1	E. coli ATCC 25922	2597490154	Ga0057520_gi674299053.3	2597522020	2598525675	2598525697	42965	62876	19912	21	https://img.jgi.doe.gov/cgi-bin/mer/main.cgi?section=ScaffoldGraph&page=scaffoldGraph&scaffold_oid=2597522020&start_coord=42965&end_coord=62876	None	Lamassu_like	2598525690, 2598525691, 2598525692
1_2597490154	1	E. coli ATCC 25922	2597490154	Ga0057520_gi674299053.3	2597522020	2598525675	2598525697	42965	62876	19912	21	https://img.jgi.doe.gov/cgi-bin/mer/main.cgi?section=ScaffoldGraph&page=scaffoldGraph&scaffold_oid=2597522020&start_coord=42965&end_coord=62876	None	Septu	2598525677, 2598525678
5_2597490154	5	E. coli ATCC 25922	2597490154	Ga0057520_gi674299053.3	2597522020	2598526423	2598526546	806323	929688	123366	122	https://img.jgi.doe.gov/cgi-bin/mer/main.cgi?section=ScaffoldGraph&page=scaffoldGraph&scaffold_oid=2597522020&start_coord=806323&end_coord=929688	Prophage	SanaTA	2598526439, 2598526440
17_2597490154	17	E. coli ATCC 25922	2597490154	Ga0057520_gi674299053.3	2597522020	2598527756	2598527784	2227166	2250527	23362	27	https://img.jgi.doe.gov/cgi-bin/mer/main.cgi?section=ScaffoldGraph&page=scaffoldGraph&scaffold_oid=2597522020&start_coord=2227166&end_coord=2250527	IME	Thoeris_II	2598527775, 2598527776, 2598527777
36_2597490154	36	E. coli ATCC 25922	2597490154	Ga0057520_gi674299053.3	2597522020	2598527351	2598527363	1761848	1774171	12324	11	https://img.jgi.doe.gov/cgi-bin/mer/main.cgi?section=ScaffoldGraph&page=scaffoldGraph&scaffold_oid=2597522020&start_coord=1761848&end_coord=1774171	None	RM_type_I	2598527357, 2598527358, 2598527359
36_2597490154	36	E. coli ATCC 25922	2597490154	Ga0057520_gi674299053.3	2597522020	2598527351	2598527363	1761848	1774171	12324	11	https://img.jgi.doe.gov/cgi-bin/mer/main.cgi?section=ScaffoldGraph&page=scaffoldGraph&scaffold_oid=2597522020&start_coord=1761848&end_coord=1774171	None	RM_type_IV	2598527360
37_2597490154	37	E. coli ATCC 25922	2597490154	Ga0057520_gi674299053.3	2597522020	2598527236	2598527318	1651601	1728170	76570	81	https://img.jgi.doe.gov/cgi-bin/mer/main.cgi?section=ScaffoldGraph&page=scaffoldGraph&scaffold_oid=2597522020&start_coord=1651601&end_coord=1728170	Prophage	Mokosh_II	2598527317
37_2597490154	37	E. coli ATCC 25922	2597490154	Ga0057520_gi674299053.3	2597522020	2598527236	2598527318	1651601	1728170	76570	81	https://img.jgi.doe.gov/cgi-bin/mer/main.cgi?section=ScaffoldGraph&page=scaffoldGraph&scaffold_oid=2597522020&start_coord=1651601&end_coord=1728170	Prophage	RM_type_II	2598527286, 2598527287, 2598527288
37_2597490154	37	E. coli ATCC 25922	2597490154	Ga0057520_gi674299053.3	2597522020	2598527236	2598527318	1651601	1728170	76570	81	https://img.jgi.doe.gov/cgi-bin/mer/main.cgi?section=ScaffoldGraph&page=scaffoldGraph&scaffold_oid=2597522020&start_coord=1651601&end_coord=1728170	Prophage	RM_type_IV	2598527289, 2598527290
gntU-yhgN_2597490154	No	E. coli ATCC 25922	2597490154	Ga0057520_gi674299053.3	2597522020	2598525936	2598525939	321757	325242	3486	2	https://img.jgi.doe.gov/cgi-bin/mer/main.cgi?section=ScaffoldGraph&page=scaffoldGraph&scaffold_oid=2597522020&start_coord=321757&end_coord=325242	None	PsyrTA	2598525937, 2598525938	gntU-yhgN
7_2597490314	7	E. coli BW25113	2597490314	Ga0058822_gi682117612.1	2597546455	2598996683	2598996693	996542	1006502	9961	9	https://img.jgi.doe.gov/cgi-bin/mer/main.cgi?section=ScaffoldGraph&page=scaffoldGraph&scaffold_oid=2597546455&start_coord=996542&end_coord=1006502	None	CRISPR_IE	2598996685, 2598996686, 2598996687, 2598996688, 2598996689, 2598996690, 2598996691, 2598996692
9_2597490314	9	E. coli BW25113	2597490314	Ga0058822_gi682117612.1	2597546455	2598996795	2598996825	1097723	1128742	31020	29	https://img.jgi.doe.gov/cgi-bin/mer/main.cgi?section=ScaffoldGraph&page=scaffoldGraph&scaffold_oid=2597546455&start_coord=1097723&end_coord=1128742	None	Hachiman	2598996817, 2598996818
9_2597490314	9	E. coli BW25113	2597490314	Ga0058822_gi682117612.1	2597546455	2598996795	2598996825	1097723	1128742	31020	29	https://img.jgi.doe.gov/cgi-bin/mer/main.cgi?section=ScaffoldGraph&page=scaffoldGraph&scaffold_oid=2597546455&start_coord=1097723&end_coord=1128742	None	RnlAB	2598996815, 2598996816
24_2597490314	24	E. coli BW25113	2597490314	Ga0058822_gi682117612.1	2597546455	2598998328	2598998353	2669320	2685650	16331	24	https://img.jgi.doe.gov/cgi-bin/mer/main.cgi?section=ScaffoldGraph&page=scaffoldGraph&scaffold_oid=2597546455&start_coord=2669320&end_coord=2685650	Prophage	Lit	2598998350
24_2597490314	24	E. coli BW25113	2597490314	Ga0058822_gi682117612.1	2597546455	2598998328	2598998353	2669320	2685650	16331	24	https://img.jgi.doe.gov/cgi-bin/mer/main.cgi?section=ScaffoldGraph&page=scaffoldGraph&scaffold_oid=2597546455&start_coord=2669320&end_coord=2685650	Prophage	RM_type_IV	2598998330
36_2597490314	36	E. coli BW25113	2597490314	Ga0058822_gi682117612.1	2597546455	2598999552	2598999568	3931222	3950612	19391	15	https://img.jgi.doe.gov/cgi-bin/mer/main.cgi?section=ScaffoldGraph&page=scaffoldGraph&scaffold_oid=2597546455&start_coord=3931222&end_coord=3950612	None	Druantia_III	2598999562, 2598999563
36_2597490314	36	E. coli BW25113	2597490314	Ga0058822_gi682117612.1	2597546455	2598999552	2598999568	3931222	3950612	19391	15	https://img.jgi.doe.gov/cgi-bin/mer/main.cgi?section=ScaffoldGraph&page=scaffoldGraph&scaffold_oid=2597546455&start_coord=3931222&end_coord=3950612	None	RM_type_I	2598999554, 2598999555, 2598999556, 2598999557
36_2597490314	36	E. coli BW25113	2597490314	Ga0058822_gi682117612.1	2597546455	2598999552	2598999568	3931222	3950612	19391	15	https://img.jgi.doe.gov/cgi-bin/mer/main.cgi?section=ScaffoldGraph&page=scaffoldGraph&scaffold_oid=2597546455&start_coord=3931222&end_coord=3950612	None	RM_type_IV	2598999553, 2598999560, 2598999561
37_2597490314	37	E. coli BW25113	2597490314	Ga0058822_gi682117612.1	2597546455	2598999598	2598999642	3982517	4022922	40406	43	https://img.jgi.doe.gov/cgi-bin/mer/main.cgi?section=ScaffoldGraph&page=scaffoldGraph&scaffold_oid=2597546455&start_coord=3982517&end_coord=4022922	Prophage	Mokosh_II	2598999599
7_2600254932	7	E. coli K-12 MG1655	2600254932	Ga0063390_scf7180000000002_quiver.1	2600263270	2600369601	2600369611	1074818	1084778	9961	9	https://img.jgi.doe.gov/cgi-bin/mer/main.cgi?section=ScaffoldGraph&page=scaffoldGraph&scaffold_oid=2600263270&start_coord=1074818&end_coord=1084778	None	CRISPR_IE	2600369602, 2600369603, 2600369604, 2600369605, 2600369606, 2600369607, 2600369608, 2600369609
9_2600254932	9	E. coli K-12 MG1655	2600254932	Ga0063390_scf7180000000002_quiver.1	2600263270	2600369469	2600369499	952578	983597	31020	29	https://img.jgi.doe.gov/cgi-bin/mer/main.cgi?section=ScaffoldGraph&page=scaffoldGraph&scaffold_oid=2600263270&start_coord=952578&end_coord=983597	None	Hachiman	2600369476, 2600369477
9_2600254932	9	E. coli K-12 MG1655	2600254932	Ga0063390_scf7180000000002_quiver.1	2600263270	2600369469	2600369499	952578	983597	31020	29	https://img.jgi.doe.gov/cgi-bin/mer/main.cgi?section=ScaffoldGraph&page=scaffoldGraph&scaffold_oid=2600263270&start_coord=952578&end_coord=983597	None	RnlAB	2600369478, 2600369479
24_2600254932	24	E. coli K-12 MG1655	2600254932	Ga0063390_scf7180000000002_quiver.1	2600263270	2600372443	2600372468	4035297	4051627	16331	24	https://img.jgi.doe.gov/cgi-bin/mer/main.cgi?section=ScaffoldGraph&page=scaffoldGraph&scaffold_oid=2600263270&start_coord=4035297&end_coord=4051627	Prophage	Lit	2600372446
24_2600254932	24	E. coli K-12 MG1655	2600254932	Ga0063390_scf7180000000002_quiver.1	2600263270	2600372443	2600372468	4035297	4051627	16331	24	https://img.jgi.doe.gov/cgi-bin/mer/main.cgi?section=ScaffoldGraph&page=scaffoldGraph&scaffold_oid=2600263270&start_coord=4035297&end_coord=4051627	Prophage	RM_type_IV	2600372466
36_2600254932	36	E. coli K-12 MG1655	2600254932	Ga0063390_scf7180000000002_quiver.1	2600263270	2600371224	2600371239	2765608	2784998	19391	14	https://img.jgi.doe.gov/cgi-bin/mer/main.cgi?section=ScaffoldGraph&page=scaffoldGraph&scaffold_oid=2600263270&start_coord=2765608&end_coord=2784998	None	Druantia_III	2600371229, 2600371230
36_2600254932	36	E. coli K-12 MG1655	2600254932	Ga0063390_scf7180000000002_quiver.1	2600263270	2600371224	2600371239	2765608	2784998	19391	14	https://img.jgi.doe.gov/cgi-bin/mer/main.cgi?section=ScaffoldGraph&page=scaffoldGraph&scaffold_oid=2600263270&start_coord=2765608&end_coord=2784998	None	RM_type_I	2600371235, 2600371236, 2600371237
36_2600254932	36	E. coli K-12 MG1655	2600254932	Ga0063390_scf7180000000002_quiver.1	2600263270	2600371224	2600371239	2765608	2784998	19391	14	https://img.jgi.doe.gov/cgi-bin/mer/main.cgi?section=ScaffoldGraph&page=scaffoldGraph&scaffold_oid=2600263270&start_coord=2765608&end_coord=2784998	None	RM_type_IV	2600371231, 2600371232, 2600371238
37_2600254932	37	E. coli K-12 MG1655	2600254932	Ga0063390_scf7180000000002_quiver.1	2600263270	2600371150	2600371194	2693298	2733703	40406	43	https://img.jgi.doe.gov/cgi-bin/mer/main.cgi?section=ScaffoldGraph&page=scaffoldGraph&scaffold_oid=2600263270&start_coord=2693298&end_coord=2733703	Prophage	Mokosh_II	2600371193
14_2602041657	14	E. coli O104:H21 CFSAN002236	2602041657	Ga0039812_1012	2602070633	2602539530	2602539538	195695	211389	15695	7	https://img.jgi.doe.gov/cgi-bin/mer/main.cgi?section=ScaffoldGraph&page=scaffoldGraph&scaffold_oid=2602070633&start_coord=195695&end_coord=211389	None	Septu	2602539536, 2602539537
1_2623620505	1	E. coli 1303	2623620505	EC1303_c	2623649492	2624710756	2624710832	4039424	4117666	78243	75	https://img.jgi.doe.gov/cgi-bin/mer/main.cgi?section=ScaffoldGraph&page=scaffoldGraph&scaffold_oid=2623649492&start_coord=4039424&end_coord=4117666	None	RM_type_I	2624710775, 2624710776, 2624710777
20_2623620505	20	E. coli 1303	2623620505	EC1303_c	2623649492	2624708557	2624708568	1732721	1746674	13954	10	https://img.jgi.doe.gov/cgi-bin/mer/main.cgi?section=ScaffoldGraph&page=scaffoldGraph&scaffold_oid=2623649492&start_coord=1732721&end_coord=1746674	None	AVAST_II	2624708562
28_2623620505	28	E. coli 1303	2623620505	EC1303_c	2623649492	2624707802	2624707852	924183	982888	58706	49	https://img.jgi.doe.gov/cgi-bin/mer/main.cgi?section=ScaffoldGraph&page=scaffoldGraph&scaffold_oid=2623649492&start_coord=924183&end_coord=982888	None	dGTPase	2624707833
28_2623620505	28	E. coli 1303	2623620505	EC1303_c	2623649492	2624707802	2624707852	924183	982888	58706	49	https://img.jgi.doe.gov/cgi-bin/mer/main.cgi?section=ScaffoldGraph&page=scaffoldGraph&scaffold_oid=2623649492&start_coord=924183&end_coord=982888	None	RM_type_I	2624707827, 2624707829, 2624707830
28_2623620505	28	E. coli 1303	2623620505	EC1303_c	2623649492	2624707802	2624707852	924183	982888	58706	49	https://img.jgi.doe.gov/cgi-bin/mer/main.cgi?section=ScaffoldGraph&page=scaffoldGraph&scaffold_oid=2623649492&start_coord=924183&end_coord=982888	None	ShosTA	2624707810, 2624707811
35_2623620505	35	E. coli 1303	2623620505	EC1303_c	2623649492	2624711525	2624711581	4870342	4917536	47195	55	https://img.jgi.doe.gov/cgi-bin/mer/main.cgi?section=ScaffoldGraph&page=scaffoldGraph&scaffold_oid=2623649492&start_coord=4870342&end_coord=4917536	Prophage	dCTPdeaminase	2624711527
36_2623620505	36	E. coli 1303	2623620505	EC1303_c	2623649492	2624711476	2624711488	4821384	4833770	12387	11	https://img.jgi.doe.gov/cgi-bin/mer/main.cgi?section=ScaffoldGraph&page=scaffoldGraph&scaffold_oid=2623649492&start_coord=4821384&end_coord=4833770	None	RM_type_I	2624711482, 2624711483, 2624711486
36_2623620505	36	E. coli 1303	2623620505	EC1303_c	2623649492	2624711476	2624711488	4821384	4833770	12387	11	https://img.jgi.doe.gov/cgi-bin/mer/main.cgi?section=ScaffoldGraph&page=scaffoldGraph&scaffold_oid=2623649492&start_coord=4821384&end_coord=4833770	None	RM_type_IV	2624711480
37_2623620505	37	E. coli 1303	2623620505	EC1303_c	2623649492	2624711439	2624711449	4777523	4790620	13098	9	https://img.jgi.doe.gov/cgi-bin/mer/main.cgi?section=ScaffoldGraph&page=scaffoldGraph&scaffold_oid=2623649492&start_coord=4777523&end_coord=4790620	None	RM_type_I	2624711441, 2624711442, 2624711443
37_2623620505	37	E. coli 1303	2623620505	EC1303_c	2623649492	2624711439	2624711449	4777523	4790620	13098	9	https://img.jgi.doe.gov/cgi-bin/mer/main.cgi?section=ScaffoldGraph&page=scaffoldGraph&scaffold_oid=2623649492&start_coord=4777523&end_coord=4790620	None	RM_type_IV	2624711445, 2624711446, 2624711448
7_2627853701	7	E. coli O157:H7 SS52	2627853701	Ga0069371_12	2627881000	2628603894	2628603905	1062672	1072228	9557	10	https://img.jgi.doe.gov/cgi-bin/mer/main.cgi?section=ScaffoldGraph&page=scaffoldGraph&scaffold_oid=2627881000&start_coord=1062672&end_coord=1072228	None	CRISPR_IE	2628603897, 2628603898, 2628603899, 2628603900, 2628603901, 2628603902, 2628603903, 2628603904
12_2627853701	12	E. coli O157:H7 SS52	2627853701	Ga0069371_12	2627881000	2628604754	2628604800	1888554	1921567	33014	45	https://img.jgi.doe.gov/cgi-bin/mer/main.cgi?section=ScaffoldGraph&page=scaffoldGraph&scaffold_oid=2627881000&start_coord=1888554&end_coord=1921567	Prophage	Lamassu_like	2628604766, 2628604767, 2628604768
33_2627853701	33	E. coli O157:H7 SS52	2627853701	Ga0069371_12	2627881000	2628607336	2628607373	4362579	4387572	24994	36	https://img.jgi.doe.gov/cgi-bin/mer/main.cgi?section=ScaffoldGraph&page=scaffoldGraph&scaffold_oid=2627881000&start_coord=4362579&end_coord=4387572	None	Lamassu_like	2628607347, 2628607348, 2628607349, 2628607350, 2628607351, 2628607352
33_2627853701	33	E. coli O157:H7 SS52	2627853701	Ga0069371_12	2627881000	2628607336	2628607373	4362579	4387572	24994	36	https://img.jgi.doe.gov/cgi-bin/mer/main.cgi?section=ScaffoldGraph&page=scaffoldGraph&scaffold_oid=2627881000&start_coord=4362579&end_coord=4387572	None	PD-T4-3	2628607356
36_2627853701	36	E. coli O157:H7 SS52	2627853701	Ga0069371_12	2627881000	2628607704	2628607718	4742961	4756899	13939	13	https://img.jgi.doe.gov/cgi-bin/mer/main.cgi?section=ScaffoldGraph&page=scaffoldGraph&scaffold_oid=2627881000&start_coord=4742961&end_coord=4756899	None	RM_type_I	2628607707, 2628607708, 2628607709
37_2627853701	37	E. coli O157:H7 SS52	2627853701	Ga0069371_12	2627881000	2628607751	2628607774	4796988	4840208	43221	22	https://img.jgi.doe.gov/cgi-bin/mer/main.cgi?section=ScaffoldGraph&page=scaffoldGraph&scaffold_oid=2627881000&start_coord=4796988&end_coord=4840208	None	Druantia_III	2628607757, 2628607758
37_2627853701	37	E. coli O157:H7 SS52	2627853701	Ga0069371_12	2627881000	2628607751	2628607774	4796988	4840208	43221	22	https://img.jgi.doe.gov/cgi-bin/mer/main.cgi?section=ScaffoldGraph&page=scaffoldGraph&scaffold_oid=2627881000&start_coord=4796988&end_coord=4840208	None	RM_type_IIG	2628607755
37_2627853701	37	E. coli O157:H7 SS52	2627853701	Ga0069371_12	2627881000	2628607751	2628607774	4796988	4840208	43221	22	https://img.jgi.doe.gov/cgi-bin/mer/main.cgi?section=ScaffoldGraph&page=scaffoldGraph&scaffold_oid=2627881000&start_coord=4796988&end_coord=4840208	None	Zorya_II	2628607759, 2628607760, 2628607761
gntU-yhgN_2627853701	No	E. coli O157:H7 SS52	2627853701	Ga0069371_12	2627881000	2628603199	2628603204	375401	378913	3513	4	https://img.jgi.doe.gov/cgi-bin/mer/main.cgi?section=ScaffoldGraph&page=scaffoldGraph&scaffold_oid=2627881000&start_coord=375401&end_coord=378913	None	PsyrTA	2628603200, 2628603201, 2628603202, 2628603203	gntU-yhgN
5_2627853794	5	E. coli O157:H16 Santai	2627853794	Ga0069336_11	2627889809	2629000321	2629000392	844071	916120	72050	70	https://img.jgi.doe.gov/cgi-bin/mer/main.cgi?section=ScaffoldGraph&page=scaffoldGraph&scaffold_oid=2627889809&start_coord=844071&end_coord=916120	None	RM_type_I	2629000343, 2629000344, 2629000345
7_2627853794	7	E. coli O157:H16 Santai	2627853794	Ga0069336_11	2627889809	2629000686	2629000696	1210494	1220388	9895	9	https://img.jgi.doe.gov/cgi-bin/mer/main.cgi?section=ScaffoldGraph&page=scaffoldGraph&scaffold_oid=2627889809&start_coord=1210494&end_coord=1220388	None	CRISPR_IE	2629000688, 2629000689, 2629000690, 2629000691, 2629000692, 2629000693, 2629000694, 2629000695
33_2627853794	33	E. coli O157:H16 Santai	2627853794	Ga0069336_11	2627889809	2629003174	2629003240	3826010	3862940	36931	65	https://img.jgi.doe.gov/cgi-bin/mer/main.cgi?section=ScaffoldGraph&page=scaffoldGraph&scaffold_oid=2627889809&start_coord=3826010&end_coord=3862940	Prophage	PD-T4-3	2629003174
36_2627853794	36	E. coli O157:H16 Santai	2627853794	Ga0069336_11	2627889809	2629003610	2629003619	4251131	4259943	8813	8	https://img.jgi.doe.gov/cgi-bin/mer/main.cgi?section=ScaffoldGraph&page=scaffoldGraph&scaffold_oid=2627889809&start_coord=4251131&end_coord=4259943	None	RM_type_IV	2629003615
4_down-yqe_2627853794	No	E. coli O157:H16 Santai	2627853794	Ga0069336_11	2627889809	2629000498	2629000583	1029004	1100101	71098	84	https://img.jgi.doe.gov/cgi-bin/mer/main.cgi?section=ScaffoldGraph&page=scaffoldGraph&scaffold_oid=2627889809&start_coord=1029004&end_coord=1100101	None	Gao_Tmn	2629000544	Rearrangement between 4_down and yqe
gntU-yhgN_2627853794	No	E. coli O157:H16 Santai	2627853794	Ga0069336_11	2627889809	2628999826	2628999829	351201	354685	3485	2	https://img.jgi.doe.gov/cgi-bin/mer/main.cgi?section=ScaffoldGraph&page=scaffoldGraph&scaffold_oid=2627889809&start_coord=351201&end_coord=354685	None	PsyrTA	2628999827, 2628999828	gntU-yhgN
4_down-yqe_2627853794	No	E. coli O157:H16 Santai	2627853794	Ga0069336_11	2627889809	2629000498	2629000583	1029004	1100101	71098	84	https://img.jgi.doe.gov/cgi-bin/mer/main.cgi?section=ScaffoldGraph&page=scaffoldGraph&scaffold_oid=2627889809&start_coord=1029004&end_coord=1100101	None	RM_type_IIG	2629000514	Rearrangement between 4_down and yqe
7_2627853844	7	E. coli ER2796	2627853844	Ga0069449_11	2627893809	2629198986	2629198996	984097	994057	9961	9	https://img.jgi.doe.gov/cgi-bin/mer/main.cgi?section=ScaffoldGraph&page=scaffoldGraph&scaffold_oid=2627893809&start_coord=984097&end_coord=994057	None	CRISPR_IE	2629198988, 2629198989, 2629198990, 2629198991, 2629198992, 2629198993, 2629198994, 2629198995
9_2627853844	9	E. coli ER2796	2627853844	Ga0069449_11	2627893809	2629199100	2629199130	1085277	1116304	31028	29	https://img.jgi.doe.gov/cgi-bin/mer/main.cgi?section=ScaffoldGraph&page=scaffoldGraph&scaffold_oid=2627893809&start_coord=1085277&end_coord=1116304	None	Hachiman	2629199122, 2629199123
9_2627853844	9	E. coli ER2796	2627853844	Ga0069449_11	2627893809	2629199100	2629199130	1085277	1116304	31028	29	https://img.jgi.doe.gov/cgi-bin/mer/main.cgi?section=ScaffoldGraph&page=scaffoldGraph&scaffold_oid=2627893809&start_coord=1085277&end_coord=1116304	None	RnlAB	2629199120, 2629199121
37_2627853844	37	E. coli ER2796	2627853844	Ga0069449_11	2627893809	2629201871	2629201915	3905592	3945997	40406	43	https://img.jgi.doe.gov/cgi-bin/mer/main.cgi?section=ScaffoldGraph&page=scaffoldGraph&scaffold_oid=2627893809&start_coord=3905592&end_coord=3945997	Prophage	Mokosh_II	2629201872
7_2627853910	7	E. coli FAP1	2627853910	Ga0069443_12	2627898945	2629471924	2629471934	1091171	1100870	9700	9	https://img.jgi.doe.gov/cgi-bin/mer/main.cgi?section=ScaffoldGraph&page=scaffoldGraph&scaffold_oid=2627898945&start_coord=1091171&end_coord=1100870	None	CRISPR_IE	2629471927, 2629471928, 2629471929, 2629471930, 2629471931, 2629471932, 2629471933
35_2627853910	35	E. coli FAP1	2627853910	Ga0069443_12	2627898945	2629474785	2629474838	4032390	4073027	40638	52	https://img.jgi.doe.gov/cgi-bin/mer/main.cgi?section=ScaffoldGraph&page=scaffoldGraph&scaffold_oid=2627898945&start_coord=4032390&end_coord=4073027	Prophage	dCTPdeaminase	2629474836
9_2627854098	9	E. coli APEC IMT5155	2627854098	Ga0069293_12	2627914286	2630213607	2630213680	1166427	1218674	52248	72	https://img.jgi.doe.gov/cgi-bin/mer/main.cgi?section=ScaffoldGraph&page=scaffoldGraph&scaffold_oid=2627914286&start_coord=1166427&end_coord=1218674	Prophage	PD-T4-3	2630213675
28_2627854098	28	E. coli APEC IMT5155	2627854098	Ga0069293_12	2627914286	2630215553	2630215566	3086296	3099165	12870	12	https://img.jgi.doe.gov/cgi-bin/mer/main.cgi?section=ScaffoldGraph&page=scaffoldGraph&scaffold_oid=2627914286&start_coord=3086296&end_coord=3099165	None	CRISPR_IF	2630215555, 2630215556, 2630215557, 2630215559, 2630215560, 2630215561, 2630215565
36_2627854098	36	E. coli APEC IMT5155	2627854098	Ga0069293_12	2627914286	2630216538	2630216547	4084895	4096931	12037	8	https://img.jgi.doe.gov/cgi-bin/mer/main.cgi?section=ScaffoldGraph&page=scaffoldGraph&scaffold_oid=2627914286&start_coord=4084895&end_coord=4096931	None	RM_type_I	2630216540, 2630216541, 2630216542
36_2627854098	36	E. coli APEC IMT5155	2627854098	Ga0069293_12	2627914286	2630216538	2630216547	4084895	4096931	12037	8	https://img.jgi.doe.gov/cgi-bin/mer/main.cgi?section=ScaffoldGraph&page=scaffoldGraph&scaffold_oid=2627914286&start_coord=4084895&end_coord=4096931	None	RM_type_IV	2630216539, 2630216545
37_2627854098	37	E. coli APEC IMT5155	2627854098	Ga0069293_12	2627914286	2630216589	2630216608	4145455	4161817	16363	18	https://img.jgi.doe.gov/cgi-bin/mer/main.cgi?section=ScaffoldGraph&page=scaffoldGraph&scaffold_oid=2627914286&start_coord=4145455&end_coord=4161817	P4	Rst_TIR-NLR	2630216603, 2630216604
38_2627854098	38	E. coli APEC IMT5155	2627854098	Ga0069293_12	2627914286	2630216753	2630216853	4306816	4404358	97543	99	https://img.jgi.doe.gov/cgi-bin/mer/main.cgi?section=ScaffoldGraph&page=scaffoldGraph&scaffold_oid=2627914286&start_coord=4306816&end_coord=4404358	Prophage	RM_type_I	2630216761, 2630216762, 2630216763
17_down-24_down_2627854098	No	E. coli APEC IMT5155	2627854098	Ga0069293_12	2627914286	2630215211	2630215321	2758188	2840524	82337	109	https://img.jgi.doe.gov/cgi-bin/mer/main.cgi?section=ScaffoldGraph&page=scaffoldGraph&scaffold_oid=2627914286&start_coord=2758188&end_coord=2840524	Prophage__IME	CBASS_I	2630215243, 2630215244	Rearrangement between 17_down and 24_down
7_2630968336	7	E. coli K-12 HMS174	2630968336	Ga0069466_11	2630982834	2631390582	2631390592	3718833	3728793	9961	9	https://img.jgi.doe.gov/cgi-bin/mer/main.cgi?section=ScaffoldGraph&page=scaffoldGraph&scaffold_oid=2630982834&start_coord=3718833&end_coord=3728793	None	CRISPR_IE	2631390583, 2631390584, 2631390585, 2631390586, 2631390587, 2631390588, 2631390589, 2631390590
9_2630968336	9	E. coli K-12 HMS174	2630968336	Ga0069466_11	2630982834	2631390449	2631390479	3596594	3627613	31020	29	https://img.jgi.doe.gov/cgi-bin/mer/main.cgi?section=ScaffoldGraph&page=scaffoldGraph&scaffold_oid=2630982834&start_coord=3596594&end_coord=3627613	None	Hachiman	2631390456, 2631390457
9_2630968336	9	E. coli K-12 HMS174	2630968336	Ga0069466_11	2630982834	2631390449	2631390479	3596594	3627613	31020	29	https://img.jgi.doe.gov/cgi-bin/mer/main.cgi?section=ScaffoldGraph&page=scaffoldGraph&scaffold_oid=2630982834&start_coord=3596594&end_coord=3627613	None	RnlAB	2631390458, 2631390459
36_2630968336	36	E. coli K-12 HMS174	2630968336	Ga0069466_11	2630982834	2631387734	2631387750	815702	835092	19391	15	https://img.jgi.doe.gov/cgi-bin/mer/main.cgi?section=ScaffoldGraph&page=scaffoldGraph&scaffold_oid=2630982834&start_coord=815702&end_coord=835092	None	Druantia_III	2631387739, 2631387740
36_2630968336	36	E. coli K-12 HMS174	2630968336	Ga0069466_11	2630982834	2631387734	2631387750	815702	835092	19391	15	https://img.jgi.doe.gov/cgi-bin/mer/main.cgi?section=ScaffoldGraph&page=scaffoldGraph&scaffold_oid=2630982834&start_coord=815702&end_coord=835092	None	RM_type_I	2631387745, 2631387746, 2631387747, 2631387748
36_2630968336	36	E. coli K-12 HMS174	2630968336	Ga0069466_11	2630982834	2631387734	2631387750	815702	835092	19391	15	https://img.jgi.doe.gov/cgi-bin/mer/main.cgi?section=ScaffoldGraph&page=scaffoldGraph&scaffold_oid=2630982834&start_coord=815702&end_coord=835092	None	RM_type_IV	2631387741, 2631387742, 2631387749
37_2630968336	37	E. coli K-12 HMS174	2630968336	Ga0069466_11	2630982834	2631387660	2631387703	743392	783797	40406	42	https://img.jgi.doe.gov/cgi-bin/mer/main.cgi?section=ScaffoldGraph&page=scaffoldGraph&scaffold_oid=2630982834&start_coord=743392&end_coord=783797	Prophage	Mokosh_II	2631387702
7_2630968505	7	E. coli C321.deltaA substr. rEc.y.dC.46 (contamination screened)	2630968505	Ga0078268_11	2630999245	2632062559	2632062569	996240	1006200	9961	9	https://img.jgi.doe.gov/cgi-bin/mer/main.cgi?section=ScaffoldGraph&page=scaffoldGraph&scaffold_oid=2630999245&start_coord=996240&end_coord=1006200	None	CRISPR_IE	2632062561, 2632062562, 2632062563, 2632062564, 2632062565, 2632062566, 2632062567, 2632062568
9_2630968505	9	E. coli C321.deltaA substr. rEc.y.dC.46 (contamination screened)	2630968505	Ga0078268_11	2630999245	2632062672	2632062702	1098571	1129601	31031	29	https://img.jgi.doe.gov/cgi-bin/mer/main.cgi?section=ScaffoldGraph&page=scaffoldGraph&scaffold_oid=2630999245&start_coord=1098571&end_coord=1129601	None	Hachiman	2632062694, 2632062695
9_2630968505	9	E. coli C321.deltaA substr. rEc.y.dC.46 (contamination screened)	2630968505	Ga0078268_11	2630999245	2632062672	2632062702	1098571	1129601	31031	29	https://img.jgi.doe.gov/cgi-bin/mer/main.cgi?section=ScaffoldGraph&page=scaffoldGraph&scaffold_oid=2630999245&start_coord=1098571&end_coord=1129601	None	RnlAB	2632062692, 2632062693
24_2630968505	24	E. coli C321.deltaA substr. rEc.y.dC.46 (contamination screened)	2630968505	Ga0078268_11	2630999245	2632064235	2632064259	2672914	2689243	16330	23	https://img.jgi.doe.gov/cgi-bin/mer/main.cgi?section=ScaffoldGraph&page=scaffoldGraph&scaffold_oid=2630999245&start_coord=2672914&end_coord=2689243	Prophage	Lit	2632064256
24_2630968505	24	E. coli C321.deltaA substr. rEc.y.dC.46 (contamination screened)	2630968505	Ga0078268_11	2630999245	2632064235	2632064259	2672914	2689243	16330	23	https://img.jgi.doe.gov/cgi-bin/mer/main.cgi?section=ScaffoldGraph&page=scaffoldGraph&scaffold_oid=2630999245&start_coord=2672914&end_coord=2689243	Prophage	RM_type_IV	2632064237
31_2630968505	31	E. coli C321.deltaA substr. rEc.y.dC.46 (contamination screened)	2630968505	Ga0078268_11	2630999245	2632064623	2632064645	3075340	3087548	12209	21	https://img.jgi.doe.gov/cgi-bin/mer/main.cgi?section=ScaffoldGraph&page=scaffoldGraph&scaffold_oid=2630999245&start_coord=3075340&end_coord=3087548	Prophage	RexAB	2632064627, 2632064628
36_2630968505	36	E. coli C321.deltaA substr. rEc.y.dC.46 (contamination screened)	2630968505	Ga0078268_11	2630999245	2632065491	2632065506	3946463	3965853	19391	14	https://img.jgi.doe.gov/cgi-bin/mer/main.cgi?section=ScaffoldGraph&page=scaffoldGraph&scaffold_oid=2630999245&start_coord=3946463&end_coord=3965853	None	Druantia_III	2632065500, 2632065501
36_2630968505	36	E. coli C321.deltaA substr. rEc.y.dC.46 (contamination screened)	2630968505	Ga0078268_11	2630999245	2632065491	2632065506	3946463	3965853	19391	14	https://img.jgi.doe.gov/cgi-bin/mer/main.cgi?section=ScaffoldGraph&page=scaffoldGraph&scaffold_oid=2630999245&start_coord=3946463&end_coord=3965853	None	RM_type_I	2632065493, 2632065494, 2632065495
36_2630968505	36	E. coli C321.deltaA substr. rEc.y.dC.46 (contamination screened)	2630968505	Ga0078268_11	2630999245	2632065491	2632065506	3946463	3965853	19391	14	https://img.jgi.doe.gov/cgi-bin/mer/main.cgi?section=ScaffoldGraph&page=scaffoldGraph&scaffold_oid=2630999245&start_coord=3946463&end_coord=3965853	None	RM_type_IV	2632065492, 2632065498, 2632065499
37_2630968505	37	E. coli C321.deltaA substr. rEc.y.dC.46 (contamination screened)	2630968505	Ga0078268_11	2630999245	2632065537	2632065582	3997758	4038163	40406	44	https://img.jgi.doe.gov/cgi-bin/mer/main.cgi?section=ScaffoldGraph&page=scaffoldGraph&scaffold_oid=2630999245&start_coord=3997758&end_coord=4038163	Prophage	Mokosh_II	2632065538
7_2630968533	7	E. coli ECONIH1	2630968533	Ga0069367_12	2631001868	2632189716	2632189726	1206737	1216756	10020	9	https://img.jgi.doe.gov/cgi-bin/mer/main.cgi?section=ScaffoldGraph&page=scaffoldGraph&scaffold_oid=2631001868&start_coord=1206737&end_coord=1216756	None	CRISPR_IE	2632189718, 2632189719, 2632189720, 2632189721, 2632189722, 2632189723, 2632189724, 2632189725
18_2630968533	18	E. coli ECONIH1	2630968533	Ga0069367_12	2631001868	2632190660	2632190675	2203604	2218865	15262	14	https://img.jgi.doe.gov/cgi-bin/mer/main.cgi?section=ScaffoldGraph&page=scaffoldGraph&scaffold_oid=2631001868&start_coord=2203604&end_coord=2218865	None	RM_type_I	2632190667, 2632190668, 2632190671
28_2630968533	28	E. coli ECONIH1	2630968533	Ga0069367_12	2631001868	2632191708	2632191791	3279454	3367523	88070	82	https://img.jgi.doe.gov/cgi-bin/mer/main.cgi?section=ScaffoldGraph&page=scaffoldGraph&scaffold_oid=2631001868&start_coord=3279454&end_coord=3367523	None	DarTG	2632191736, 2632191737
28_2630968533	28	E. coli ECONIH1	2630968533	Ga0069367_12	2631001868	2632191708	2632191791	3279454	3367523	88070	82	https://img.jgi.doe.gov/cgi-bin/mer/main.cgi?section=ScaffoldGraph&page=scaffoldGraph&scaffold_oid=2631001868&start_coord=3279454&end_coord=3367523	None	Mokosh_I	2632191784, 2632191785
28_2630968533	28	E. coli ECONIH1	2630968533	Ga0069367_12	2631001868	2632191708	2632191791	3279454	3367523	88070	82	https://img.jgi.doe.gov/cgi-bin/mer/main.cgi?section=ScaffoldGraph&page=scaffoldGraph&scaffold_oid=2631001868&start_coord=3279454&end_coord=3367523	None	RM_type_I	2632191734, 2632191735, 2632191738
29_2630968533	29	E. coli ECONIH1	2630968533	Ga0069367_12	2631001868	2632191828	2632191872	3407158	3441712	34555	43	https://img.jgi.doe.gov/cgi-bin/mer/main.cgi?section=ScaffoldGraph&page=scaffoldGraph&scaffold_oid=2631001868&start_coord=3407158&end_coord=3441712	Prophage	PD-Lambda-1	2632191870
29_2630968533	29	E. coli ECONIH1	2630968533	Ga0069367_12	2631001868	2632191828	2632191872	3407158	3441712	34555	43	https://img.jgi.doe.gov/cgi-bin/mer/main.cgi?section=ScaffoldGraph&page=scaffoldGraph&scaffold_oid=2631001868&start_coord=3407158&end_coord=3441712	Prophage	PD-T4-7	2632191858
33_2630968533	33	E. coli ECONIH1	2630968533	Ga0069367_12	2631001868	2632192484	2632192544	4061034	4102810	41777	59	https://img.jgi.doe.gov/cgi-bin/mer/main.cgi?section=ScaffoldGraph&page=scaffoldGraph&scaffold_oid=2631001868&start_coord=4061034&end_coord=4102810	Prophage	RM_type_IV	2632192486
36_2630968533	36	E. coli ECONIH1	2630968533	Ga0069367_12	2631001868	2632192883	2632192898	4461212	4485797	24586	14	https://img.jgi.doe.gov/cgi-bin/mer/main.cgi?section=ScaffoldGraph&page=scaffoldGraph&scaffold_oid=2631001868&start_coord=4461212&end_coord=4485797	None	Druantia_III	2632192892, 2632192893, 2632192894
36_2630968533	36	E. coli ECONIH1	2630968533	Ga0069367_12	2631001868	2632192883	2632192898	4461212	4485797	24586	14	https://img.jgi.doe.gov/cgi-bin/mer/main.cgi?section=ScaffoldGraph&page=scaffoldGraph&scaffold_oid=2631001868&start_coord=4461212&end_coord=4485797	None	RM_type_I	2632192885, 2632192886, 2632192887
36_2630968533	36	E. coli ECONIH1	2630968533	Ga0069367_12	2631001868	2632192883	2632192898	4461212	4485797	24586	14	https://img.jgi.doe.gov/cgi-bin/mer/main.cgi?section=ScaffoldGraph&page=scaffoldGraph&scaffold_oid=2631001868&start_coord=4461212&end_coord=4485797	None	RM_type_IV	2632192884, 2632192890, 2632192891
37_2630968533	37	E. coli ECONIH1	2630968533	Ga0069367_12	2631001868	2632192928	2632193020	4517702	4601644	83943	91	https://img.jgi.doe.gov/cgi-bin/mer/main.cgi?section=ScaffoldGraph&page=scaffoldGraph&scaffold_oid=2631001868&start_coord=4517702&end_coord=4601644	None	Mokosh_II	2632192930
gntU-yhgN_2630968533	No	E. coli ECONIH1	2630968533	Ga0069367_12	2631001868	2632188868	2632188871	370338	373822	3485	2	https://img.jgi.doe.gov/cgi-bin/mer/main.cgi?section=ScaffoldGraph&page=scaffoldGraph&scaffold_oid=2631001868&start_coord=370338&end_coord=373822	None	PsyrTA	2632188869, 2632188870	gntU-yhgN
yfcO-yfcN_2630968533	No	E. coli ECONIH1	2630968533	Ga0069367_12	2631001868	2632190165	2632190169	1659617	1661745	2129	3	https://img.jgi.doe.gov/cgi-bin/mer/main.cgi?section=ScaffoldGraph&page=scaffoldGraph&scaffold_oid=2631001868&start_coord=1659617&end_coord=1661745	None	Septu	2632190166, 2632190168	yfcO-yfcN
1_2630968543	1	E. coli VR50	2630968543	Ga0072453_104	2631002768	2632226193	2632226210	47163	59240	12078	16	https://img.jgi.doe.gov/cgi-bin/mer/main.cgi?section=ScaffoldGraph&page=scaffoldGraph&scaffold_oid=2631002768&start_coord=47163&end_coord=59240	P4	PARIS_I	2632226205, 2632226206
7_2630968543	7	E. coli VR50	2630968543	Ga0072453_104	2631002768	2632227313	2632227323	1174529	1184611	10083	9	https://img.jgi.doe.gov/cgi-bin/mer/main.cgi?section=ScaffoldGraph&page=scaffoldGraph&scaffold_oid=2631002768&start_coord=1174529&end_coord=1184611	None	CRISPR_IE	2632227315, 2632227316, 2632227317, 2632227318, 2632227319, 2632227320, 2632227321, 2632227322
33_2630968543	33	E. coli VR50	2630968543	Ga0072453_104	2631002768	2632230045	2632230060	3909647	3921815	12169	14	https://img.jgi.doe.gov/cgi-bin/mer/main.cgi?section=ScaffoldGraph&page=scaffoldGraph&scaffold_oid=2631002768&start_coord=3909647&end_coord=3921815	P4	Gabija	2632230056, 2632230057
36_up-37_up_2630968543	No	E. coli VR50	2630968543	Ga0072453_104	2631002768	2632230394	2632230427	4274957	4310830	35874	32	https://img.jgi.doe.gov/cgi-bin/mer/main.cgi?section=ScaffoldGraph&page=scaffoldGraph&scaffold_oid=2631002768&start_coord=4274957&end_coord=4310830	None	Mokosh_II	2632230426	Rearrangement between 36_up and 37_up
36_up-37_up_2630968543	No	E. coli VR50	2630968543	Ga0072453_104	2631002768	2632230394	2632230427	4274957	4310830	35874	32	https://img.jgi.doe.gov/cgi-bin/mer/main.cgi?section=ScaffoldGraph&page=scaffoldGraph&scaffold_oid=2631002768&start_coord=4274957&end_coord=4310830	None	RM_type_I	2632230396, 2632230397, 2632230398	Rearrangement between 36_up and 37_up
36_up-37_up_2630968543	No	E. coli VR50	2630968543	Ga0072453_104	2631002768	2632230394	2632230427	4274957	4310830	35874	32	https://img.jgi.doe.gov/cgi-bin/mer/main.cgi?section=ScaffoldGraph&page=scaffoldGraph&scaffold_oid=2631002768&start_coord=4274957&end_coord=4310830	None	RM_type_IV	2632230395, 2632230401, 2632230402	Rearrangement between 36_up and 37_up
yciE-yciD_2630968543	No	E. coli VR50	2630968543	Ga0072453_104	2631002768	2632228922	2632228992	2801626	2852559	50934	69	https://img.jgi.doe.gov/cgi-bin/mer/main.cgi?section=ScaffoldGraph&page=scaffoldGraph&scaffold_oid=2631002768&start_coord=2801626&end_coord=2852559	Prophage	RosmerTA	2632228970, 2632228971	yciE-yciD
7_2630968727	7	E. coli K-12 ER3413	2630968727	Ga0069456_11	2631017763	2633003283	2633003293	984102	994062	9961	9	https://img.jgi.doe.gov/cgi-bin/mer/main.cgi?section=ScaffoldGraph&page=scaffoldGraph&scaffold_oid=2631017763&start_coord=984102&end_coord=994062	None	CRISPR_IE	2633003285, 2633003286, 2633003287, 2633003288, 2633003289, 2633003290, 2633003291, 2633003292
9_2630968727	9	E. coli K-12 ER3413	2630968727	Ga0069456_11	2631017763	2633003397	2633003427	1085282	1116301	31020	29	https://img.jgi.doe.gov/cgi-bin/mer/main.cgi?section=ScaffoldGraph&page=scaffoldGraph&scaffold_oid=2631017763&start_coord=1085282&end_coord=1116301	None	Hachiman	2633003419, 2633003420
9_2630968727	9	E. coli K-12 ER3413	2630968727	Ga0069456_11	2631017763	2633003397	2633003427	1085282	1116301	31020	29	https://img.jgi.doe.gov/cgi-bin/mer/main.cgi?section=ScaffoldGraph&page=scaffoldGraph&scaffold_oid=2631017763&start_coord=1085282&end_coord=1116301	None	RnlAB	2633003417, 2633003418
37_2630968727	37	E. coli K-12 ER3413	2630968727	Ga0069456_11	2631017763	2633006168	2633006212	3905589	3945994	40406	43	https://img.jgi.doe.gov/cgi-bin/mer/main.cgi?section=ScaffoldGraph&page=scaffoldGraph&scaffold_oid=2631017763&start_coord=3905589&end_coord=3945994	Prophage	Mokosh_II	2633006169
1_2630968827	1	E. Coli SEC470	2630968827	Ga0073087_11	2631026366	2633403759	2633403810	44755	91041	46287	50	https://img.jgi.doe.gov/cgi-bin/mer/main.cgi?section=ScaffoldGraph&page=scaffoldGraph&scaffold_oid=2631026366&start_coord=44755&end_coord=91041	None	Dynamins	2633403800, 2633403801, 2633403802
1_2630968827	1	E. Coli SEC470	2630968827	Ga0073087_11	2631026366	2633403759	2633403810	44755	91041	46287	50	https://img.jgi.doe.gov/cgi-bin/mer/main.cgi?section=ScaffoldGraph&page=scaffoldGraph&scaffold_oid=2631026366&start_coord=44755&end_coord=91041	None	RM_type_I	2633403791, 2633403792, 2633403793
7_2630968827	7	E. Coli SEC470	2630968827	Ga0073087_11	2631026366	2633404827	2633404841	1122840	1134894	12055	13	https://img.jgi.doe.gov/cgi-bin/mer/main.cgi?section=ScaffoldGraph&page=scaffoldGraph&scaffold_oid=2631026366&start_coord=1122840&end_coord=1134894	None	CRISPR_IE	2633404829, 2633404833, 2633404834, 2633404835, 2633404836, 2633404837, 2633404838, 2633404839, 2633404840
9_2630968827	9	E. Coli SEC470	2630968827	Ga0073087_11	2631026366	2633404939	2633404966	1225809	1255420	29612	26	https://img.jgi.doe.gov/cgi-bin/mer/main.cgi?section=ScaffoldGraph&page=scaffoldGraph&scaffold_oid=2631026366&start_coord=1225809&end_coord=1255420	IME__GInt	Mokosh_I	2633404962, 2633404963
18_2630968827	18	E. Coli SEC470	2630968827	Ga0073087_11	2631026366	2633405841	2633405931	2136181	2215325	79145	89	https://img.jgi.doe.gov/cgi-bin/mer/main.cgi?section=ScaffoldGraph&page=scaffoldGraph&scaffold_oid=2631026366&start_coord=2136181&end_coord=2215325	Prophage	Gao_Mza	2633405923, 2633405924, 2633405925, 2633405926, 2633405927
18_2630968827	18	E. Coli SEC470	2630968827	Ga0073087_11	2631026366	2633405841	2633405931	2136181	2215325	79145	89	https://img.jgi.doe.gov/cgi-bin/mer/main.cgi?section=ScaffoldGraph&page=scaffoldGraph&scaffold_oid=2631026366&start_coord=2136181&end_coord=2215325	Prophage	RM_type_I	2633405915, 2633405916, 2633405918
18_2630968827	18	E. Coli SEC470	2630968827	Ga0073087_11	2631026366	2633405841	2633405931	2136181	2215325	79145	89	https://img.jgi.doe.gov/cgi-bin/mer/main.cgi?section=ScaffoldGraph&page=scaffoldGraph&scaffold_oid=2631026366&start_coord=2136181&end_coord=2215325	Prophage	RM_type_IV	2633405922
33_2630968827	33	E. Coli SEC470	2630968827	Ga0073087_11	2631026366	2633407642	2633407725	3951375	4009090	57716	82	https://img.jgi.doe.gov/cgi-bin/mer/main.cgi?section=ScaffoldGraph&page=scaffoldGraph&scaffold_oid=2631026366&start_coord=3951375&end_coord=4009090	Prophage	PD-T4-3	2633407671
35_2630968827	35	E. Coli SEC470	2630968827	Ga0073087_11	2631026366	2633408042	2633408103	4337522	4387722	50201	60	https://img.jgi.doe.gov/cgi-bin/mer/main.cgi?section=ScaffoldGraph&page=scaffoldGraph&scaffold_oid=2631026366&start_coord=4337522&end_coord=4387722	Prophage	Dsr_I	2633408101
37_2630968827	37	E. Coli SEC470	2630968827	Ga0073087_11	2631026366	2633408164	2633408178	4443499	4456762	13264	13	https://img.jgi.doe.gov/cgi-bin/mer/main.cgi?section=ScaffoldGraph&page=scaffoldGraph&scaffold_oid=2631026366&start_coord=4443499&end_coord=4456762	None	Mokosh_II	2633408165
38_2630968827	38	E. Coli SEC470	2630968827	Ga0073087_11	2631026366	2633408312	2633408351	4591410	4633111	41702	38	https://img.jgi.doe.gov/cgi-bin/mer/main.cgi?section=ScaffoldGraph&page=scaffoldGraph&scaffold_oid=2631026366&start_coord=4591410&end_coord=4633111	Prophage	RM_type_IIG	2633408316
38_2630968827	38	E. Coli SEC470	2630968827	Ga0073087_11	2631026366	2633408312	2633408351	4591410	4633111	41702	38	https://img.jgi.doe.gov/cgi-bin/mer/main.cgi?section=ScaffoldGraph&page=scaffoldGraph&scaffold_oid=2631026366&start_coord=4591410&end_coord=4633111	Prophage	RM_type_IV	2633408318, 2633408319
acpS-yfhH_2630968827	No	E. Coli SEC470	2630968827	Ga0073087_11	2631026366	2633405023	2633405083	1310076	1353818	43743	59	https://img.jgi.doe.gov/cgi-bin/mer/main.cgi?section=ScaffoldGraph&page=scaffoldGraph&scaffold_oid=2631026366&start_coord=1310076&end_coord=1353818	Prophage	BstA	2633405029	acpS-yfhH
7_2634166465	7	E. coli HB101	2634166465	Ga0081815_11	2634542442	2635787991	2635788001	996421	1006381	9961	9	https://img.jgi.doe.gov/cgi-bin/mer/main.cgi?section=ScaffoldGraph&page=scaffoldGraph&scaffold_oid=2634542442&start_coord=996421&end_coord=1006381	None	CRISPR_IE	2635787993, 2635787994, 2635787995, 2635787996, 2635787997, 2635787998, 2635787999, 2635788000
9_2634166465	9	E. coli HB101	2634166465	Ga0081815_11	2634542442	2635788103	2635788133	1097602	1128621	31020	29	https://img.jgi.doe.gov/cgi-bin/mer/main.cgi?section=ScaffoldGraph&page=scaffoldGraph&scaffold_oid=2634542442&start_coord=1097602&end_coord=1128621	None	Hachiman	2635788125, 2635788126
9_2634166465	9	E. coli HB101	2634166465	Ga0081815_11	2634542442	2635788103	2635788133	1097602	1128621	31020	29	https://img.jgi.doe.gov/cgi-bin/mer/main.cgi?section=ScaffoldGraph&page=scaffoldGraph&scaffold_oid=2634542442&start_coord=1097602&end_coord=1128621	None	RnlAB	2635788123, 2635788124
24_2634166465	24	E. coli HB101	2634166465	Ga0081815_11	2634542442	2635789618	2635789643	2642779	2659109	16331	24	https://img.jgi.doe.gov/cgi-bin/mer/main.cgi?section=ScaffoldGraph&page=scaffoldGraph&scaffold_oid=2634542442&start_coord=2642779&end_coord=2659109	Prophage	Lit	2635789640
24_2634166465	24	E. coli HB101	2634166465	Ga0081815_11	2634542442	2635789618	2635789643	2642779	2659109	16331	24	https://img.jgi.doe.gov/cgi-bin/mer/main.cgi?section=ScaffoldGraph&page=scaffoldGraph&scaffold_oid=2634542442&start_coord=2642779&end_coord=2659109	Prophage	RM_type_IV	2635789620
37_2634166465	37	E. coli HB101	2634166465	Ga0081815_11	2634542442	2635790881	2635790923	3935211	3972526	37316	41	https://img.jgi.doe.gov/cgi-bin/mer/main.cgi?section=ScaffoldGraph&page=scaffoldGraph&scaffold_oid=2634542442&start_coord=3935211&end_coord=3972526	None	Mokosh_II	2635790882
7_2634166512	7	E. coli RM9387 (contamination screened)	2634166512	Ga0069399_12	2634548938	2635989044	2635989055	1027024	1036767	9744	10	https://img.jgi.doe.gov/cgi-bin/mer/main.cgi?section=ScaffoldGraph&page=scaffoldGraph&scaffold_oid=2634548938&start_coord=1027024&end_coord=1036767	None	CRISPR_IE	2635989047, 2635989048, 2635989049, 2635989050, 2635989051, 2635989052, 2635989053, 2635989054
32_2634166512	32	E. coli RM9387 (contamination screened)	2634166512	Ga0069399_12	2634548938	2635991437	2635991499	3427272	3475798	48527	61	https://img.jgi.doe.gov/cgi-bin/mer/main.cgi?section=ScaffoldGraph&page=scaffoldGraph&scaffold_oid=2634548938&start_coord=3427272&end_coord=3475798	Prophage	BstA	2635991478
33_2634166512	33	E. coli RM9387 (contamination screened)	2634166512	Ga0069399_12	2634548938	2635991742	2635991765	3742339	3761851	19513	22	https://img.jgi.doe.gov/cgi-bin/mer/main.cgi?section=ScaffoldGraph&page=scaffoldGraph&scaffold_oid=2634548938&start_coord=3742339&end_coord=3761851	None	RM_type_II	2635991762, 2635991763
37_2634166512	37	E. coli RM9387 (contamination screened)	2634166512	Ga0069399_12	2634548938	2635992146	2635992173	4161725	4188085	26361	26	https://img.jgi.doe.gov/cgi-bin/mer/main.cgi?section=ScaffoldGraph&page=scaffoldGraph&scaffold_oid=2634548938&start_coord=4161725&end_coord=4188085	P4	Wadjet_III	2635992149, 2635992150, 2635992152
7_2636415583	7	E. coli K-12 RV308	2636415583	Ga0069467_11	2636435738	2637151049	2637151059	997319	1007279	9961	9	https://img.jgi.doe.gov/cgi-bin/mer/main.cgi?section=ScaffoldGraph&page=scaffoldGraph&scaffold_oid=2636435738&start_coord=997319&end_coord=1007279	None	CRISPR_IE	2637151051, 2637151052, 2637151053, 2637151054, 2637151055, 2637151056, 2637151057, 2637151058
9_2636415583	9	E. coli K-12 RV308	2636415583	Ga0069467_11	2636435738	2637151160	2637151190	1098497	1129516	31020	29	https://img.jgi.doe.gov/cgi-bin/mer/main.cgi?section=ScaffoldGraph&page=scaffoldGraph&scaffold_oid=2636435738&start_coord=1098497&end_coord=1129516	None	Hachiman	2637151182, 2637151183
9_2636415583	9	E. coli K-12 RV308	2636415583	Ga0069467_11	2636435738	2637151160	2637151190	1098497	1129516	31020	29	https://img.jgi.doe.gov/cgi-bin/mer/main.cgi?section=ScaffoldGraph&page=scaffoldGraph&scaffold_oid=2636435738&start_coord=1098497&end_coord=1129516	None	RnlAB	2637151180, 2637151181
36_2636415583	36	E. coli K-12 RV308	2636415583	Ga0069467_11	2636435738	2637153884	2637153899	3881165	3900555	19391	14	https://img.jgi.doe.gov/cgi-bin/mer/main.cgi?section=ScaffoldGraph&page=scaffoldGraph&scaffold_oid=2636435738&start_coord=3881165&end_coord=3900555	None	Druantia_III	2637153893, 2637153894
36_2636415583	36	E. coli K-12 RV308	2636415583	Ga0069467_11	2636435738	2637153884	2637153899	3881165	3900555	19391	14	https://img.jgi.doe.gov/cgi-bin/mer/main.cgi?section=ScaffoldGraph&page=scaffoldGraph&scaffold_oid=2636435738&start_coord=3881165&end_coord=3900555	None	RM_type_I	2637153886, 2637153887, 2637153888
36_2636415583	36	E. coli K-12 RV308	2636415583	Ga0069467_11	2636435738	2637153884	2637153899	3881165	3900555	19391	14	https://img.jgi.doe.gov/cgi-bin/mer/main.cgi?section=ScaffoldGraph&page=scaffoldGraph&scaffold_oid=2636435738&start_coord=3881165&end_coord=3900555	None	RM_type_IV	2637153885, 2637153891, 2637153892
37_2636415583	37	E. coli K-12 RV308	2636415583	Ga0069467_11	2636435738	2637153932	2637153976	3933236	3973641	40406	43	https://img.jgi.doe.gov/cgi-bin/mer/main.cgi?section=ScaffoldGraph&page=scaffoldGraph&scaffold_oid=2636435738&start_coord=3933236&end_coord=3973641	Prophage	Mokosh_II	2637153933
1_2636415642	1	E. coli KO11	2636415642	Ga0046382_13	2636442665	2637400486	2637400508	47306	63932	16627	21	https://img.jgi.doe.gov/cgi-bin/mer/main.cgi?section=ScaffoldGraph&page=scaffoldGraph&scaffold_oid=2636442665&start_coord=47306&end_coord=63932	None	Gabija	2637400504, 2637400505
7_2636415642	7	E. coli KO11	2636415642	Ga0046382_13	2636442665	2637401479	2637401490	1065629	1075863	10235	10	https://img.jgi.doe.gov/cgi-bin/mer/main.cgi?section=ScaffoldGraph&page=scaffoldGraph&scaffold_oid=2636442665&start_coord=1065629&end_coord=1075863	None	CRISPR_IE	2637401482, 2637401483, 2637401484, 2637401485, 2637401486, 2637401487, 2637401488, 2637401489
21_2636415642	21	E. coli KO11	2636415642	Ga0046382_13	2636442665	2637402955	2637403021	2556259	2605707	49449	65	https://img.jgi.doe.gov/cgi-bin/mer/main.cgi?section=ScaffoldGraph&page=scaffoldGraph&scaffold_oid=2636442665&start_coord=2556259&end_coord=2605707	Prophage	Menshen	2637403001, 2637403002, 2637403003
37_2636415642	37	E. coli KO11	2636415642	Ga0046382_13	2636442665	2637404577	2637404614	4214157	4259020	44864	36	https://img.jgi.doe.gov/cgi-bin/mer/main.cgi?section=ScaffoldGraph&page=scaffoldGraph&scaffold_oid=2636442665&start_coord=4214157&end_coord=4259020	None	RM_type_I	2637404605, 2637404606, 2637404607
37_2636415642	37	E. coli KO11	2636415642	Ga0046382_13	2636442665	2637404577	2637404614	4214157	4259020	44864	36	https://img.jgi.doe.gov/cgi-bin/mer/main.cgi?section=ScaffoldGraph&page=scaffoldGraph&scaffold_oid=2636442665&start_coord=4214157&end_coord=4259020	None	RM_type_II	2637404578, 2637404582
37_2636415642	37	E. coli KO11	2636415642	Ga0046382_13	2636442665	2637404577	2637404614	4214157	4259020	44864	36	https://img.jgi.doe.gov/cgi-bin/mer/main.cgi?section=ScaffoldGraph&page=scaffoldGraph&scaffold_oid=2636442665&start_coord=4214157&end_coord=4259020	None	RM_type_IV	2637404579, 2637404580
37_2636415642	37	E. coli KO11	2636415642	Ga0046382_13	2636442665	2637404577	2637404614	4214157	4259020	44864	36	https://img.jgi.doe.gov/cgi-bin/mer/main.cgi?section=ScaffoldGraph&page=scaffoldGraph&scaffold_oid=2636442665&start_coord=4214157&end_coord=4259020	None	SanaTA	2637404592, 2637404593
7_2636415897	7	E. coli C321.deltaA substr. rEc.b.dC.12	2636415897	Ga0078277_11	2636482351	2638465885	2638465895	996150	1006110	9961	9	https://img.jgi.doe.gov/cgi-bin/mer/main.cgi?section=ScaffoldGraph&page=scaffoldGraph&scaffold_oid=2636482351&start_coord=996150&end_coord=1006110	None	CRISPR_IE	2638465887, 2638465888, 2638465889, 2638465890, 2638465891, 2638465892, 2638465893, 2638465894
9_2636415897	9	E. coli C321.deltaA substr. rEc.b.dC.12	2636415897	Ga0078277_11	2636482351	2638465998	2638466028	1098481	1129503	31023	29	https://img.jgi.doe.gov/cgi-bin/mer/main.cgi?section=ScaffoldGraph&page=scaffoldGraph&scaffold_oid=2636482351&start_coord=1098481&end_coord=1129503	None	Hachiman	2638466020, 2638466021
9_2636415897	9	E. coli C321.deltaA substr. rEc.b.dC.12	2636415897	Ga0078277_11	2636482351	2638465998	2638466028	1098481	1129503	31023	29	https://img.jgi.doe.gov/cgi-bin/mer/main.cgi?section=ScaffoldGraph&page=scaffoldGraph&scaffold_oid=2636482351&start_coord=1098481&end_coord=1129503	None	RnlAB	2638466018, 2638466019
24_2636415897	24	E. coli C321.deltaA substr. rEc.b.dC.12	2636415897	Ga0078277_11	2636482351	2638467560	2638467584	2672815	2689144	16330	23	https://img.jgi.doe.gov/cgi-bin/mer/main.cgi?section=ScaffoldGraph&page=scaffoldGraph&scaffold_oid=2636482351&start_coord=2672815&end_coord=2689144	Prophage	Lit	2638467581
24_2636415897	24	E. coli C321.deltaA substr. rEc.b.dC.12	2636415897	Ga0078277_11	2636482351	2638467560	2638467584	2672815	2689144	16330	23	https://img.jgi.doe.gov/cgi-bin/mer/main.cgi?section=ScaffoldGraph&page=scaffoldGraph&scaffold_oid=2636482351&start_coord=2672815&end_coord=2689144	Prophage	RM_type_IV	2638467562
31_2636415897	31	E. coli C321.deltaA substr. rEc.b.dC.12	2636415897	Ga0078277_11	2636482351	2638467948	2638467970	3075245	3087453	12209	21	https://img.jgi.doe.gov/cgi-bin/mer/main.cgi?section=ScaffoldGraph&page=scaffoldGraph&scaffold_oid=2636482351&start_coord=3075245&end_coord=3087453	Prophage	RexAB	2638467952, 2638467953
36_2636415897	36	E. coli C321.deltaA substr. rEc.b.dC.12	2636415897	Ga0078277_11	2636482351	2638468817	2638468832	3946368	3965758	19391	14	https://img.jgi.doe.gov/cgi-bin/mer/main.cgi?section=ScaffoldGraph&page=scaffoldGraph&scaffold_oid=2636482351&start_coord=3946368&end_coord=3965758	None	Druantia_III	2638468826, 2638468827
36_2636415897	36	E. coli C321.deltaA substr. rEc.b.dC.12	2636415897	Ga0078277_11	2636482351	2638468817	2638468832	3946368	3965758	19391	14	https://img.jgi.doe.gov/cgi-bin/mer/main.cgi?section=ScaffoldGraph&page=scaffoldGraph&scaffold_oid=2636482351&start_coord=3946368&end_coord=3965758	None	RM_type_I	2638468819, 2638468820, 2638468821
36_2636415897	36	E. coli C321.deltaA substr. rEc.b.dC.12	2636415897	Ga0078277_11	2636482351	2638468817	2638468832	3946368	3965758	19391	14	https://img.jgi.doe.gov/cgi-bin/mer/main.cgi?section=ScaffoldGraph&page=scaffoldGraph&scaffold_oid=2636482351&start_coord=3946368&end_coord=3965758	None	RM_type_IV	2638468818, 2638468824, 2638468825
37_2636415897	37	E. coli C321.deltaA substr. rEc.b.dC.12	2636415897	Ga0078277_11	2636482351	2638468863	2638468908	3997663	4038068	40406	44	https://img.jgi.doe.gov/cgi-bin/mer/main.cgi?section=ScaffoldGraph&page=scaffoldGraph&scaffold_oid=2636482351&start_coord=3997663&end_coord=4038068	Prophage	Mokosh_II	2638468864
2_2636415906	2	E. coli ACN001	2636415906	Ga0078676_11	2636483000	2638501522	2638501549	66958	85289	18332	26	https://img.jgi.doe.gov/cgi-bin/mer/main.cgi?section=ScaffoldGraph&page=scaffoldGraph&scaffold_oid=2636483000&start_coord=66958&end_coord=85289	None	Abi2	2638501526
4_2636415906	4	E. coli ACN001	2636415906	Ga0078676_11	2636483000	2638502140	2638502199	685484	745059	59576	58	https://img.jgi.doe.gov/cgi-bin/mer/main.cgi?section=ScaffoldGraph&page=scaffoldGraph&scaffold_oid=2636483000&start_coord=685484&end_coord=745059	None	RM_type_I	2638502178, 2638502179, 2638502180
5_2636415906	5	E. coli ACN001	2636415906	Ga0078676_11	2636483000	2638502317	2638502347	862206	883594	21389	29	https://img.jgi.doe.gov/cgi-bin/mer/main.cgi?section=ScaffoldGraph&page=scaffoldGraph&scaffold_oid=2636483000&start_coord=862206&end_coord=883594	None	CBASS_II	2638502336, 2638502337, 2638502338, 2638502339
7_2636415906	7	E. coli ACN001	2636415906	Ga0078676_11	2636483000	2638502585	2638502596	1122527	1132452	9926	10	https://img.jgi.doe.gov/cgi-bin/mer/main.cgi?section=ScaffoldGraph&page=scaffoldGraph&scaffold_oid=2636483000&start_coord=1122527&end_coord=1132452	None	CRISPR_IE	2638502588, 2638502589, 2638502590, 2638502591, 2638502592, 2638502593, 2638502594, 2638502595
9_2636415906	9	E. coli ACN001	2636415906	Ga0078676_11	2636483000	2638502697	2638502754	1225597	1276061	50465	56	https://img.jgi.doe.gov/cgi-bin/mer/main.cgi?section=ScaffoldGraph&page=scaffoldGraph&scaffold_oid=2636483000&start_coord=1225597&end_coord=1276061	Prophage	RM_type_I	2638502702, 2638502703, 2638502704
13_2636415906	13	E. coli ACN001	2636415906	Ga0078676_11	2636483000	2638503434	2638503480	1979508	2044162	64655	45	https://img.jgi.doe.gov/cgi-bin/mer/main.cgi?section=ScaffoldGraph&page=scaffoldGraph&scaffold_oid=2636483000&start_coord=1979508&end_coord=2044162	ICE	Lamassu_like	2638503440, 2638503441, 2638503442
13_2636415906	13	E. coli ACN001	2636415906	Ga0078676_11	2636483000	2638503434	2638503480	1979508	2044162	64655	45	https://img.jgi.doe.gov/cgi-bin/mer/main.cgi?section=ScaffoldGraph&page=scaffoldGraph&scaffold_oid=2636483000&start_coord=1979508&end_coord=2044162	ICE	Retron_IB	2638503437, 2638503438
35_2636415906	35	E. coli ACN001	2636415906	Ga0078676_11	2636483000	2638505499	2638505554	4113450	4161938	48489	54	https://img.jgi.doe.gov/cgi-bin/mer/main.cgi?section=ScaffoldGraph&page=scaffoldGraph&scaffold_oid=2636483000&start_coord=4113450&end_coord=4161938	Prophage	Dsr_I	2638505552
35_2636415906	35	E. coli ACN001	2636415906	Ga0078676_11	2636483000	2638505499	2638505554	4113450	4161938	48489	54	https://img.jgi.doe.gov/cgi-bin/mer/main.cgi?section=ScaffoldGraph&page=scaffoldGraph&scaffold_oid=2636483000&start_coord=4113450&end_coord=4161938	Prophage	Retron_XII	2638505501
37_2636415906	37	E. coli ACN001	2636415906	Ga0078676_11	2636483000	2638505624	2638505687	4232961	4296324	63364	62	https://img.jgi.doe.gov/cgi-bin/mer/main.cgi?section=ScaffoldGraph&page=scaffoldGraph&scaffold_oid=2636483000&start_coord=4232961&end_coord=4296324	Prophage	Mokosh_II	2638505625
37_2636415906	37	E. coli ACN001	2636415906	Ga0078676_11	2636483000	2638505624	2638505687	4232961	4296324	63364	62	https://img.jgi.doe.gov/cgi-bin/mer/main.cgi?section=ScaffoldGraph&page=scaffoldGraph&scaffold_oid=2636483000&start_coord=4232961&end_coord=4296324	Prophage	RM_type_II	2638505650, 2638505651, 2638505652
37_2636415906	37	E. coli ACN001	2636415906	Ga0078676_11	2636483000	2638505624	2638505687	4232961	4296324	63364	62	https://img.jgi.doe.gov/cgi-bin/mer/main.cgi?section=ScaffoldGraph&page=scaffoldGraph&scaffold_oid=2636483000&start_coord=4232961&end_coord=4296324	Prophage	RM_type_IV	2638505648, 2638505649
7_2639762844	7	E. coli ECC-1470	2639762844	Ga0078002_12	2639801788	2640946795	2640946806	1038925	1049460	10536	10	https://img.jgi.doe.gov/cgi-bin/mer/main.cgi?section=ScaffoldGraph&page=scaffoldGraph&scaffold_oid=2639801788&start_coord=1038925&end_coord=1049460	None	CRISPR_IE	2640946798, 2640946799, 2640946800, 2640946801, 2640946802, 2640946803, 2640946804, 2640946805
9_2639762844	9	E. coli ECC-1470	2639762844	Ga0078002_12	2639801788	2640946911	2640946948	1145302	1178672	33371	36	https://img.jgi.doe.gov/cgi-bin/mer/main.cgi?section=ScaffoldGraph&page=scaffoldGraph&scaffold_oid=2639801788&start_coord=1145302&end_coord=1178672	P4	Lamassu_like	2640946931, 2640946933
9_2639762844	9	E. coli ECC-1470	2639762844	Ga0078002_12	2639801788	2640946911	2640946948	1145302	1178672	33371	36	https://img.jgi.doe.gov/cgi-bin/mer/main.cgi?section=ScaffoldGraph&page=scaffoldGraph&scaffold_oid=2639801788&start_coord=1145302&end_coord=1178672	P4	Pycsar	2640946920, 2640946921
33_2639762844	33	E. coli ECC-1470	2639762844	Ga0078002_12	2639801788	2640949400	2640949441	3703153	3734666	31514	40	https://img.jgi.doe.gov/cgi-bin/mer/main.cgi?section=ScaffoldGraph&page=scaffoldGraph&scaffold_oid=2639801788&start_coord=3703153&end_coord=3734666	None	RM_type_IIG	2640949411
37_2639762844	37	E. coli ECC-1470	2639762844	Ga0078002_12	2639801788	2640949813	2640949861	4132598	4178025	45428	47	https://img.jgi.doe.gov/cgi-bin/mer/main.cgi?section=ScaffoldGraph&page=scaffoldGraph&scaffold_oid=2639801788&start_coord=4132598&end_coord=4178025	None	RM_type_IV	2640949814
7_2645727599	7	E. coli K-12 AG100	2645727599	Ga0098210_11	2645738801	2646153802	2646153812	996749	1006709	9961	9	https://img.jgi.doe.gov/cgi-bin/mer/main.cgi?section=ScaffoldGraph&page=scaffoldGraph&scaffold_oid=2645738801&start_coord=996749&end_coord=1006709	None	CRISPR_IE	2646153804, 2646153805, 2646153806, 2646153807, 2646153808, 2646153809, 2646153810, 2646153811
9_2645727599	9	E. coli K-12 AG100	2645727599	Ga0098210_11	2645738801	2646153914	2646153944	1097930	1128949	31020	29	https://img.jgi.doe.gov/cgi-bin/mer/main.cgi?section=ScaffoldGraph&page=scaffoldGraph&scaffold_oid=2645738801&start_coord=1097930&end_coord=1128949	None	Hachiman	2646153936, 2646153937
9_2645727599	9	E. coli K-12 AG100	2645727599	Ga0098210_11	2645738801	2646153914	2646153944	1097930	1128949	31020	29	https://img.jgi.doe.gov/cgi-bin/mer/main.cgi?section=ScaffoldGraph&page=scaffoldGraph&scaffold_oid=2645738801&start_coord=1097930&end_coord=1128949	None	RnlAB	2646153934, 2646153935
31_2645727599	31	E. coli K-12 AG100	2645727599	Ga0098210_11	2645738801	2646155788	2646155847	3030826	3076409	45584	58	https://img.jgi.doe.gov/cgi-bin/mer/main.cgi?section=ScaffoldGraph&page=scaffoldGraph&scaffold_oid=2645738801&start_coord=3030826&end_coord=3076409	Prophage	RexAB	2646155829, 2646155830
31_2645727599	31	E. coli K-12 AG100	2645727599	Ga0098210_11	2645738801	2646155788	2646155847	3030826	3076409	45584	58	https://img.jgi.doe.gov/cgi-bin/mer/main.cgi?section=ScaffoldGraph&page=scaffoldGraph&scaffold_oid=2645738801&start_coord=3030826&end_coord=3076409	Prophage	Septu	2646155790, 2646155791
36_2645727599	36	E. coli K-12 AG100	2645727599	Ga0098210_11	2645738801	2646156689	2646156704	3934374	3953764	19391	14	https://img.jgi.doe.gov/cgi-bin/mer/main.cgi?section=ScaffoldGraph&page=scaffoldGraph&scaffold_oid=2645738801&start_coord=3934374&end_coord=3953764	None	Druantia_III	2646156698, 2646156699
36_2645727599	36	E. coli K-12 AG100	2645727599	Ga0098210_11	2645738801	2646156689	2646156704	3934374	3953764	19391	14	https://img.jgi.doe.gov/cgi-bin/mer/main.cgi?section=ScaffoldGraph&page=scaffoldGraph&scaffold_oid=2645738801&start_coord=3934374&end_coord=3953764	None	RM_type_I	2646156691, 2646156692, 2646156693
36_2645727599	36	E. coli K-12 AG100	2645727599	Ga0098210_11	2645738801	2646156689	2646156704	3934374	3953764	19391	14	https://img.jgi.doe.gov/cgi-bin/mer/main.cgi?section=ScaffoldGraph&page=scaffoldGraph&scaffold_oid=2645738801&start_coord=3934374&end_coord=3953764	None	RM_type_IV	2646156690, 2646156696, 2646156697
37_2645727599	37	E. coli K-12 AG100	2645727599	Ga0098210_11	2645738801	2646156735	2646156779	3985669	4026074	40406	43	https://img.jgi.doe.gov/cgi-bin/mer/main.cgi?section=ScaffoldGraph&page=scaffoldGraph&scaffold_oid=2645738801&start_coord=3985669&end_coord=4026074	Prophage	Mokosh_II	2646156736
7_2645727867	7	E. coli 94-3024 (unscreened)	2645727867	Ga0069400_12	2645764347	2647328953	2647328964	1122041	1132030	9990	10	https://img.jgi.doe.gov/cgi-bin/mer/main.cgi?section=ScaffoldGraph&page=scaffoldGraph&scaffold_oid=2645764347&start_coord=1122041&end_coord=1132030	None	CRISPR_IE	2647328956, 2647328957, 2647328958, 2647328959, 2647328960, 2647328961, 2647328962, 2647328963
14_2645727867	14	E. coli 94-3024 (unscreened)	2645727867	Ga0069400_12	2645764347	2647329820	2647329828	1993800	2009494	15695	7	https://img.jgi.doe.gov/cgi-bin/mer/main.cgi?section=ScaffoldGraph&page=scaffoldGraph&scaffold_oid=2645764347&start_coord=1993800&end_coord=2009494	None	Septu	2647329821, 2647329822
37_2645727867	37	E. coli 94-3024 (unscreened)	2645727867	Ga0069400_12	2645764347	2647331974	2647332014	4210438	4255748	45311	39	https://img.jgi.doe.gov/cgi-bin/mer/main.cgi?section=ScaffoldGraph&page=scaffoldGraph&scaffold_oid=2645764347&start_coord=4210438&end_coord=4255748	None	Dpd	2647331999, 2647332000, 2647332001, 2647332002, 2647332003, 2647332004, 2647332005, 2647332006, 2647332007, 2647332008, 2647332009, 2647332010
37_2645727867	37	E. coli 94-3024 (unscreened)	2645727867	Ga0069400_12	2645764347	2647331974	2647332014	4210438	4255748	45311	39	https://img.jgi.doe.gov/cgi-bin/mer/main.cgi?section=ScaffoldGraph&page=scaffoldGraph&scaffold_oid=2645764347&start_coord=4210438&end_coord=4255748	None	RM_type_IV	2647331975
gntU-yhgN_2645727867	No	E. coli 94-3024 (unscreened)	2645727867	Ga0069400_12	2645764347	2647328153	2647328156	310873	314370	3498	2	https://img.jgi.doe.gov/cgi-bin/mer/main.cgi?section=ScaffoldGraph&page=scaffoldGraph&scaffold_oid=2645764347&start_coord=310873&end_coord=314370	None	PsyrTA	2647328154, 2647328155	gntU-yhgN
29_2645728010	29	E. coli C43(DE3)	2645728010	Ga0098223_11	2645775768	2647930291	2647930323	2859709	2880669	20961	31	https://img.jgi.doe.gov/cgi-bin/mer/main.cgi?section=ScaffoldGraph&page=scaffoldGraph&scaffold_oid=2645775768&start_coord=2859709&end_coord=2880669	Prophage	Retron_II	2647930311, 2647930313
37_2645728010	37	E. coli C43(DE3)	2645728010	Ga0098223_11	2645775768	2647931275	2647931317	3830690	3868005	37316	41	https://img.jgi.doe.gov/cgi-bin/mer/main.cgi?section=ScaffoldGraph&page=scaffoldGraph&scaffold_oid=2645775768&start_coord=3830690&end_coord=3868005	None	Mokosh_II	2647931276
7_2645728047	7	E. coli K-12 MC4100	2645728047	Ga0101710_11	2645778377	2648090626	2648090636	998888	1008848	9961	9	https://img.jgi.doe.gov/cgi-bin/mer/main.cgi?section=ScaffoldGraph&page=scaffoldGraph&scaffold_oid=2645778377&start_coord=998888&end_coord=1008848	None	CRISPR_IE	2648090628, 2648090629, 2648090630, 2648090631, 2648090632, 2648090633, 2648090634, 2648090635
9_2645728047	9	E. coli K-12 MC4100	2645728047	Ga0101710_11	2645778377	2648090737	2648090767	1100069	1131088	31020	29	https://img.jgi.doe.gov/cgi-bin/mer/main.cgi?section=ScaffoldGraph&page=scaffoldGraph&scaffold_oid=2645778377&start_coord=1100069&end_coord=1131088	None	Hachiman	2648090759, 2648090760
9_2645728047	9	E. coli K-12 MC4100	2645728047	Ga0101710_11	2645778377	2648090737	2648090767	1100069	1131088	31020	29	https://img.jgi.doe.gov/cgi-bin/mer/main.cgi?section=ScaffoldGraph&page=scaffoldGraph&scaffold_oid=2645778377&start_coord=1100069&end_coord=1131088	None	RnlAB	2648090757, 2648090758
36_2645728047	36	E. coli K-12 MC4100	2645728047	Ga0101710_11	2645778377	2648091183	2648091198	1556799	1576189	19391	14	https://img.jgi.doe.gov/cgi-bin/mer/main.cgi?section=ScaffoldGraph&page=scaffoldGraph&scaffold_oid=2645778377&start_coord=1556799&end_coord=1576189	None	Druantia_III	2648091188, 2648091189
36_2645728047	36	E. coli K-12 MC4100	2645728047	Ga0101710_11	2645778377	2648091183	2648091198	1556799	1576189	19391	14	https://img.jgi.doe.gov/cgi-bin/mer/main.cgi?section=ScaffoldGraph&page=scaffoldGraph&scaffold_oid=2645778377&start_coord=1556799&end_coord=1576189	None	RM_type_I	2648091194, 2648091195, 2648091196
36_2645728047	36	E. coli K-12 MC4100	2645728047	Ga0101710_11	2645778377	2648091183	2648091198	1556799	1576189	19391	14	https://img.jgi.doe.gov/cgi-bin/mer/main.cgi?section=ScaffoldGraph&page=scaffoldGraph&scaffold_oid=2645778377&start_coord=1556799&end_coord=1576189	None	RM_type_IV	2648091190, 2648091191, 2648091197
37_2645728047	37	E. coli K-12 MC4100	2645728047	Ga0101710_11	2645778377	2648091107	2648091151	1484740	1525145	40406	43	https://img.jgi.doe.gov/cgi-bin/mer/main.cgi?section=ScaffoldGraph&page=scaffoldGraph&scaffold_oid=2645778377&start_coord=1484740&end_coord=1525145	Prophage	Mokosh_II	2648091150
7_2648501797	7	E. coli ST540an	2648501797	Ga0054589_11	2648568641	2651305331	2651305344	1111686	1122660	10975	12	https://img.jgi.doe.gov/cgi-bin/mer/main.cgi?section=ScaffoldGraph&page=scaffoldGraph&scaffold_oid=2648568641&start_coord=1111686&end_coord=1122660	None	CRISPR_IE	2651305333, 2651305336, 2651305337, 2651305338, 2651305339, 2651305340, 2651305341, 2651305342, 2651305343
9_2648501797	9	E. coli ST540an	2648501797	Ga0054589_11	2648568641	2651305443	2651305456	1213959	1228629	14671	12	https://img.jgi.doe.gov/cgi-bin/mer/main.cgi?section=ScaffoldGraph&page=scaffoldGraph&scaffold_oid=2648568641&start_coord=1213959&end_coord=1228629	None	RM_type_I	2651305447, 2651305448, 2651305449
35_2648501797	35	E. coli ST540an	2648501797	Ga0054589_11	2648568641	2651308248	2651308427	4035177	4186961	151785	178	https://img.jgi.doe.gov/cgi-bin/mer/main.cgi?section=ScaffoldGraph&page=scaffoldGraph&scaffold_oid=2648568641&start_coord=4035177&end_coord=4186961	Prophage__ICE	CBASS_I	2651308286, 2651308287
35_2648501797	35	E. coli ST540an	2648501797	Ga0054589_11	2648568641	2651308248	2651308427	4035177	4186961	151785	178	https://img.jgi.doe.gov/cgi-bin/mer/main.cgi?section=ScaffoldGraph&page=scaffoldGraph&scaffold_oid=2648568641&start_coord=4035177&end_coord=4186961	Prophage__ICE	Mok_Hok_Sok	2651308343
35_2648501797	35	E. coli ST540an	2648501797	Ga0054589_11	2648568641	2651308248	2651308427	4035177	4186961	151785	178	https://img.jgi.doe.gov/cgi-bin/mer/main.cgi?section=ScaffoldGraph&page=scaffoldGraph&scaffold_oid=2648568641&start_coord=4035177&end_coord=4186961	Prophage__ICE	RM_type_I	2651308282, 2651308283, 2651308284
7_2648501802	7	E. coli ST2747a	2648501802	Ga0054587_11	2648568691	2651324083	2651324094	1064326	1073888	9563	10	https://img.jgi.doe.gov/cgi-bin/mer/main.cgi?section=ScaffoldGraph&page=scaffoldGraph&scaffold_oid=2648568691&start_coord=1064326&end_coord=1073888	None	CRISPR_IE	2651324086, 2651324087, 2651324088, 2651324089, 2651324090, 2651324091, 2651324092, 2651324093
9_2648501802	9	E. coli ST2747a	2648501802	Ga0054587_11	2648568691	2651324194	2651324216	1165491	1186748	21258	21	https://img.jgi.doe.gov/cgi-bin/mer/main.cgi?section=ScaffoldGraph&page=scaffoldGraph&scaffold_oid=2648568691&start_coord=1165491&end_coord=1186748	P4	NLR_like_bNACHT01	2651324213
12_2648501802	12	E. coli ST2747a	2648501802	Ga0054587_11	2648568691	2651324768	2651324815	1788074	1823140	35067	46	https://img.jgi.doe.gov/cgi-bin/mer/main.cgi?section=ScaffoldGraph&page=scaffoldGraph&scaffold_oid=2648568691&start_coord=1788074&end_coord=1823140	Prophage	Lamassu_like	2651324779, 2651324780, 2651324781
12_2648501802	12	E. coli ST2747a	2648501802	Ga0054587_11	2648568691	2651324768	2651324815	1788074	1823140	35067	46	https://img.jgi.doe.gov/cgi-bin/mer/main.cgi?section=ScaffoldGraph&page=scaffoldGraph&scaffold_oid=2648568691&start_coord=1788074&end_coord=1823140	Prophage	Pycsar	2651324796, 2651324797
21_2648501802	21	E. coli ST2747a	2648501802	Ga0054587_11	2648568691	2651325503	2651325677	2546144	2696068	149925	173	https://img.jgi.doe.gov/cgi-bin/mer/main.cgi?section=ScaffoldGraph&page=scaffoldGraph&scaffold_oid=2648568691&start_coord=2546144&end_coord=2696068	Prophage	RM_type_I	2651325560, 2651325561, 2651325562
21_2648501802	21	E. coli ST2747a	2648501802	Ga0054587_11	2648568691	2651325503	2651325677	2546144	2696068	149925	173	https://img.jgi.doe.gov/cgi-bin/mer/main.cgi?section=ScaffoldGraph&page=scaffoldGraph&scaffold_oid=2648568691&start_coord=2546144&end_coord=2696068	Prophage	RM_type_II	2651325653, 2651325655
33_2648501802	33	E. coli ST2747a	2648501802	Ga0054587_11	2648568691	2651326764	2651326772	3853861	3860880	7020	7	https://img.jgi.doe.gov/cgi-bin/mer/main.cgi?section=ScaffoldGraph&page=scaffoldGraph&scaffold_oid=2648568691&start_coord=3853861&end_coord=3860880	None	AbiEii	2651326765, 2651326766
36_2648501802	36	E. coli ST2747a	2648501802	Ga0054587_11	2648568691	2651327115	2651327127	4228472	4241818	13347	11	https://img.jgi.doe.gov/cgi-bin/mer/main.cgi?section=ScaffoldGraph&page=scaffoldGraph&scaffold_oid=2648568691&start_coord=4228472&end_coord=4241818	None	RM_type_I	2651327118, 2651327119, 2651327120
36_2648501802	36	E. coli ST2747a	2648501802	Ga0054587_11	2648568691	2651327115	2651327127	4228472	4241818	13347	11	https://img.jgi.doe.gov/cgi-bin/mer/main.cgi?section=ScaffoldGraph&page=scaffoldGraph&scaffold_oid=2648568691&start_coord=4228472&end_coord=4241818	None	RM_type_IV	2651327123
37_2648501802	37	E. coli ST2747a	2648501802	Ga0054587_11	2648568691	2651327159	2651327177	4281962	4308497	26536	17	https://img.jgi.doe.gov/cgi-bin/mer/main.cgi?section=ScaffoldGraph&page=scaffoldGraph&scaffold_oid=2648568691&start_coord=4281962&end_coord=4308497	None	Dnd	2651327165, 2651327166, 2651327167, 2651327168, 2651327169, 2651327170, 2651327171
37_2648501802	37	E. coli ST2747a	2648501802	Ga0054587_11	2648568691	2651327159	2651327177	4281962	4308497	26536	17	https://img.jgi.doe.gov/cgi-bin/mer/main.cgi?section=ScaffoldGraph&page=scaffoldGraph&scaffold_oid=2648568691&start_coord=4281962&end_coord=4308497	None	Zorya_I	2651327161, 2651327162, 2651327163, 2651327164
7_2651869857	7	E. coli ST540a	2651869857	Ga0054590_11	2651909176	2653130626	2653130639	1021247	1032221	10975	12	https://img.jgi.doe.gov/cgi-bin/mer/main.cgi?section=ScaffoldGraph&page=scaffoldGraph&scaffold_oid=2651909176&start_coord=1021247&end_coord=1032221	None	CRISPR_IE	2653130628, 2653130631, 2653130632, 2653130633, 2653130634, 2653130635, 2653130636, 2653130637, 2653130638
9_2651869857	9	E. coli ST540a	2651869857	Ga0054590_11	2651909176	2653130738	2653130753	1123520	1137090	13571	14	https://img.jgi.doe.gov/cgi-bin/mer/main.cgi?section=ScaffoldGraph&page=scaffoldGraph&scaffold_oid=2651909176&start_coord=1123520&end_coord=1137090	None	RM_type_I	2653130742, 2653130743, 2653130744
37_2651869857	37	E. coli ST540a	2651869857	Ga0054590_11	2651909176	2653133601	2653133788	3993839	4150154	156316	186	https://img.jgi.doe.gov/cgi-bin/mer/main.cgi?section=ScaffoldGraph&page=scaffoldGraph&scaffold_oid=2651909176&start_coord=3993839&end_coord=4150154	Prophage__ICE	CBASS_I	2653133645, 2653133646
37_2651869857	37	E. coli ST540a	2651869857	Ga0054590_11	2651909176	2653133601	2653133788	3993839	4150154	156316	186	https://img.jgi.doe.gov/cgi-bin/mer/main.cgi?section=ScaffoldGraph&page=scaffoldGraph&scaffold_oid=2651909176&start_coord=3993839&end_coord=4150154	Prophage__ICE	Mok_Hok_Sok	2653133693
37_2651869857	37	E. coli ST540a	2651869857	Ga0054590_11	2651909176	2653133601	2653133788	3993839	4150154	156316	186	https://img.jgi.doe.gov/cgi-bin/mer/main.cgi?section=ScaffoldGraph&page=scaffoldGraph&scaffold_oid=2651909176&start_coord=3993839&end_coord=4150154	Prophage__ICE	RM_type_I	2653133640, 2653133641, 2653133642
9_2654587736	9	E. coli RS218	2654587736	Ga0097707_11	2654604027	2655606337	2655606409	1161625	1210668	49044	71	https://img.jgi.doe.gov/cgi-bin/mer/main.cgi?section=ScaffoldGraph&page=scaffoldGraph&scaffold_oid=2654604027&start_coord=1161625&end_coord=1210668	Prophage	PD-T4-3	2655606398
28_2654587736	28	E. coli RS218	2654587736	Ga0097707_11	2654604027	2655608414	2655608423	3209874	3220156	10283	8	https://img.jgi.doe.gov/cgi-bin/mer/main.cgi?section=ScaffoldGraph&page=scaffoldGraph&scaffold_oid=2654604027&start_coord=3209874&end_coord=3220156	None	CRISPR_IF	2655608416, 2655608417, 2655608418, 2655608420, 2655608421, 2655608422
36_2654587736	36	E. coli RS218	2654587736	Ga0097707_11	2654604027	2655609398	2655609409	4187607	4199641	12035	10	https://img.jgi.doe.gov/cgi-bin/mer/main.cgi?section=ScaffoldGraph&page=scaffoldGraph&scaffold_oid=2654604027&start_coord=4187607&end_coord=4199641	None	RM_type_I	2655609400, 2655609401, 2655609403, 2655609404
36_2654587736	36	E. coli RS218	2654587736	Ga0097707_11	2654604027	2655609398	2655609409	4187607	4199641	12035	10	https://img.jgi.doe.gov/cgi-bin/mer/main.cgi?section=ScaffoldGraph&page=scaffoldGraph&scaffold_oid=2654604027&start_coord=4187607&end_coord=4199641	None	RM_type_IV	2655609399
36_2654587736	36	E. coli RS218	2654587736	Ga0097707_11	2654604027	2655609398	2655609409	4187607	4199641	12035	10	https://img.jgi.doe.gov/cgi-bin/mer/main.cgi?section=ScaffoldGraph&page=scaffoldGraph&scaffold_oid=2654604027&start_coord=4187607&end_coord=4199641	None	RM_type_IV	2655609407
37_2654587736	37	E. coli RS218	2654587736	Ga0097707_11	2654604027	2655609453	2655609575	4248166	4371592	123427	121	https://img.jgi.doe.gov/cgi-bin/mer/main.cgi?section=ScaffoldGraph&page=scaffoldGraph&scaffold_oid=2654604027&start_coord=4248166&end_coord=4371592	Prophage	Mokosh_II	2655609572
37_2654587736	37	E. coli RS218	2654587736	Ga0097707_11	2654604027	2655609453	2655609575	4248166	4371592	123427	121	https://img.jgi.doe.gov/cgi-bin/mer/main.cgi?section=ScaffoldGraph&page=scaffoldGraph&scaffold_oid=2654604027&start_coord=4248166&end_coord=4371592	Prophage	RM_type_II	2655609515, 2655609516
7_2654587772	7	E. coli ST2747	2654587772	Ga0054588_11	2654605449	2655731808	2655731819	1066576	1076139	9564	10	https://img.jgi.doe.gov/cgi-bin/mer/main.cgi?section=ScaffoldGraph&page=scaffoldGraph&scaffold_oid=2654605449&start_coord=1066576&end_coord=1076139	None	CRISPR_IE	2655731811, 2655731812, 2655731813, 2655731814, 2655731815, 2655731816, 2655731817, 2655731818
9_2654587772	9	E. coli ST2747	2654587772	Ga0054588_11	2654605449	2655731919	2655731943	1167741	1192358	24618	23	https://img.jgi.doe.gov/cgi-bin/mer/main.cgi?section=ScaffoldGraph&page=scaffoldGraph&scaffold_oid=2654605449&start_coord=1167741&end_coord=1192358	P4	NLR_like_bNACHT01	2655731934
12_2654587772	12	E. coli ST2747	2654587772	Ga0054588_11	2654605449	2655732479	2655732526	1785315	1820380	35066	46	https://img.jgi.doe.gov/cgi-bin/mer/main.cgi?section=ScaffoldGraph&page=scaffoldGraph&scaffold_oid=2654605449&start_coord=1785315&end_coord=1820380	Prophage	Lamassu_like	2655732490, 2655732491, 2655732492
12_2654587772	12	E. coli ST2747	2654587772	Ga0054588_11	2654605449	2655732479	2655732526	1785315	1820380	35066	46	https://img.jgi.doe.gov/cgi-bin/mer/main.cgi?section=ScaffoldGraph&page=scaffoldGraph&scaffold_oid=2654605449&start_coord=1785315&end_coord=1820380	Prophage	Pycsar	2655732507, 2655732508
21_2654587772	21	E. coli ST2747	2654587772	Ga0054588_11	2654605449	2655733215	2655733401	2546451	2710458	164008	185	https://img.jgi.doe.gov/cgi-bin/mer/main.cgi?section=ScaffoldGraph&page=scaffoldGraph&scaffold_oid=2654605449&start_coord=2546451&end_coord=2710458	Prophage	RM_type_I	2655733282, 2655733283, 2655733284
21_2654587772	21	E. coli ST2747	2654587772	Ga0054588_11	2654605449	2655733215	2655733401	2546451	2710458	164008	185	https://img.jgi.doe.gov/cgi-bin/mer/main.cgi?section=ScaffoldGraph&page=scaffoldGraph&scaffold_oid=2654605449&start_coord=2546451&end_coord=2710458	Prophage	RM_type_II	2655733377, 2655733379
33_2654587772	33	E. coli ST2747	2654587772	Ga0054588_11	2654605449	2655734491	2655734499	3868571	3875590	7020	7	https://img.jgi.doe.gov/cgi-bin/mer/main.cgi?section=ScaffoldGraph&page=scaffoldGraph&scaffold_oid=2654605449&start_coord=3868571&end_coord=3875590	None	AbiEii	2655734492, 2655734493
36_2654587772	36	E. coli ST2747	2654587772	Ga0054588_11	2654605449	2655734842	2655734854	4243182	4256528	13347	11	https://img.jgi.doe.gov/cgi-bin/mer/main.cgi?section=ScaffoldGraph&page=scaffoldGraph&scaffold_oid=2654605449&start_coord=4243182&end_coord=4256528	None	RM_type_I	2655734845, 2655734846, 2655734847
36_2654587772	36	E. coli ST2747	2654587772	Ga0054588_11	2654605449	2655734842	2655734854	4243182	4256528	13347	11	https://img.jgi.doe.gov/cgi-bin/mer/main.cgi?section=ScaffoldGraph&page=scaffoldGraph&scaffold_oid=2654605449&start_coord=4243182&end_coord=4256528	None	RM_type_IV	2655734850
37_2654587772	37	E. coli ST2747	2654587772	Ga0054588_11	2654605449	2655734886	2655734904	4296672	4323208	26537	17	https://img.jgi.doe.gov/cgi-bin/mer/main.cgi?section=ScaffoldGraph&page=scaffoldGraph&scaffold_oid=2654605449&start_coord=4296672&end_coord=4323208	None	Dnd	2655734892, 2655734893, 2655734894, 2655734895, 2655734896, 2655734897, 2655734898
37_2654587772	37	E. coli ST2747	2654587772	Ga0054588_11	2654605449	2655734886	2655734904	4296672	4323208	26537	17	https://img.jgi.doe.gov/cgi-bin/mer/main.cgi?section=ScaffoldGraph&page=scaffoldGraph&scaffold_oid=2654605449&start_coord=4296672&end_coord=4323208	None	Zorya_I	2655734888, 2655734889, 2655734890, 2655734891
7_2654587996	7	E. coli CI5 replaces 98225	2654587996	Ga0111293_11	2654629158	2656535130	2656535142	1072079	1082982	10904	11	https://img.jgi.doe.gov/cgi-bin/mer/main.cgi?section=ScaffoldGraph&page=scaffoldGraph&scaffold_oid=2654629158&start_coord=1072079&end_coord=1082982	None	CRISPR_IE	2656535133, 2656535134, 2656535135, 2656535136, 2656535137, 2656535138, 2656535139, 2656535140
37_2654587996	37	E. coli CI5 replaces 98225	2654587996	Ga0111293_11	2654629158	2656538243	2656538253	4233008	4243286	10279	9	https://img.jgi.doe.gov/cgi-bin/mer/main.cgi?section=ScaffoldGraph&page=scaffoldGraph&scaffold_oid=2654629158&start_coord=4233008&end_coord=4243286	None	RM_type_I	2656538249, 2656538250, 2656538251
37_2654587996	37	E. coli CI5 replaces 98225	2654587996	Ga0111293_11	2654629158	2656538243	2656538253	4233008	4243286	10279	9	https://img.jgi.doe.gov/cgi-bin/mer/main.cgi?section=ScaffoldGraph&page=scaffoldGraph&scaffold_oid=2654629158&start_coord=4233008&end_coord=4243286	None	RM_type_IV	2656538244
37_2654587996	37	E. coli CI5 replaces 98225	2654587996	Ga0111293_11	2654629158	2656538243	2656538253	4233008	4243286	10279	9	https://img.jgi.doe.gov/cgi-bin/mer/main.cgi?section=ScaffoldGraph&page=scaffoldGraph&scaffold_oid=2654629158&start_coord=4233008&end_coord=4243286	None	SanaTA	2656538246, 2656538247
7_2654588006	7	E. coli 789 replaces 98198	2654588006	Ga0111321_12	2654629192	2656577594	2656577605	1032030	1041955	9926	10	https://img.jgi.doe.gov/cgi-bin/mer/main.cgi?section=ScaffoldGraph&page=scaffoldGraph&scaffold_oid=2654629192&start_coord=1032030&end_coord=1041955	None	CRISPR_IE	2656577597, 2656577598, 2656577599, 2656577600, 2656577601, 2656577602, 2656577603, 2656577604
9_2654588006	9	E. coli 789 replaces 98198	2654588006	Ga0111321_12	2654629192	2656577704	2656577724	1134825	1154918	20094	19	https://img.jgi.doe.gov/cgi-bin/mer/main.cgi?section=ScaffoldGraph&page=scaffoldGraph&scaffold_oid=2654629192&start_coord=1134825&end_coord=1154918	P4	Hachiman	2656577719, 2656577720
17_2654588006	17	E. coli 789 replaces 98198	2654588006	Ga0111321_12	2654629192	2656578437	2656578495	1926326	1969684	43359	57	https://img.jgi.doe.gov/cgi-bin/mer/main.cgi?section=ScaffoldGraph&page=scaffoldGraph&scaffold_oid=2654629192&start_coord=1926326&end_coord=1969684	Prophage	AbiL	2656578453, 2656578454
18_2654588006	18	E. coli 789 replaces 98198	2654588006	Ga0111321_12	2654629192	2656578549	2656578576	2014870	2041439	26570	26	https://img.jgi.doe.gov/cgi-bin/mer/main.cgi?section=ScaffoldGraph&page=scaffoldGraph&scaffold_oid=2654629192&start_coord=2014870&end_coord=2041439	None	dCTPdeaminase	2656578575
18_2654588006	18	E. coli 789 replaces 98198	2654588006	Ga0111321_12	2654629192	2656578549	2656578576	2014870	2041439	26570	26	https://img.jgi.doe.gov/cgi-bin/mer/main.cgi?section=ScaffoldGraph&page=scaffoldGraph&scaffold_oid=2654629192&start_coord=2014870&end_coord=2041439	None	RM_type_I	2656578567, 2656578568, 2656578569
18_2654588006	18	E. coli 789 replaces 98198	2654588006	Ga0111321_12	2654629192	2656578549	2656578576	2014870	2041439	26570	26	https://img.jgi.doe.gov/cgi-bin/mer/main.cgi?section=ScaffoldGraph&page=scaffoldGraph&scaffold_oid=2654629192&start_coord=2014870&end_coord=2041439	None	RM_type_IV	2656578573
36_2654588006	36	E. coli 789 replaces 98198	2654588006	Ga0111321_12	2654629192	2656580740	2656580754	4253608	4278233	24626	13	https://img.jgi.doe.gov/cgi-bin/mer/main.cgi?section=ScaffoldGraph&page=scaffoldGraph&scaffold_oid=2654629192&start_coord=4253608&end_coord=4278233	None	Druantia_III	2656580749, 2656580750
36_2654588006	36	E. coli 789 replaces 98198	2654588006	Ga0111321_12	2654629192	2656580740	2656580754	4253608	4278233	24626	13	https://img.jgi.doe.gov/cgi-bin/mer/main.cgi?section=ScaffoldGraph&page=scaffoldGraph&scaffold_oid=2654629192&start_coord=4253608&end_coord=4278233	None	RM_type_I	2656580742, 2656580743, 2656580744
36_2654588006	36	E. coli 789 replaces 98198	2654588006	Ga0111321_12	2654629192	2656580740	2656580754	4253608	4278233	24626	13	https://img.jgi.doe.gov/cgi-bin/mer/main.cgi?section=ScaffoldGraph&page=scaffoldGraph&scaffold_oid=2654629192&start_coord=4253608&end_coord=4278233	None	RM_type_IV	2656580741, 2656580747, 2656580748
37_2654588006	37	E. coli 789 replaces 98198	2654588006	Ga0111321_12	2654629192	2656580785	2656580858	4310140	4378049	67910	72	https://img.jgi.doe.gov/cgi-bin/mer/main.cgi?section=ScaffoldGraph&page=scaffoldGraph&scaffold_oid=2654629192&start_coord=4310140&end_coord=4378049	Prophage	Mokosh_II	2656580786
rcnR-thiM_2654588006	No	E. coli 789 replaces 98198	2654588006	Ga0111321_12	2654629192	2656578226	2656578235	1701773	1709728	7956	8	https://img.jgi.doe.gov/cgi-bin/mer/main.cgi?section=ScaffoldGraph&page=scaffoldGraph&scaffold_oid=2654629192&start_coord=1701773&end_coord=1709728	None	RM_type_IV	2656578228	rcnR-thiM
7_2654588054	7	E. coli O157:H7 WS4202 replaces 100920	2654588054	Ga0111360_12	2654629342	2656792307	2656792318	1062540	1072096	9557	10	https://img.jgi.doe.gov/cgi-bin/mer/main.cgi?section=ScaffoldGraph&page=scaffoldGraph&scaffold_oid=2654629342&start_coord=1062540&end_coord=1072096	None	CRISPR_IE	2656792310, 2656792311, 2656792312, 2656792313, 2656792314, 2656792315, 2656792316, 2656792317
33_2654588054	33	E. coli O157:H7 WS4202 replaces 100920	2654588054	Ga0111360_12	2654629342	2656795554	2656795589	4219040	4242829	23790	34	https://img.jgi.doe.gov/cgi-bin/mer/main.cgi?section=ScaffoldGraph&page=scaffoldGraph&scaffold_oid=2654629342&start_coord=4219040&end_coord=4242829	Prophage__P4	Lamassu_like	2656795565, 2656795566, 2656795567, 2656795568, 2656795569, 2656795570
33_2654588054	33	E. coli O157:H7 WS4202 replaces 100920	2654588054	Ga0111360_12	2654629342	2656795554	2656795589	4219040	4242829	23790	34	https://img.jgi.doe.gov/cgi-bin/mer/main.cgi?section=ScaffoldGraph&page=scaffoldGraph&scaffold_oid=2654629342&start_coord=4219040&end_coord=4242829	Prophage__P4	PD-T4-3	2656795574
36_2654588054	36	E. coli O157:H7 WS4202 replaces 100920	2654588054	Ga0111360_12	2654629342	2656795918	2656795933	4595605	4609542	13938	14	https://img.jgi.doe.gov/cgi-bin/mer/main.cgi?section=ScaffoldGraph&page=scaffoldGraph&scaffold_oid=2654629342&start_coord=4595605&end_coord=4609542	None	RM_type_I	2656795921, 2656795922, 2656795923
37_2654588054	37	E. coli O157:H7 WS4202 replaces 100920	2654588054	Ga0111360_12	2654629342	2656795966	2656795992	4649649	4694368	44720	25	https://img.jgi.doe.gov/cgi-bin/mer/main.cgi?section=ScaffoldGraph&page=scaffoldGraph&scaffold_oid=2654629342&start_coord=4649649&end_coord=4694368	None	Druantia_III	2656795972, 2656795973
37_2654588054	37	E. coli O157:H7 WS4202 replaces 100920	2654588054	Ga0111360_12	2654629342	2656795966	2656795992	4649649	4694368	44720	25	https://img.jgi.doe.gov/cgi-bin/mer/main.cgi?section=ScaffoldGraph&page=scaffoldGraph&scaffold_oid=2654629342&start_coord=4649649&end_coord=4694368	None	RM_type_IIG	2656795970
37_2654588054	37	E. coli O157:H7 WS4202 replaces 100920	2654588054	Ga0111360_12	2654629342	2656795966	2656795992	4649649	4694368	44720	25	https://img.jgi.doe.gov/cgi-bin/mer/main.cgi?section=ScaffoldGraph&page=scaffoldGraph&scaffold_oid=2654629342&start_coord=4649649&end_coord=4694368	None	Zorya_II	2656795974, 2656795975, 2656795976
gntU-yhgN_2654588054	No	E. coli O157:H7 WS4202 replaces 100920	2654588054	Ga0111360_12	2654629342	2656791607	2656791612	375375	378887	3513	4	https://img.jgi.doe.gov/cgi-bin/mer/main.cgi?section=ScaffoldGraph&page=scaffoldGraph&scaffold_oid=2654629342&start_coord=375375&end_coord=378887	None	PsyrTA	2656791608, 2656791609, 2656791610, 2656791611	gntU-yhgN
5_2667527522	5	E. coli MNCRE44	2667527522	Ga0111797_12	2667541967	2668465429	2668465524	781278	874563	93286	94	https://img.jgi.doe.gov/cgi-bin/mer/main.cgi?section=ScaffoldGraph&page=scaffoldGraph&scaffold_oid=2667541967&start_coord=781278&end_coord=874563	Prophage	SanaTA	2668465445, 2668465446
22_2667527522	22	E. coli MNCRE44	2667527522	Ga0111797_12	2667541967	2668467405	2668467441	2785955	2814958	29004	35	https://img.jgi.doe.gov/cgi-bin/mer/main.cgi?section=ScaffoldGraph&page=scaffoldGraph&scaffold_oid=2667541967&start_coord=2785955&end_coord=2814958	None	Lamassu_like	2668467435, 2668467436, 2668467437
22_2667527522	22	E. coli MNCRE44	2667527522	Ga0111797_12	2667541967	2668467405	2668467441	2785955	2814958	29004	35	https://img.jgi.doe.gov/cgi-bin/mer/main.cgi?section=ScaffoldGraph&page=scaffoldGraph&scaffold_oid=2667541967&start_coord=2785955&end_coord=2814958	None	Retron_IC	2668467439
33_2667527522	33	E. coli MNCRE44	2667527522	Ga0111797_12	2667541967	2668468460	2668468471	3831706	3843330	11625	10	https://img.jgi.doe.gov/cgi-bin/mer/main.cgi?section=ScaffoldGraph&page=scaffoldGraph&scaffold_oid=2667541967&start_coord=3831706&end_coord=3843330	None	AbiEii	2668468463, 2668468464
33_2667527522	33	E. coli MNCRE44	2667527522	Ga0111797_12	2667541967	2668468460	2668468471	3831706	3843330	11625	10	https://img.jgi.doe.gov/cgi-bin/mer/main.cgi?section=ScaffoldGraph&page=scaffoldGraph&scaffold_oid=2667541967&start_coord=3831706&end_coord=3843330	None	RM_type_I	2668468465, 2668468466, 2668468467
36_2667527522	36	E. coli MNCRE44	2667527522	Ga0111797_12	2667541967	2668468828	2668468840	4213134	4225457	12324	11	https://img.jgi.doe.gov/cgi-bin/mer/main.cgi?section=ScaffoldGraph&page=scaffoldGraph&scaffold_oid=2667541967&start_coord=4213134&end_coord=4225457	None	RM_type_I	2668468832, 2668468833, 2668468834
36_2667527522	36	E. coli MNCRE44	2667527522	Ga0111797_12	2667541967	2668468828	2668468840	4213134	4225457	12324	11	https://img.jgi.doe.gov/cgi-bin/mer/main.cgi?section=ScaffoldGraph&page=scaffoldGraph&scaffold_oid=2667541967&start_coord=4213134&end_coord=4225457	None	RM_type_IV	2668468831
37_2667527522	37	E. coli MNCRE44	2667527522	Ga0111797_12	2667541967	2668468871	2668468924	4259131	4309177	50047	52	https://img.jgi.doe.gov/cgi-bin/mer/main.cgi?section=ScaffoldGraph&page=scaffoldGraph&scaffold_oid=2667541967&start_coord=4259131&end_coord=4309177	None	Mokosh_II	2668468872
37_2667527522	37	E. coli MNCRE44	2667527522	Ga0111797_12	2667541967	2668468871	2668468924	4259131	4309177	50047	52	https://img.jgi.doe.gov/cgi-bin/mer/main.cgi?section=ScaffoldGraph&page=scaffoldGraph&scaffold_oid=2667541967&start_coord=4259131&end_coord=4309177	None	RM_type_II	2668468900, 2668468901, 2668468902
37_2667527522	37	E. coli MNCRE44	2667527522	Ga0111797_12	2667541967	2668468871	2668468924	4259131	4309177	50047	52	https://img.jgi.doe.gov/cgi-bin/mer/main.cgi?section=ScaffoldGraph&page=scaffoldGraph&scaffold_oid=2667541967&start_coord=4259131&end_coord=4309177	None	RM_type_IV	2668468898, 2668468899
gntU-yhgN_2667527522	No	E. coli MNCRE44	2667527522	Ga0111797_12	2667541967	2668464949	2668464952	310767	314252	3486	2	https://img.jgi.doe.gov/cgi-bin/mer/main.cgi?section=ScaffoldGraph&page=scaffoldGraph&scaffold_oid=2667541967&start_coord=310767&end_coord=314252	None	PsyrTA	2668464950, 2668464951	gntU-yhgN
37_2671180568	37	E. coli PPECC42	2671180568	Ga0123607_11	2671246847	2673307909	2673307977	4256573	4329642	73070	67	https://img.jgi.doe.gov/cgi-bin/mer/main.cgi?section=ScaffoldGraph&page=scaffoldGraph&scaffold_oid=2671246847&start_coord=4256573&end_coord=4329642	None	Mokosh_II	2673307918
37_2671180568	37	E. coli PPECC42	2671180568	Ga0123607_11	2671246847	2673307909	2673307977	4256573	4329642	73070	67	https://img.jgi.doe.gov/cgi-bin/mer/main.cgi?section=ScaffoldGraph&page=scaffoldGraph&scaffold_oid=2671246847&start_coord=4256573&end_coord=4329642	None	RM_type_I	2673307911, 2673307912, 2673307913, 2673307914, 2673307915
37_2671180568	37	E. coli PPECC42	2671180568	Ga0123607_11	2671246847	2673307909	2673307977	4256573	4329642	73070	67	https://img.jgi.doe.gov/cgi-bin/mer/main.cgi?section=ScaffoldGraph&page=scaffoldGraph&scaffold_oid=2671246847&start_coord=4256573&end_coord=4329642	None	RM_type_I	2673307968, 2673307969, 2673307970
39_2671180568	39	E. coli PPECC42	2671180568	Ga0123607_11	2671246847	2673308205	2673308213	4568673	4580672	12000	7	https://img.jgi.doe.gov/cgi-bin/mer/main.cgi?section=ScaffoldGraph&page=scaffoldGraph&scaffold_oid=2671246847&start_coord=4568673&end_coord=4580672	GInt	AVAST_IV	2673308208
40_2671180568	40	E. coli PPECC42	2671180568	Ga0123607_11	2671246847	2673308371	2673308415	4754815	4789050	34236	43	https://img.jgi.doe.gov/cgi-bin/mer/main.cgi?section=ScaffoldGraph&page=scaffoldGraph&scaffold_oid=2671246847&start_coord=4754815&end_coord=4789050	Prophage	RM_type_II	2673308405, 2673308404
ygeR-yqe_2671180568	No	E. coli PPECC42	2671180568	Ga0123607_11	2671246847	2673304701	2673304737	976320	1007185	30866	35	https://img.jgi.doe.gov/cgi-bin/mer/main.cgi?section=ScaffoldGraph&page=scaffoldGraph&scaffold_oid=2671246847&start_coord=976320&end_coord=1007185	None	PD-T7-4	2673304704	ygeR-yqe, tRNA_Gly_CCC
9_2671180890	9	E. coli G749	2671180890	Ga0123767_11	2671290210	2674614935	2674614994	1260016	1307648	47633	58	https://img.jgi.doe.gov/cgi-bin/mer/main.cgi?section=ScaffoldGraph&page=scaffoldGraph&scaffold_oid=2671290210&start_coord=1260016&end_coord=1307648	Prophage	PD-T4-3	2674614990
9_2671180890	9	E. coli G749	2671180890	Ga0123767_11	2671290210	2674614935	2674614994	1260016	1307648	47633	58	https://img.jgi.doe.gov/cgi-bin/mer/main.cgi?section=ScaffoldGraph&page=scaffoldGraph&scaffold_oid=2671290210&start_coord=1260016&end_coord=1307648	Prophage	RM_type_II	2674614991, 2674614992
22_2671180890	22	E. coli G749	2671180890	Ga0123767_11	2671290210	2674616493	2674616527	2830038	2856502	26465	33	https://img.jgi.doe.gov/cgi-bin/mer/main.cgi?section=ScaffoldGraph&page=scaffoldGraph&scaffold_oid=2671290210&start_coord=2830038&end_coord=2856502	None	Lamassu_like	2674616521, 2674616522, 2674616523
22_2671180890	22	E. coli G749	2671180890	Ga0123767_11	2671290210	2674616493	2674616527	2830038	2856502	26465	33	https://img.jgi.doe.gov/cgi-bin/mer/main.cgi?section=ScaffoldGraph&page=scaffoldGraph&scaffold_oid=2671290210&start_coord=2830038&end_coord=2856502	None	Retron_IC	2674616525
33_2671180890	33	E. coli G749	2671180890	Ga0123767_11	2671290210	2674617423	2674617434	3785561	3797185	11625	10	https://img.jgi.doe.gov/cgi-bin/mer/main.cgi?section=ScaffoldGraph&page=scaffoldGraph&scaffold_oid=2671290210&start_coord=3785561&end_coord=3797185	None	AbiEii	2674617426, 2674617427
33_2671180890	33	E. coli G749	2671180890	Ga0123767_11	2671290210	2674617423	2674617434	3785561	3797185	11625	10	https://img.jgi.doe.gov/cgi-bin/mer/main.cgi?section=ScaffoldGraph&page=scaffoldGraph&scaffold_oid=2671290210&start_coord=3785561&end_coord=3797185	None	RM_type_I	2674617428, 2674617429, 2674617430
36_2671180890	36	E. coli G749	2671180890	Ga0123767_11	2671290210	2674617746	2674617757	4130775	4143925	13151	10	https://img.jgi.doe.gov/cgi-bin/mer/main.cgi?section=ScaffoldGraph&page=scaffoldGraph&scaffold_oid=2671290210&start_coord=4130775&end_coord=4143925	None	RM_type_I	2674617750, 2674617751, 2674617752
36_2671180890	36	E. coli G749	2671180890	Ga0123767_11	2671290210	2674617746	2674617757	4130775	4143925	13151	10	https://img.jgi.doe.gov/cgi-bin/mer/main.cgi?section=ScaffoldGraph&page=scaffoldGraph&scaffold_oid=2671290210&start_coord=4130775&end_coord=4143925	None	RM_type_IV	2674617749
37_2671180890	37	E. coli G749	2671180890	Ga0123767_11	2671290210	2674617799	2674617826	4193647	4225329	31683	26	https://img.jgi.doe.gov/cgi-bin/mer/main.cgi?section=ScaffoldGraph&page=scaffoldGraph&scaffold_oid=2671290210&start_coord=4193647&end_coord=4225329	None	RM_type_I	2674617817, 2674617818, 2674617820
gntU-yhgN_2671180890	No	E. coli G749	2671180890	Ga0123767_11	2671290210	2674613995	2674613998	328662	332147	3486	2	https://img.jgi.doe.gov/cgi-bin/mer/main.cgi?section=ScaffoldGraph&page=scaffoldGraph&scaffold_oid=2671290210&start_coord=328662&end_coord=332147	None	PsyrTA	2674613996, 2674613997	gntU-yhgN
7_2675903649	7	E. coli K-12 K-12 C3026	2675903649	Ga0125203_12	2676000774	2678767338	2678767348	997043	1007003	9961	9	https://img.jgi.doe.gov/cgi-bin/mer/main.cgi?section=ScaffoldGraph&page=scaffoldGraph&scaffold_oid=2676000774&start_coord=997043&end_coord=1007003	None	CRISPR_IE	2678767340, 2678767341, 2678767342, 2678767343, 2678767344, 2678767345, 2678767346, 2678767347
9_2675903649	9	E. coli K-12 K-12 C3026	2675903649	Ga0125203_12	2676000774	2678767450	2678767480	1098224	1129243	31020	29	https://img.jgi.doe.gov/cgi-bin/mer/main.cgi?section=ScaffoldGraph&page=scaffoldGraph&scaffold_oid=2676000774&start_coord=1098224&end_coord=1129243	None	Hachiman	2678767472, 2678767473
9_2675903649	9	E. coli K-12 K-12 C3026	2675903649	Ga0125203_12	2676000774	2678767450	2678767480	1098224	1129243	31020	29	https://img.jgi.doe.gov/cgi-bin/mer/main.cgi?section=ScaffoldGraph&page=scaffoldGraph&scaffold_oid=2676000774&start_coord=1098224&end_coord=1129243	None	RnlAB	2678767470, 2678767471
31_2675903649	31	E. coli K-12 K-12 C3026	2675903649	Ga0125203_12	2676000774	2678769370	2678769566	3059399	3204952	145554	195	https://img.jgi.doe.gov/cgi-bin/mer/main.cgi?section=ScaffoldGraph&page=scaffoldGraph&scaffold_oid=2676000774&start_coord=3059399&end_coord=3204952	Prophage	RexAB	2678769419, 2678769420
31_2675903649	31	E. coli K-12 K-12 C3026	2675903649	Ga0125203_12	2676000774	2678769370	2678769566	3059399	3204952	145554	195	https://img.jgi.doe.gov/cgi-bin/mer/main.cgi?section=ScaffoldGraph&page=scaffoldGraph&scaffold_oid=2676000774&start_coord=3059399&end_coord=3204952	Prophage	RexAB	2678769483, 2678769484
31_2675903649	31	E. coli K-12 K-12 C3026	2675903649	Ga0125203_12	2676000774	2678769370	2678769566	3059399	3204952	145554	195	https://img.jgi.doe.gov/cgi-bin/mer/main.cgi?section=ScaffoldGraph&page=scaffoldGraph&scaffold_oid=2676000774&start_coord=3059399&end_coord=3204952	Prophage	RexAB	2678769548, 2678769549
36_2675903649	36	E. coli K-12 K-12 C3026	2675903649	Ga0125203_12	2676000774	2678770393	2678770408	4040510	4059900	19391	14	https://img.jgi.doe.gov/cgi-bin/mer/main.cgi?section=ScaffoldGraph&page=scaffoldGraph&scaffold_oid=2676000774&start_coord=4040510&end_coord=4059900	None	Druantia_III	2678770402, 2678770403
36_2675903649	36	E. coli K-12 K-12 C3026	2675903649	Ga0125203_12	2676000774	2678770393	2678770408	4040510	4059900	19391	14	https://img.jgi.doe.gov/cgi-bin/mer/main.cgi?section=ScaffoldGraph&page=scaffoldGraph&scaffold_oid=2676000774&start_coord=4040510&end_coord=4059900	None	RM_type_I	2678770395, 2678770396, 2678770397
36_2675903649	36	E. coli K-12 K-12 C3026	2675903649	Ga0125203_12	2676000774	2678770393	2678770408	4040510	4059900	19391	14	https://img.jgi.doe.gov/cgi-bin/mer/main.cgi?section=ScaffoldGraph&page=scaffoldGraph&scaffold_oid=2676000774&start_coord=4040510&end_coord=4059900	None	RM_type_IV	2678770394, 2678770400, 2678770401
37_2675903649	37	E. coli K-12 K-12 C3026	2675903649	Ga0125203_12	2676000774	2678770439	2678770483	4091805	4132210	40406	43	https://img.jgi.doe.gov/cgi-bin/mer/main.cgi?section=ScaffoldGraph&page=scaffoldGraph&scaffold_oid=2676000774&start_coord=4091805&end_coord=4132210	Prophage	Mokosh_II	2678770440
1_2681812967	1	E. coli O25b:H4-ST131 EC958 replaces 15614	2681812967	Ga0130081_13	2681833184	2682307990	2682308054	43462	111861	68400	63	https://img.jgi.doe.gov/cgi-bin/mer/main.cgi?section=ScaffoldGraph&page=scaffoldGraph&scaffold_oid=2681833184&start_coord=43462&end_coord=111861	Prophage	BREX_I	2682308039, 2682308040, 2682308041, 2682308042, 2682308043, 2682308044
5_2681812967	5	E. coli O25b:H4-ST131 EC958 replaces 15614	2681812967	Ga0130081_13	2681833184	2682308792	2682308884	862240	957903	95664	91	https://img.jgi.doe.gov/cgi-bin/mer/main.cgi?section=ScaffoldGraph&page=scaffoldGraph&scaffold_oid=2681833184&start_coord=862240&end_coord=957903	Prophage	SanaTA	2682308809, 2682308810
22_2681812967	22	E. coli O25b:H4-ST131 EC958 replaces 15614	2681812967	Ga0130081_13	2681833184	2682310745	2682310779	2867646	2894110	26465	33	https://img.jgi.doe.gov/cgi-bin/mer/main.cgi?section=ScaffoldGraph&page=scaffoldGraph&scaffold_oid=2681833184&start_coord=2867646&end_coord=2894110	Prophage	Lamassu_like	2682310773, 2682310774, 2682310775
22_2681812967	22	E. coli O25b:H4-ST131 EC958 replaces 15614	2681812967	Ga0130081_13	2681833184	2682310745	2682310779	2867646	2894110	26465	33	https://img.jgi.doe.gov/cgi-bin/mer/main.cgi?section=ScaffoldGraph&page=scaffoldGraph&scaffold_oid=2681833184&start_coord=2867646&end_coord=2894110	Prophage	Retron_IC	2682310777
33_2681812967	33	E. coli O25b:H4-ST131 EC958 replaces 15614	2681812967	Ga0130081_13	2681833184	2682311791	2682311802	3913683	3925307	11625	10	https://img.jgi.doe.gov/cgi-bin/mer/main.cgi?section=ScaffoldGraph&page=scaffoldGraph&scaffold_oid=2681833184&start_coord=3913683&end_coord=3925307	None	AbiEii	2682311794, 2682311795
33_2681812967	33	E. coli O25b:H4-ST131 EC958 replaces 15614	2681812967	Ga0130081_13	2681833184	2682311791	2682311802	3913683	3925307	11625	10	https://img.jgi.doe.gov/cgi-bin/mer/main.cgi?section=ScaffoldGraph&page=scaffoldGraph&scaffold_oid=2681833184&start_coord=3913683&end_coord=3925307	None	RM_type_I	2682311796, 2682311797, 2682311798
36_2681812967	36	E. coli O25b:H4-ST131 EC958 replaces 15614	2681812967	Ga0130081_13	2681833184	2682312158	2682312170	4296100	4308423	12324	11	https://img.jgi.doe.gov/cgi-bin/mer/main.cgi?section=ScaffoldGraph&page=scaffoldGraph&scaffold_oid=2681833184&start_coord=4296100&end_coord=4308423	None	RM_type_I	2682312162, 2682312163, 2682312164
36_2681812967	36	E. coli O25b:H4-ST131 EC958 replaces 15614	2681812967	Ga0130081_13	2681833184	2682312158	2682312170	4296100	4308423	12324	11	https://img.jgi.doe.gov/cgi-bin/mer/main.cgi?section=ScaffoldGraph&page=scaffoldGraph&scaffold_oid=2681833184&start_coord=4296100&end_coord=4308423	None	RM_type_IV	2682312161
37_2681812967	37	E. coli O25b:H4-ST131 EC958 replaces 15614	2681812967	Ga0130081_13	2681833184	2682312202	2682312302	4342098	4438791	96694	99	https://img.jgi.doe.gov/cgi-bin/mer/main.cgi?section=ScaffoldGraph&page=scaffoldGraph&scaffold_oid=2681833184&start_coord=4342098&end_coord=4438791	Prophage	Mokosh_II	2682312203
37_2681812967	37	E. coli O25b:H4-ST131 EC958 replaces 15614	2681812967	Ga0130081_13	2681833184	2682312202	2682312302	4342098	4438791	96694	99	https://img.jgi.doe.gov/cgi-bin/mer/main.cgi?section=ScaffoldGraph&page=scaffoldGraph&scaffold_oid=2681833184&start_coord=4342098&end_coord=4438791	Prophage	RM_type_II	2682312229, 2682312230, 2682312231
37_2681812967	37	E. coli O25b:H4-ST131 EC958 replaces 15614	2681812967	Ga0130081_13	2681833184	2682312202	2682312302	4342098	4438791	96694	99	https://img.jgi.doe.gov/cgi-bin/mer/main.cgi?section=ScaffoldGraph&page=scaffoldGraph&scaffold_oid=2681833184&start_coord=4342098&end_coord=4438791	Prophage	RM_type_IV	2682312227, 2682312228
gntU-yhgN_2681812967	No	E. coli O25b:H4-ST131 EC958 replaces 15614	2681812967	Ga0130081_13	2681833184	2682308299	2682308302	373447	376932	3486	2	https://img.jgi.doe.gov/cgi-bin/mer/main.cgi?section=ScaffoldGraph&page=scaffoldGraph&scaffold_oid=2681833184&start_coord=373447&end_coord=376932	None	PsyrTA	2682308300, 2682308301	gntU-yhgN
5_2681813454	5	E. coli SF-088	2681813454	Ga0125240_12	2681898351	2684184530	2684184608	800523	874772	74250	77	https://img.jgi.doe.gov/cgi-bin/mer/main.cgi?section=ScaffoldGraph&page=scaffoldGraph&scaffold_oid=2681898351&start_coord=800523&end_coord=874772	Prophage	Mokosh_II	2684184604
14_2681813454	14	E. coli SF-088	2681813454	Ga0125240_12	2681898351	2684185582	2684185616	1913523	1942254	28732	33	https://img.jgi.doe.gov/cgi-bin/mer/main.cgi?section=ScaffoldGraph&page=scaffoldGraph&scaffold_oid=2681898351&start_coord=1913523&end_coord=1942254	IME	RM_type_III	2684185612, 2684185613
28_2681813454	28	E. coli SF-088	2681813454	Ga0125240_12	2681898351	2684186790	2684186799	3100398	3110199	9802	8	https://img.jgi.doe.gov/cgi-bin/mer/main.cgi?section=ScaffoldGraph&page=scaffoldGraph&scaffold_oid=2681898351&start_coord=3100398&end_coord=3110199	None	CRISPR_IF	2684186792, 2684186793, 2684186794, 2684186796, 2684186797, 2684186798
36_2681813454	36	E. coli SF-088	2681813454	Ga0125240_12	2681898351	2684187756	2684187768	4094769	4107092	12324	11	https://img.jgi.doe.gov/cgi-bin/mer/main.cgi?section=ScaffoldGraph&page=scaffoldGraph&scaffold_oid=2681898351&start_coord=4094769&end_coord=4107092	None	RM_type_I	2684187760, 2684187761, 2684187762
36_2681813454	36	E. coli SF-088	2681813454	Ga0125240_12	2681898351	2684187756	2684187768	4094769	4107092	12324	11	https://img.jgi.doe.gov/cgi-bin/mer/main.cgi?section=ScaffoldGraph&page=scaffoldGraph&scaffold_oid=2681898351&start_coord=4094769&end_coord=4107092	None	RM_type_IV	2684187759
37_2681813454	37	E. coli SF-088	2681813454	Ga0125240_12	2681898351	2684187801	2684187880	4140770	4211136	70367	78	https://img.jgi.doe.gov/cgi-bin/mer/main.cgi?section=ScaffoldGraph&page=scaffoldGraph&scaffold_oid=2681898351&start_coord=4140770&end_coord=4211136	Prophage	Mokosh_II	2684187802
37_2681813454	37	E. coli SF-088	2681813454	Ga0125240_12	2681898351	2684187801	2684187880	4140770	4211136	70367	78	https://img.jgi.doe.gov/cgi-bin/mer/main.cgi?section=ScaffoldGraph&page=scaffoldGraph&scaffold_oid=2681898351&start_coord=4140770&end_coord=4211136	Prophage	RM_type_II	2684187807, 2684187808, 2684187809
37_2681813454	37	E. coli SF-088	2681813454	Ga0125240_12	2681898351	2684187801	2684187880	4140770	4211136	70367	78	https://img.jgi.doe.gov/cgi-bin/mer/main.cgi?section=ScaffoldGraph&page=scaffoldGraph&scaffold_oid=2681898351&start_coord=4140770&end_coord=4211136	Prophage	RM_type_IV	2684187805, 2684187806
38_2681813454	38	E. coli SF-088	2681813454	Ga0125240_12	2681898351	2684188012	2684188184	4346314	4485896	139583	171	https://img.jgi.doe.gov/cgi-bin/mer/main.cgi?section=ScaffoldGraph&page=scaffoldGraph&scaffold_oid=2681898351&start_coord=4346314&end_coord=4485896	Prophage__ICE	CBASS_I	2684188126, 2684188127
38_2681813454	38	E. coli SF-088	2681813454	Ga0125240_12	2681898351	2684188012	2684188184	4346314	4485896	139583	171	https://img.jgi.doe.gov/cgi-bin/mer/main.cgi?section=ScaffoldGraph&page=scaffoldGraph&scaffold_oid=2681898351&start_coord=4346314&end_coord=4485896	Prophage__ICE	Gao_Qat	2684188128, 2684188129, 2684188130, 2684188131
5_2681813455	5	E. coli SF-468	2681813455	Ga0125166_16	2681898359	2684189935	2684190026	810298	892166	81869	90	https://img.jgi.doe.gov/cgi-bin/mer/main.cgi?section=ScaffoldGraph&page=scaffoldGraph&scaffold_oid=2681898359&start_coord=810298&end_coord=892166	None	CBASS_I	2684190009, 2684190010
5_2681813455	5	E. coli SF-468	2681813455	Ga0125166_16	2681898359	2684189935	2684190026	810298	892166	81869	90	https://img.jgi.doe.gov/cgi-bin/mer/main.cgi?section=ScaffoldGraph&page=scaffoldGraph&scaffold_oid=2681898359&start_coord=810298&end_coord=892166	None	Gao_Qat	2684190005, 2684190006, 2684190007, 2684190008
9_2681813455	9	E. coli SF-468	2681813455	Ga0125166_16	2681898359	2684190354	2684190418	1235544	1279922	44379	63	https://img.jgi.doe.gov/cgi-bin/mer/main.cgi?section=ScaffoldGraph&page=scaffoldGraph&scaffold_oid=2681898359&start_coord=1235544&end_coord=1279922	Prophage	PD-T4-3	2684190413
12_2681813455	12	E. coli SF-468	2681813455	Ga0125166_16	2681898359	2684191075	2684191120	1939654	1974125	34472	44	https://img.jgi.doe.gov/cgi-bin/mer/main.cgi?section=ScaffoldGraph&page=scaffoldGraph&scaffold_oid=2681898359&start_coord=1939654&end_coord=1974125	Prophage	RloC	2684191088
28_2681813455	28	E. coli SF-468	2681813455	Ga0125166_16	2681898359	2684192360	2684192369	3226406	3236508	10103	8	https://img.jgi.doe.gov/cgi-bin/mer/main.cgi?section=ScaffoldGraph&page=scaffoldGraph&scaffold_oid=2681898359&start_coord=3226406&end_coord=3236508	None	CRISPR_IF	2684192362, 2684192363, 2684192364, 2684192366, 2684192367, 2684192368
33_2681813455	33	E. coli SF-468	2681813455	Ga0125166_16	2681898359	2684193024	2684193112	3889986	3958678	68693	87	https://img.jgi.doe.gov/cgi-bin/mer/main.cgi?section=ScaffoldGraph&page=scaffoldGraph&scaffold_oid=2681898359&start_coord=3889986&end_coord=3958678	Prophage	dCTPdeaminase	2684193050
36_2681813455	36	E. coli SF-468	2681813455	Ga0125166_16	2681898359	2684193443	2684193452	4311213	4323249	12037	8	https://img.jgi.doe.gov/cgi-bin/mer/main.cgi?section=ScaffoldGraph&page=scaffoldGraph&scaffold_oid=2681898359&start_coord=4311213&end_coord=4323249	None	RM_type_I	2684193445, 2684193446, 2684193447
36_2681813455	36	E. coli SF-468	2681813455	Ga0125166_16	2681898359	2684193443	2684193452	4311213	4323249	12037	8	https://img.jgi.doe.gov/cgi-bin/mer/main.cgi?section=ScaffoldGraph&page=scaffoldGraph&scaffold_oid=2681898359&start_coord=4311213&end_coord=4323249	None	RM_type_IV	2684193444, 2684193450
37_2681813455	37	E. coli SF-468	2681813455	Ga0125166_16	2681898359	2684193481	2684193547	4353883	4418745	64863	65	https://img.jgi.doe.gov/cgi-bin/mer/main.cgi?section=ScaffoldGraph&page=scaffoldGraph&scaffold_oid=2681898359&start_coord=4353883&end_coord=4418745	None	Mokosh_II	2684193482
38_2681813455	38	E. coli SF-468	2681813455	Ga0125166_16	2681898359	2684193686	2684193744	4561038	4615080	54043	57	https://img.jgi.doe.gov/cgi-bin/mer/main.cgi?section=ScaffoldGraph&page=scaffoldGraph&scaffold_oid=2681898359&start_coord=4561038&end_coord=4615080	Prophage	Mokosh_II	2684193690
5_2684622554	5	E. coli JJ1897	2684622554	Ga0125086_12	2684628293	2684836364	2684836464	795155	888698	93544	99	https://img.jgi.doe.gov/cgi-bin/mer/main.cgi?section=ScaffoldGraph&page=scaffoldGraph&scaffold_oid=2684628293&start_coord=795155&end_coord=888698	Prophage	SanaTA	2684836380, 2684836381
12_2684622554	12	E. coli JJ1897	2684622554	Ga0125086_12	2684628293	2684837366	2684837415	1806355	1841977	35623	48	https://img.jgi.doe.gov/cgi-bin/mer/main.cgi?section=ScaffoldGraph&page=scaffoldGraph&scaffold_oid=2684628293&start_coord=1806355&end_coord=1841977	Prophage	PD-T4-8	2684837406
22_2684622554	22	E. coli JJ1897	2684622554	Ga0125086_12	2684628293	2684838430	2684838485	2787784	2835335	47552	54	https://img.jgi.doe.gov/cgi-bin/mer/main.cgi?section=ScaffoldGraph&page=scaffoldGraph&scaffold_oid=2684628293&start_coord=2787784&end_coord=2835335	None	Lamassu_like	2684838460, 2684838461, 2684838462
22_2684622554	22	E. coli JJ1897	2684622554	Ga0125086_12	2684628293	2684838430	2684838485	2787784	2835335	47552	54	https://img.jgi.doe.gov/cgi-bin/mer/main.cgi?section=ScaffoldGraph&page=scaffoldGraph&scaffold_oid=2684628293&start_coord=2787784&end_coord=2835335	None	Retron_IC	2684838464
25_2684622554	25	E. coli JJ1897	2684622554	Ga0125086_12	2684628293	2684838685	2684838789	3005666	3100897	95232	103	https://img.jgi.doe.gov/cgi-bin/mer/main.cgi?section=ScaffoldGraph&page=scaffoldGraph&scaffold_oid=2684628293&start_coord=3005666&end_coord=3100897	Prophage	Mokosh_I	2684838777, 2684838778, 2684838779, 2684838780
36_2684622554	36	E. coli JJ1897	2684622554	Ga0125086_12	2684628293	2684840136	2684840147	4407876	4420833	12958	10	https://img.jgi.doe.gov/cgi-bin/mer/main.cgi?section=ScaffoldGraph&page=scaffoldGraph&scaffold_oid=2684628293&start_coord=4407876&end_coord=4420833	None	RM_type_I	2684840140, 2684840141, 2684840142
36_2684622554	36	E. coli JJ1897	2684622554	Ga0125086_12	2684628293	2684840136	2684840147	4407876	4420833	12958	10	https://img.jgi.doe.gov/cgi-bin/mer/main.cgi?section=ScaffoldGraph&page=scaffoldGraph&scaffold_oid=2684628293&start_coord=4407876&end_coord=4420833	None	RM_type_IV	2684840139
37_2684622554	37	E. coli JJ1897	2684622554	Ga0125086_12	2684628293	2684840191	2684840219	4470549	4502230	31682	27	https://img.jgi.doe.gov/cgi-bin/mer/main.cgi?section=ScaffoldGraph&page=scaffoldGraph&scaffold_oid=2684628293&start_coord=4470549&end_coord=4502230	None	RM_type_I	2684840210, 2684840211, 2684840213
gntU-yhgN_2684622554	No	E. coli JJ1897	2684622554	Ga0125086_12	2684628293	2684835849	2684835852	307749	311234	3486	2	https://img.jgi.doe.gov/cgi-bin/mer/main.cgi?section=ScaffoldGraph&page=scaffoldGraph&scaffold_oid=2684628293&start_coord=307749&end_coord=311234	None	PsyrTA	2684835850, 2684835851	gntU-yhgN
1_2684623077	1	E. coli ZH063	2684623077	Ga0125261_12	2684693131	2686699644	2686699704	43462	107358	63897	59	https://img.jgi.doe.gov/cgi-bin/mer/main.cgi?section=ScaffoldGraph&page=scaffoldGraph&scaffold_oid=2684693131&start_coord=43462&end_coord=107358	Prophage	BREX_I	2686699689, 2686699690, 2686699691, 2686699692, 2686699693, 2686699694
5_2684623077	5	E. coli ZH063	2684623077	Ga0125261_12	2684693131	2686700443	2686700538	857869	952773	94905	94	https://img.jgi.doe.gov/cgi-bin/mer/main.cgi?section=ScaffoldGraph&page=scaffoldGraph&scaffold_oid=2684693131&start_coord=857869&end_coord=952773	None	SanaTA	2686700459, 2686700460
22_2684623077	22	E. coli ZH063	2684623077	Ga0125261_12	2684693131	2686702393	2686702440	2839645	2882489	42845	46	https://img.jgi.doe.gov/cgi-bin/mer/main.cgi?section=ScaffoldGraph&page=scaffoldGraph&scaffold_oid=2684693131&start_coord=2839645&end_coord=2882489	None	Lamassu_like	2686702422, 2686702423, 2686702424
22_2684623077	22	E. coli ZH063	2684623077	Ga0125261_12	2684693131	2686702393	2686702440	2839645	2882489	42845	46	https://img.jgi.doe.gov/cgi-bin/mer/main.cgi?section=ScaffoldGraph&page=scaffoldGraph&scaffold_oid=2684693131&start_coord=2839645&end_coord=2882489	None	Retron_IC	2686702426
33_2684623077	33	E. coli ZH063	2684623077	Ga0125261_12	2684693131	2686703445	2686703456	3880920	3892544	11625	10	https://img.jgi.doe.gov/cgi-bin/mer/main.cgi?section=ScaffoldGraph&page=scaffoldGraph&scaffold_oid=2684693131&start_coord=3880920&end_coord=3892544	None	AbiEii	2686703448, 2686703449
33_2684623077	33	E. coli ZH063	2684623077	Ga0125261_12	2684693131	2686703445	2686703456	3880920	3892544	11625	10	https://img.jgi.doe.gov/cgi-bin/mer/main.cgi?section=ScaffoldGraph&page=scaffoldGraph&scaffold_oid=2684693131&start_coord=3880920&end_coord=3892544	None	RM_type_I	2686703450, 2686703451, 2686703452
36_2684623077	36	E. coli ZH063	2684623077	Ga0125261_12	2684693131	2686703812	2686703823	4264269	4277419	13151	10	https://img.jgi.doe.gov/cgi-bin/mer/main.cgi?section=ScaffoldGraph&page=scaffoldGraph&scaffold_oid=2684693131&start_coord=4264269&end_coord=4277419	None	RM_type_I	2686703816, 2686703817, 2686703818
36_2684623077	36	E. coli ZH063	2684623077	Ga0125261_12	2684693131	2686703812	2686703823	4264269	4277419	13151	10	https://img.jgi.doe.gov/cgi-bin/mer/main.cgi?section=ScaffoldGraph&page=scaffoldGraph&scaffold_oid=2684693131&start_coord=4264269&end_coord=4277419	None	RM_type_IV	2686703815
37_2684623077	37	E. coli ZH063	2684623077	Ga0125261_12	2684693131	2686703866	2686703896	4327140	4360957	33818	29	https://img.jgi.doe.gov/cgi-bin/mer/main.cgi?section=ScaffoldGraph&page=scaffoldGraph&scaffold_oid=2684693131&start_coord=4327140&end_coord=4360957	None	RM_type_I	2686703887, 2686703888, 2686703890
yeeF-dacD_2684623077	No	E. coli ZH063	2684623077	Ga0125261_12	2684693131	2686701457	2686701521	1947286	1989745	42460	63	https://img.jgi.doe.gov/cgi-bin/mer/main.cgi?section=ScaffoldGraph&page=scaffoldGraph&scaffold_oid=2684693131&start_coord=1947286&end_coord=1989745	Prophage	BstA	2686701479	yeeF-dacD
gntU-yhgN_2684623077	No	E. coli ZH063	2684623077	Ga0125261_12	2684693131	2686699950	2686699953	368943	372428	3486	2	https://img.jgi.doe.gov/cgi-bin/mer/main.cgi?section=ScaffoldGraph&page=scaffoldGraph&scaffold_oid=2684693131&start_coord=368943&end_coord=372428	None	PsyrTA	2686699951, 2686699952	gntU-yhgN
7_2684623081	7	E. coli KLY	2684623081	Ga0125048_11	2684693136	2686714699	2686714709	1096875	1106835	9961	9	https://img.jgi.doe.gov/cgi-bin/mer/main.cgi?section=ScaffoldGraph&page=scaffoldGraph&scaffold_oid=2684693136&start_coord=1096875&end_coord=1106835	None	CRISPR_IE	2686714701, 2686714702, 2686714703, 2686714704, 2686714705, 2686714706, 2686714707, 2686714708
9_2684623081	9	E. coli KLY	2684623081	Ga0125048_11	2684693136	2686714811	2686714841	1198056	1229075	31020	29	https://img.jgi.doe.gov/cgi-bin/mer/main.cgi?section=ScaffoldGraph&page=scaffoldGraph&scaffold_oid=2684693136&start_coord=1198056&end_coord=1229075	None	Hachiman	2686714833, 2686714834
9_2684623081	9	E. coli KLY	2684623081	Ga0125048_11	2684693136	2686714811	2686714841	1198056	1229075	31020	29	https://img.jgi.doe.gov/cgi-bin/mer/main.cgi?section=ScaffoldGraph&page=scaffoldGraph&scaffold_oid=2684693136&start_coord=1198056&end_coord=1229075	None	RnlAB	2686714831, 2686714832
36_2684623081	36	E. coli KLY	2684623081	Ga0125048_11	2684693136	2686717560	2686717575	4014752	4034142	19391	14	https://img.jgi.doe.gov/cgi-bin/mer/main.cgi?section=ScaffoldGraph&page=scaffoldGraph&scaffold_oid=2684693136&start_coord=4014752&end_coord=4034142	None	Druantia_III	2686717569, 2686717570
36_2684623081	36	E. coli KLY	2684623081	Ga0125048_11	2684693136	2686717560	2686717575	4014752	4034142	19391	14	https://img.jgi.doe.gov/cgi-bin/mer/main.cgi?section=ScaffoldGraph&page=scaffoldGraph&scaffold_oid=2684693136&start_coord=4014752&end_coord=4034142	None	RM_type_I	2686717562, 2686717563, 2686717564
36_2684623081	36	E. coli KLY	2684623081	Ga0125048_11	2684693136	2686717560	2686717575	4014752	4034142	19391	14	https://img.jgi.doe.gov/cgi-bin/mer/main.cgi?section=ScaffoldGraph&page=scaffoldGraph&scaffold_oid=2684693136&start_coord=4014752&end_coord=4034142	None	RM_type_IV	2686717561, 2686717567, 2686717568
37_2684623081	37	E. coli KLY	2684623081	Ga0125048_11	2684693136	2686717606	2686717650	4066047	4106452	40406	43	https://img.jgi.doe.gov/cgi-bin/mer/main.cgi?section=ScaffoldGraph&page=scaffoldGraph&scaffold_oid=2684693136&start_coord=4066047&end_coord=4106452	Prophage	Mokosh_II	2686717607
ygeR-yqe_2684623081	No	E. coli KLY	2684623081	Ga0125048_11	2684693136	2686714486	2686714593	884823	987097	102275	106	https://img.jgi.doe.gov/cgi-bin/mer/main.cgi?section=ScaffoldGraph&page=scaffoldGraph&scaffold_oid=2684693136&start_coord=884823&end_coord=987097	ICE	Mok_Hok_Sok	2686714551	ygeR-yqe, tRNA_Gly_CCC
ygeR-yqe_2684623081	No	E. coli KLY	2684623081	Ga0125048_11	2684693136	2686714486	2686714593	884823	987097	102275	106	https://img.jgi.doe.gov/cgi-bin/mer/main.cgi?section=ScaffoldGraph&page=scaffoldGraph&scaffold_oid=2684693136&start_coord=884823&end_coord=987097	ICE	Pif	2686714574, 2686714575	ygeR-yqe, tRNA_Gly_CCC
5_2684623083	5	E. coli SF-166	2684623083	Ga0125042_11	2684693140	2686724501	2686724575	813847	885516	71670	73	https://img.jgi.doe.gov/cgi-bin/mer/main.cgi?section=ScaffoldGraph&page=scaffoldGraph&scaffold_oid=2684693140&start_coord=813847&end_coord=885516	Prophage	Mokosh_II	2686724571
9_2684623083	9	E. coli SF-166	2684623083	Ga0125042_11	2684693140	2686724904	2686724967	1228945	1273324	44380	62	https://img.jgi.doe.gov/cgi-bin/mer/main.cgi?section=ScaffoldGraph&page=scaffoldGraph&scaffold_oid=2684693140&start_coord=1228945&end_coord=1273324	Prophage	PD-T4-3	2686724962
17_2684623083	17	E. coli SF-166	2684623083	Ga0125042_11	2684693140	2686725647	2686725675	2062366	2085727	23362	27	https://img.jgi.doe.gov/cgi-bin/mer/main.cgi?section=ScaffoldGraph&page=scaffoldGraph&scaffold_oid=2684693140&start_coord=2062366&end_coord=2085727	IME	Thoeris_II	2686725666, 2686725667, 2686725668
28_2684623083	28	E. coli SF-166	2684623083	Ga0125042_11	2684693140	2686726689	2686726698	3103026	3113248	10223	8	https://img.jgi.doe.gov/cgi-bin/mer/main.cgi?section=ScaffoldGraph&page=scaffoldGraph&scaffold_oid=2684693140&start_coord=3103026&end_coord=3113248	None	CRISPR_IF	2686726691, 2686726692, 2686726693, 2686726695, 2686726696, 2686726697
37_2684623083	37	E. coli SF-166	2684623083	Ga0125042_11	2684693140	2686727635	2686727723	4088436	4176735	88300	87	https://img.jgi.doe.gov/cgi-bin/mer/main.cgi?section=ScaffoldGraph&page=scaffoldGraph&scaffold_oid=2684693140&start_coord=4088436&end_coord=4176735	IME	Mokosh_II	2686727636
37_2684623083	37	E. coli SF-166	2684623083	Ga0125042_11	2684693140	2686727635	2686727723	4088436	4176735	88300	87	https://img.jgi.doe.gov/cgi-bin/mer/main.cgi?section=ScaffoldGraph&page=scaffoldGraph&scaffold_oid=2684693140&start_coord=4088436&end_coord=4176735	IME	RM_type_II	2686727662, 2686727663, 2686727664
37_2684623083	37	E. coli SF-166	2684623083	Ga0125042_11	2684693140	2686727635	2686727723	4088436	4176735	88300	87	https://img.jgi.doe.gov/cgi-bin/mer/main.cgi?section=ScaffoldGraph&page=scaffoldGraph&scaffold_oid=2684693140&start_coord=4088436&end_coord=4176735	IME	RM_type_II	2686727714, 2686727717
37_2684623083	37	E. coli SF-166	2684623083	Ga0125042_11	2684693140	2686727635	2686727723	4088436	4176735	88300	87	https://img.jgi.doe.gov/cgi-bin/mer/main.cgi?section=ScaffoldGraph&page=scaffoldGraph&scaffold_oid=2684693140&start_coord=4088436&end_coord=4176735	IME	RM_type_IV	2686727660, 2686727661
37_2684623083	37	E. coli SF-166	2684623083	Ga0125042_11	2684693140	2686727635	2686727723	4088436	4176735	88300	87	https://img.jgi.doe.gov/cgi-bin/mer/main.cgi?section=ScaffoldGraph&page=scaffoldGraph&scaffold_oid=2684693140&start_coord=4088436&end_coord=4176735	IME	SoFic	2686727711
38_2684623083	38	E. coli SF-166	2684623083	Ga0125042_11	2684693140	2686727862	2686727935	4319029	4383213	64185	72	https://img.jgi.doe.gov/cgi-bin/mer/main.cgi?section=ScaffoldGraph&page=scaffoldGraph&scaffold_oid=2684693140&start_coord=4319029&end_coord=4383213	None	CBASS_I	2686727878, 2686727879
38_2684623083	38	E. coli SF-166	2684623083	Ga0125042_11	2684693140	2686727862	2686727935	4319029	4383213	64185	72	https://img.jgi.doe.gov/cgi-bin/mer/main.cgi?section=ScaffoldGraph&page=scaffoldGraph&scaffold_oid=2684693140&start_coord=4319029&end_coord=4383213	None	Gao_Qat	2686727880, 2686727881, 2686727882, 2686727883
5_2684623101	5	E. coli SaT040	2684623101	Ga0125207_12	2684693172	2686795134	2686795228	796698	891602	94905	93	https://img.jgi.doe.gov/cgi-bin/mer/main.cgi?section=ScaffoldGraph&page=scaffoldGraph&scaffold_oid=2684693172&start_coord=796698&end_coord=891602	Prophage	SanaTA	2686795150, 2686795151
9_2684623101	9	E. coli SaT040	2684623101	Ga0125207_12	2684693172	2686795562	2686795591	1241834	1270771	28938	28	https://img.jgi.doe.gov/cgi-bin/mer/main.cgi?section=ScaffoldGraph&page=scaffoldGraph&scaffold_oid=2684693172&start_coord=1241834&end_coord=1270771	IME	Gao_Ape	2686795583
9_2684623101	9	E. coli SaT040	2684623101	Ga0125207_12	2684693172	2686795562	2686795591	1241834	1270771	28938	28	https://img.jgi.doe.gov/cgi-bin/mer/main.cgi?section=ScaffoldGraph&page=scaffoldGraph&scaffold_oid=2684693172&start_coord=1241834&end_coord=1270771	IME	PD-T7-5	2686795586
9_2684623101	9	E. coli SaT040	2684623101	Ga0125207_12	2684693172	2686795562	2686795591	1241834	1270771	28938	28	https://img.jgi.doe.gov/cgi-bin/mer/main.cgi?section=ScaffoldGraph&page=scaffoldGraph&scaffold_oid=2684693172&start_coord=1241834&end_coord=1270771	IME	RM_type_II	2686795587, 2686795588
22_2684623101	22	E. coli SaT040	2684623101	Ga0125207_12	2684693172	2686797039	2686797072	2763338	2789801	26464	32	https://img.jgi.doe.gov/cgi-bin/mer/main.cgi?section=ScaffoldGraph&page=scaffoldGraph&scaffold_oid=2684693172&start_coord=2763338&end_coord=2789801	None	Lamassu_like	2686797066, 2686797067, 2686797068
22_2684623101	22	E. coli SaT040	2684623101	Ga0125207_12	2684693172	2686797039	2686797072	2763338	2789801	26464	32	https://img.jgi.doe.gov/cgi-bin/mer/main.cgi?section=ScaffoldGraph&page=scaffoldGraph&scaffold_oid=2684693172&start_coord=2763338&end_coord=2789801	None	Retron_IC	2686797070
33_2684623101	33	E. coli SaT040	2684623101	Ga0125207_12	2684693172	2686798179	2686798190	3874620	3886243	11624	10	https://img.jgi.doe.gov/cgi-bin/mer/main.cgi?section=ScaffoldGraph&page=scaffoldGraph&scaffold_oid=2684693172&start_coord=3874620&end_coord=3886243	None	AbiEii	2686798182, 2686798183
33_2684623101	33	E. coli SaT040	2684623101	Ga0125207_12	2684693172	2686798179	2686798190	3874620	3886243	11624	10	https://img.jgi.doe.gov/cgi-bin/mer/main.cgi?section=ScaffoldGraph&page=scaffoldGraph&scaffold_oid=2684693172&start_coord=3874620&end_coord=3886243	None	RM_type_I	2686798184, 2686798185, 2686798186
36_2684623101	36	E. coli SaT040	2684623101	Ga0125207_12	2684693172	2686798546	2686798557	4257966	4271116	13151	10	https://img.jgi.doe.gov/cgi-bin/mer/main.cgi?section=ScaffoldGraph&page=scaffoldGraph&scaffold_oid=2684693172&start_coord=4257966&end_coord=4271116	None	RM_type_I	2686798550, 2686798551, 2686798552
36_2684623101	36	E. coli SaT040	2684623101	Ga0125207_12	2684693172	2686798546	2686798557	4257966	4271116	13151	10	https://img.jgi.doe.gov/cgi-bin/mer/main.cgi?section=ScaffoldGraph&page=scaffoldGraph&scaffold_oid=2684693172&start_coord=4257966&end_coord=4271116	None	RM_type_IV	2686798549
37_2684623101	37	E. coli SaT040	2684623101	Ga0125207_12	2684693172	2686798599	2686798626	4320837	4352519	31683	26	https://img.jgi.doe.gov/cgi-bin/mer/main.cgi?section=ScaffoldGraph&page=scaffoldGraph&scaffold_oid=2684693172&start_coord=4320837&end_coord=4352519	None	RM_type_I	2686798617, 2686798618, 2686798620
yeeF-dacD_2684623101	No	E. coli SaT040	2684623101	Ga0125207_12	2684693172	2686796168	2686796232	1911996	1954455	42460	63	https://img.jgi.doe.gov/cgi-bin/mer/main.cgi?section=ScaffoldGraph&page=scaffoldGraph&scaffold_oid=2684693172&start_coord=1911996&end_coord=1954455	Prophage	BstA	2686796190	yeeF-dacD
gntU-yhgN_2684623101	No	E. coli SaT040	2684623101	Ga0125207_12	2684693172	2686794640	2686794643	307770	311255	3486	2	https://img.jgi.doe.gov/cgi-bin/mer/main.cgi?section=ScaffoldGraph&page=scaffoldGraph&scaffold_oid=2684693172&start_coord=307770&end_coord=311255	None	PsyrTA	2686794641, 2686794642	gntU-yhgN
7_2684623127	7	E. coli 28RC1	2684623127	Ga0125224_12	2684693207	2686895654	2686895665	1061247	1070803	9557	10	https://img.jgi.doe.gov/cgi-bin/mer/main.cgi?section=ScaffoldGraph&page=scaffoldGraph&scaffold_oid=2684693207&start_coord=1061247&end_coord=1070803	None	CRISPR_IE	2686895657, 2686895658, 2686895659, 2686895660, 2686895661, 2686895662, 2686895663, 2686895664
25_2684623127	25	E. coli 28RC1	2684623127	Ga0125224_12	2684693207	2686898128	2686898225	3342754	3443732	100979	96	https://img.jgi.doe.gov/cgi-bin/mer/main.cgi?section=ScaffoldGraph&page=scaffoldGraph&scaffold_oid=2684693207&start_coord=3342754&end_coord=3443732	Prophage	DarTG	2686898150, 2686898151
25_2684623127	25	E. coli 28RC1	2684623127	Ga0125224_12	2684693207	2686898128	2686898225	3342754	3443732	100979	96	https://img.jgi.doe.gov/cgi-bin/mer/main.cgi?section=ScaffoldGraph&page=scaffoldGraph&scaffold_oid=2684693207&start_coord=3342754&end_coord=3443732	Prophage	RM_type_I	2686898148, 2686898149, 2686898152
33_2684623127	33	E. coli 28RC1	2684623127	Ga0125224_12	2684693207	2686899147	2686899185	4429093	4454201	25109	37	https://img.jgi.doe.gov/cgi-bin/mer/main.cgi?section=ScaffoldGraph&page=scaffoldGraph&scaffold_oid=2684693207&start_coord=4429093&end_coord=4454201	None	Lamassu_like	2686899158, 2686899159, 2686899160, 2686899161, 2686899162, 2686899163
33_2684623127	33	E. coli 28RC1	2684623127	Ga0125224_12	2684693207	2686899147	2686899185	4429093	4454201	25109	37	https://img.jgi.doe.gov/cgi-bin/mer/main.cgi?section=ScaffoldGraph&page=scaffoldGraph&scaffold_oid=2684693207&start_coord=4429093&end_coord=4454201	None	PD-T4-3	2686899167
36_2684623127	36	E. coli 28RC1	2684623127	Ga0125224_12	2684693207	2686899515	2686899529	4809560	4823498	13939	13	https://img.jgi.doe.gov/cgi-bin/mer/main.cgi?section=ScaffoldGraph&page=scaffoldGraph&scaffold_oid=2684693207&start_coord=4809560&end_coord=4823498	None	RM_type_I	2686899518, 2686899519, 2686899520
37_2684623127	37	E. coli 28RC1	2684623127	Ga0125224_12	2684693207	2686899565	2686899591	4866043	4910762	44720	25	https://img.jgi.doe.gov/cgi-bin/mer/main.cgi?section=ScaffoldGraph&page=scaffoldGraph&scaffold_oid=2684693207&start_coord=4866043&end_coord=4910762	None	Druantia_III	2686899571, 2686899572
37_2684623127	37	E. coli 28RC1	2684623127	Ga0125224_12	2684693207	2686899565	2686899591	4866043	4910762	44720	25	https://img.jgi.doe.gov/cgi-bin/mer/main.cgi?section=ScaffoldGraph&page=scaffoldGraph&scaffold_oid=2684693207&start_coord=4866043&end_coord=4910762	None	RM_type_IIG	2686899569
37_2684623127	37	E. coli 28RC1	2684623127	Ga0125224_12	2684693207	2686899565	2686899591	4866043	4910762	44720	25	https://img.jgi.doe.gov/cgi-bin/mer/main.cgi?section=ScaffoldGraph&page=scaffoldGraph&scaffold_oid=2684693207&start_coord=4866043&end_coord=4910762	None	Zorya_II	2686899573, 2686899574, 2686899575
gntU-yhgN_2684623127	No	E. coli 28RC1	2684623127	Ga0125224_12	2684693207	2686894957	2686894962	375401	378913	3513	4	https://img.jgi.doe.gov/cgi-bin/mer/main.cgi?section=ScaffoldGraph&page=scaffoldGraph&scaffold_oid=2684693207&start_coord=375401&end_coord=378913	None	PsyrTA	2686894958, 2686894959, 2686894960, 2686894961	gntU-yhgN
7_2684623152	7	E. coli K-12 K-12 DHB4	2684623152	Ga0123678_12	2684693259	2686991580	2686991590	997713	1007673	9961	9	https://img.jgi.doe.gov/cgi-bin/mer/main.cgi?section=ScaffoldGraph&page=scaffoldGraph&scaffold_oid=2684693259&start_coord=997713&end_coord=1007673	None	CRISPR_IE	2686991582, 2686991583, 2686991584, 2686991585, 2686991586, 2686991587, 2686991588, 2686991589
9_2684623152	9	E. coli K-12 K-12 DHB4	2684623152	Ga0123678_12	2684693259	2686991692	2686991722	1098894	1129911	31018	29	https://img.jgi.doe.gov/cgi-bin/mer/main.cgi?section=ScaffoldGraph&page=scaffoldGraph&scaffold_oid=2684693259&start_coord=1098894&end_coord=1129911	None	Hachiman	2686991714, 2686991715
9_2684623152	9	E. coli K-12 K-12 DHB4	2684623152	Ga0123678_12	2684693259	2686991692	2686991722	1098894	1129911	31018	29	https://img.jgi.doe.gov/cgi-bin/mer/main.cgi?section=ScaffoldGraph&page=scaffoldGraph&scaffold_oid=2684693259&start_coord=1098894&end_coord=1129911	None	RnlAB	2686991712, 2686991713
36_2684623152	36	E. coli K-12 K-12 DHB4	2684623152	Ga0123678_12	2684693259	2686994385	2686994400	3842104	3861494	19391	14	https://img.jgi.doe.gov/cgi-bin/mer/main.cgi?section=ScaffoldGraph&page=scaffoldGraph&scaffold_oid=2684693259&start_coord=3842104&end_coord=3861494	None	Druantia_III	2686994394, 2686994395
36_2684623152	36	E. coli K-12 K-12 DHB4	2684623152	Ga0123678_12	2684693259	2686994385	2686994400	3842104	3861494	19391	14	https://img.jgi.doe.gov/cgi-bin/mer/main.cgi?section=ScaffoldGraph&page=scaffoldGraph&scaffold_oid=2684693259&start_coord=3842104&end_coord=3861494	None	RM_type_I	2686994387, 2686994388, 2686994389
36_2684623152	36	E. coli K-12 K-12 DHB4	2684623152	Ga0123678_12	2684693259	2686994385	2686994400	3842104	3861494	19391	14	https://img.jgi.doe.gov/cgi-bin/mer/main.cgi?section=ScaffoldGraph&page=scaffoldGraph&scaffold_oid=2684693259&start_coord=3842104&end_coord=3861494	None	RM_type_IV	2686994386, 2686994392, 2686994393
37_2684623152	37	E. coli K-12 K-12 DHB4	2684623152	Ga0123678_12	2684693259	2686994431	2686994475	3893399	3933804	40406	43	https://img.jgi.doe.gov/cgi-bin/mer/main.cgi?section=ScaffoldGraph&page=scaffoldGraph&scaffold_oid=2684693259&start_coord=3893399&end_coord=3933804	Prophage	Mokosh_II	2686994432
1_2684623171	1	E. coli sv. O157:H7 FRIK2533	2684623171	Ga0133538_11	2684693284	2687062185	2687062252	45770	100963	55194	66	https://img.jgi.doe.gov/cgi-bin/mer/main.cgi?section=ScaffoldGraph&page=scaffoldGraph&scaffold_oid=2684693284&start_coord=45770&end_coord=100963	P4	dCTPdeaminase	2687062248
7_2684623171	7	E. coli sv. O157:H7 FRIK2533	2684623171	Ga0133538_11	2684693284	2687063277	2687063288	1116235	1125791	9557	10	https://img.jgi.doe.gov/cgi-bin/mer/main.cgi?section=ScaffoldGraph&page=scaffoldGraph&scaffold_oid=2684693284&start_coord=1116235&end_coord=1125791	None	CRISPR_IE	2687063280, 2687063281, 2687063282, 2687063283, 2687063284, 2687063285, 2687063286, 2687063287
12_2684623171	12	E. coli sv. O157:H7 FRIK2533	2684623171	Ga0133538_11	2684693284	2687064031	2687064081	1876642	1908829	32188	49	https://img.jgi.doe.gov/cgi-bin/mer/main.cgi?section=ScaffoldGraph&page=scaffoldGraph&scaffold_oid=2684693284&start_coord=1876642&end_coord=1908829	Prophage	Retron_VI	2687064044, 2687064045
33_2684623171	33	E. coli sv. O157:H7 FRIK2533	2684623171	Ga0133538_11	2684693284	2687066805	2687066881	4496537	4547938	51402	75	https://img.jgi.doe.gov/cgi-bin/mer/main.cgi?section=ScaffoldGraph&page=scaffoldGraph&scaffold_oid=2684693284&start_coord=4496537&end_coord=4547938	P4	Lamassu_like	2687066816, 2687066817, 2687066818, 2687066819, 2687066820, 2687066821
33_2684623171	33	E. coli sv. O157:H7 FRIK2533	2684623171	Ga0133538_11	2684693284	2687066805	2687066881	4496537	4547938	51402	75	https://img.jgi.doe.gov/cgi-bin/mer/main.cgi?section=ScaffoldGraph&page=scaffoldGraph&scaffold_oid=2684693284&start_coord=4496537&end_coord=4547938	P4	PD-T4-3	2687066825
36_2684623171	36	E. coli sv. O157:H7 FRIK2533	2684623171	Ga0133538_11	2684693284	2687067207	2687067221	4896460	4910398	13939	13	https://img.jgi.doe.gov/cgi-bin/mer/main.cgi?section=ScaffoldGraph&page=scaffoldGraph&scaffold_oid=2684693284&start_coord=4896460&end_coord=4910398	None	RM_type_I	2687067210, 2687067211, 2687067212
37_2684623171	37	E. coli sv. O157:H7 FRIK2533	2684623171	Ga0133538_11	2684693284	2687067254	2687067285	4950490	4996683	46194	30	https://img.jgi.doe.gov/cgi-bin/mer/main.cgi?section=ScaffoldGraph&page=scaffoldGraph&scaffold_oid=2684693284&start_coord=4950490&end_coord=4996683	P4	Druantia_III	2687067260, 2687067261, 2687067262
37_2684623171	37	E. coli sv. O157:H7 FRIK2533	2684623171	Ga0133538_11	2684693284	2687067254	2687067285	4950490	4996683	46194	30	https://img.jgi.doe.gov/cgi-bin/mer/main.cgi?section=ScaffoldGraph&page=scaffoldGraph&scaffold_oid=2684693284&start_coord=4950490&end_coord=4996683	P4	RM_type_II	2687067280, 2687067281
37_2684623171	37	E. coli sv. O157:H7 FRIK2533	2684623171	Ga0133538_11	2684693284	2687067254	2687067285	4950490	4996683	46194	30	https://img.jgi.doe.gov/cgi-bin/mer/main.cgi?section=ScaffoldGraph&page=scaffoldGraph&scaffold_oid=2684693284&start_coord=4950490&end_coord=4996683	P4	RM_type_IIG	2687067258
37_2684623171	37	E. coli sv. O157:H7 FRIK2533	2684623171	Ga0133538_11	2684693284	2687067254	2687067285	4950490	4996683	46194	30	https://img.jgi.doe.gov/cgi-bin/mer/main.cgi?section=ScaffoldGraph&page=scaffoldGraph&scaffold_oid=2684693284&start_coord=4950490&end_coord=4996683	P4	Zorya_II	2687067263, 2687067264, 2687067265
gntU-yhgN_2684623171	No	E. coli sv. O157:H7 FRIK2533	2684623171	Ga0133538_11	2684693284	2687062516	2687062521	386441	389953	3513	4	https://img.jgi.doe.gov/cgi-bin/mer/main.cgi?section=ScaffoldGraph&page=scaffoldGraph&scaffold_oid=2684693284&start_coord=386441&end_coord=389953	None	PsyrTA	2687062517, 2687062518, 2687062519, 2687062520	gntU-yhgN
9_2684623189	9	E. coli SF-173	2684623189	Ga0123656_11	2684693306	2687117736	2687117798	1163757	1208136	44380	61	https://img.jgi.doe.gov/cgi-bin/mer/main.cgi?section=ScaffoldGraph&page=scaffoldGraph&scaffold_oid=2684693306&start_coord=1163757&end_coord=1208136	Prophage	PD-T4-3	2687117793
28_2684623189	28	E. coli SF-173	2684623189	Ga0123656_11	2684693306	2687119767	2687119776	3224625	3234907	10283	8	https://img.jgi.doe.gov/cgi-bin/mer/main.cgi?section=ScaffoldGraph&page=scaffoldGraph&scaffold_oid=2684693306&start_coord=3224625&end_coord=3234907	None	CRISPR_IF	2687119769, 2687119770, 2687119771, 2687119773, 2687119774, 2687119775
36_2684623189	36	E. coli SF-173	2684623189	Ga0123656_11	2684693306	2687120711	2687120720	4204061	4216097	12037	8	https://img.jgi.doe.gov/cgi-bin/mer/main.cgi?section=ScaffoldGraph&page=scaffoldGraph&scaffold_oid=2684693306&start_coord=4204061&end_coord=4216097	None	RM_type_I	2687120713, 2687120714, 2687120715
36_2684623189	36	E. coli SF-173	2684623189	Ga0123656_11	2684693306	2687120711	2687120720	4204061	4216097	12037	8	https://img.jgi.doe.gov/cgi-bin/mer/main.cgi?section=ScaffoldGraph&page=scaffoldGraph&scaffold_oid=2684693306&start_coord=4204061&end_coord=4216097	None	RM_type_IV	2687120712, 2687120718
37_2684623189	37	E. coli SF-173	2684623189	Ga0123656_11	2684693306	2687120763	2687120882	4264623	4388075	123453	118	https://img.jgi.doe.gov/cgi-bin/mer/main.cgi?section=ScaffoldGraph&page=scaffoldGraph&scaffold_oid=2684693306&start_coord=4264623&end_coord=4388075	Prophage	Mokosh_II	2687120879
37_2684623189	37	E. coli SF-173	2684623189	Ga0123656_11	2684693306	2687120763	2687120882	4264623	4388075	123453	118	https://img.jgi.doe.gov/cgi-bin/mer/main.cgi?section=ScaffoldGraph&page=scaffoldGraph&scaffold_oid=2684693306&start_coord=4264623&end_coord=4388075	Prophage	RM_type_II	2687120824, 2687120825
7_2687453108	7	E. coli sv. O157:H7 JEONG-1266	2687453108	Ga0123618_11	2687453493	2687491937	2687491948	1062675	1072231	9557	10	https://img.jgi.doe.gov/cgi-bin/mer/main.cgi?section=ScaffoldGraph&page=scaffoldGraph&scaffold_oid=2687453493&start_coord=1062675&end_coord=1072231	None	CRISPR_IE	2687491940, 2687491941, 2687491942, 2687491943, 2687491944, 2687491945, 2687491946, 2687491947
12_2687453108	12	E. coli sv. O157:H7 JEONG-1266	2687453108	Ga0123618_11	2687453493	2687492794	2687492840	1888862	1921875	33014	45	https://img.jgi.doe.gov/cgi-bin/mer/main.cgi?section=ScaffoldGraph&page=scaffoldGraph&scaffold_oid=2687453493&start_coord=1888862&end_coord=1921875	Prophage	Lamassu_like	2687492806, 2687492807, 2687492808
33_2687453108	33	E. coli sv. O157:H7 JEONG-1266	2687453108	Ga0123618_11	2687453493	2687495367	2687495403	4352467	4377527	25061	35	https://img.jgi.doe.gov/cgi-bin/mer/main.cgi?section=ScaffoldGraph&page=scaffoldGraph&scaffold_oid=2687453493&start_coord=4352467&end_coord=4377527	None	Lamassu_like	2687495378, 2687495379, 2687495380, 2687495381, 2687495382, 2687495383
33_2687453108	33	E. coli sv. O157:H7 JEONG-1266	2687453108	Ga0123618_11	2687453493	2687495367	2687495403	4352467	4377527	25061	35	https://img.jgi.doe.gov/cgi-bin/mer/main.cgi?section=ScaffoldGraph&page=scaffoldGraph&scaffold_oid=2687453493&start_coord=4352467&end_coord=4377527	None	PD-T4-3	2687495389
36_2687453108	36	E. coli sv. O157:H7 JEONG-1266	2687453108	Ga0123618_11	2687453493	2687495734	2687495748	4732886	4746822	13937	13	https://img.jgi.doe.gov/cgi-bin/mer/main.cgi?section=ScaffoldGraph&page=scaffoldGraph&scaffold_oid=2687453493&start_coord=4732886&end_coord=4746822	None	RM_type_I	2687495737, 2687495738, 2687495739
37_2687453108	37	E. coli sv. O157:H7 JEONG-1266	2687453108	Ga0123618_11	2687453493	2687495781	2687495804	4786910	4830130	43221	22	https://img.jgi.doe.gov/cgi-bin/mer/main.cgi?section=ScaffoldGraph&page=scaffoldGraph&scaffold_oid=2687453493&start_coord=4786910&end_coord=4830130	None	Druantia_III	2687495787, 2687495788
37_2687453108	37	E. coli sv. O157:H7 JEONG-1266	2687453108	Ga0123618_11	2687453493	2687495781	2687495804	4786910	4830130	43221	22	https://img.jgi.doe.gov/cgi-bin/mer/main.cgi?section=ScaffoldGraph&page=scaffoldGraph&scaffold_oid=2687453493&start_coord=4786910&end_coord=4830130	None	RM_type_IIG	2687495785
37_2687453108	37	E. coli sv. O157:H7 JEONG-1266	2687453108	Ga0123618_11	2687453493	2687495781	2687495804	4786910	4830130	43221	22	https://img.jgi.doe.gov/cgi-bin/mer/main.cgi?section=ScaffoldGraph&page=scaffoldGraph&scaffold_oid=2687453493&start_coord=4786910&end_coord=4830130	None	Zorya_II	2687495789, 2687495790, 2687495791
gntU-yhgN_2687453108	No	E. coli sv. O157:H7 JEONG-1266	2687453108	Ga0123618_11	2687453493	2687491239	2687491244	375400	378912	3513	4	https://img.jgi.doe.gov/cgi-bin/mer/main.cgi?section=ScaffoldGraph&page=scaffoldGraph&scaffold_oid=2687453493&start_coord=375400&end_coord=378912	None	PsyrTA	2687491240, 2687491241, 2687491242, 2687491243	gntU-yhgN
29_2687453118	29	E. coli B C3029	2687453118	Ga0125127_11	2687453511	2687530172	2687530204	2862515	2883475	20961	31	https://img.jgi.doe.gov/cgi-bin/mer/main.cgi?section=ScaffoldGraph&page=scaffoldGraph&scaffold_oid=2687453511&start_coord=2862515&end_coord=2883475	Prophage	Retron_II	2687530192, 2687530194
31_2687453118	31	E. coli B C3029	2687453118	Ga0125127_11	2687453511	2687530277	2687530410	2963927	3061014	97088	132	https://img.jgi.doe.gov/cgi-bin/mer/main.cgi?section=ScaffoldGraph&page=scaffoldGraph&scaffold_oid=2687453511&start_coord=2963927&end_coord=3061014	Prophage	RexAB	2687530326, 2687530327
31_2687453118	31	E. coli B C3029	2687453118	Ga0125127_11	2687453511	2687530277	2687530410	2963927	3061014	97088	132	https://img.jgi.doe.gov/cgi-bin/mer/main.cgi?section=ScaffoldGraph&page=scaffoldGraph&scaffold_oid=2687453511&start_coord=2963927&end_coord=3061014	Prophage	RexAB	2687530392, 2687530393
rpsT-37_up_2687453118	No	E. coli B C3029	2687453118	Ga0125127_11	2687453511	2687531126	2687531143	3788438	3802015	13578	16	https://img.jgi.doe.gov/cgi-bin/mer/main.cgi?section=ScaffoldGraph&page=scaffoldGraph&scaffold_oid=2687453511&start_coord=3788438&end_coord=3802015	None	Mokosh_II	2687531140	Rearrangement between rpsT and 37_up
5_2687453188	5	E. coli HUSEC2011	2687453188	Ga0129138_14	2687453617	2687796176	2687796267	859336	948048	88713	90	https://img.jgi.doe.gov/cgi-bin/mer/main.cgi?section=ScaffoldGraph&page=scaffoldGraph&scaffold_oid=2687453617&start_coord=859336&end_coord=948048	Prophage	Gao_Iet	2687796257, 2687796258
5_2687453188	5	E. coli HUSEC2011	2687453188	Ga0129138_14	2687453617	2687796176	2687796267	859336	948048	88713	90	https://img.jgi.doe.gov/cgi-bin/mer/main.cgi?section=ScaffoldGraph&page=scaffoldGraph&scaffold_oid=2687453617&start_coord=859336&end_coord=948048	Prophage	PD-Lambda-1	2687796205
5_2687453188	5	E. coli HUSEC2011	2687453188	Ga0129138_14	2687453617	2687796176	2687796267	859336	948048	88713	90	https://img.jgi.doe.gov/cgi-bin/mer/main.cgi?section=ScaffoldGraph&page=scaffoldGraph&scaffold_oid=2687453617&start_coord=859336&end_coord=948048	Prophage	RM_type_III	2687796255, 2687796256
7_2687453188	7	E. coli HUSEC2011	2687453188	Ga0129138_14	2687453617	2687796494	2687796507	1181920	1192706	10787	12	https://img.jgi.doe.gov/cgi-bin/mer/main.cgi?section=ScaffoldGraph&page=scaffoldGraph&scaffold_oid=2687453617&start_coord=1181920&end_coord=1192706	None	CRISPR_IE	2687796499, 2687796500, 2687796501, 2687796502, 2687796503, 2687796504, 2687796505, 2687796506
9_2687453188	9	E. coli HUSEC2011	2687453188	Ga0129138_14	2687453617	2687796609	2687796625	1289273	1307770	18498	15	https://img.jgi.doe.gov/cgi-bin/mer/main.cgi?section=ScaffoldGraph&page=scaffoldGraph&scaffold_oid=2687453617&start_coord=1289273&end_coord=1307770	None	PD-Lambda-4	2687796619, 2687796620, 2687796621
26_2687453188	26	E. coli HUSEC2011	2687453188	Ga0129138_14	2687453617	2687798596	2687798670	3260669	3321944	61276	73	https://img.jgi.doe.gov/cgi-bin/mer/main.cgi?section=ScaffoldGraph&page=scaffoldGraph&scaffold_oid=2687453617&start_coord=3260669&end_coord=3321944	Prophage	RM_type_II	2687798643, 2687798644
33_2687453188	33	E. coli HUSEC2011	2687453188	Ga0129138_14	2687453617	2687799442	2687799481	4133454	4162075	28622	38	https://img.jgi.doe.gov/cgi-bin/mer/main.cgi?section=ScaffoldGraph&page=scaffoldGraph&scaffold_oid=2687453617&start_coord=4133454&end_coord=4162075	Prophage	PARIS_II	2687799444, 2687799445
36_2687453188	36	E. coli HUSEC2011	2687453188	Ga0129138_14	2687453617	2687799802	2687799814	4508015	4521936	13922	11	https://img.jgi.doe.gov/cgi-bin/mer/main.cgi?section=ScaffoldGraph&page=scaffoldGraph&scaffold_oid=2687453617&start_coord=4508015&end_coord=4521936	None	RM_type_I	2687799804, 2687799805, 2687799806
37_2687453188	37	E. coli HUSEC2011	2687453188	Ga0129138_14	2687453617	2687799832	2687799902	4540501	4605101	64601	69	https://img.jgi.doe.gov/cgi-bin/mer/main.cgi?section=ScaffoldGraph&page=scaffoldGraph&scaffold_oid=2687453617&start_coord=4540501&end_coord=4605101	Prophage__IME	SoFic	2687799892
38_2687453188	38	E. coli HUSEC2011	2687453188	Ga0129138_14	2687453617	2687800039	2687800092	4740784	4790809	50026	52	https://img.jgi.doe.gov/cgi-bin/mer/main.cgi?section=ScaffoldGraph&page=scaffoldGraph&scaffold_oid=2687453617&start_coord=4740784&end_coord=4790809	Prophage	Mokosh_II	2687800043
7_2687453215	7	E. coli SQ88	2687453215	Ga0133478_11	2687453660	2687894777	2687894787	990676	1000636	9961	9	https://img.jgi.doe.gov/cgi-bin/mer/main.cgi?section=ScaffoldGraph&page=scaffoldGraph&scaffold_oid=2687453660&start_coord=990676&end_coord=1000636	None	CRISPR_IE	2687894779, 2687894780, 2687894781, 2687894782, 2687894783, 2687894784, 2687894785, 2687894786
9_2687453215	9	E. coli SQ88	2687453215	Ga0133478_11	2687453660	2687894889	2687894919	1091857	1122876	31020	29	https://img.jgi.doe.gov/cgi-bin/mer/main.cgi?section=ScaffoldGraph&page=scaffoldGraph&scaffold_oid=2687453660&start_coord=1091857&end_coord=1122876	None	Hachiman	2687894911, 2687894912
9_2687453215	9	E. coli SQ88	2687453215	Ga0133478_11	2687453660	2687894889	2687894919	1091857	1122876	31020	29	https://img.jgi.doe.gov/cgi-bin/mer/main.cgi?section=ScaffoldGraph&page=scaffoldGraph&scaffold_oid=2687453660&start_coord=1091857&end_coord=1122876	None	RnlAB	2687894909, 2687894910
24_2687453215	24	E. coli SQ88	2687453215	Ga0133478_11	2687453660	2687896429	2687896454	2657959	2674289	16331	24	https://img.jgi.doe.gov/cgi-bin/mer/main.cgi?section=ScaffoldGraph&page=scaffoldGraph&scaffold_oid=2687453660&start_coord=2657959&end_coord=2674289	Prophage	Lit	2687896451
24_2687453215	24	E. coli SQ88	2687453215	Ga0133478_11	2687453660	2687896429	2687896454	2657959	2674289	16331	24	https://img.jgi.doe.gov/cgi-bin/mer/main.cgi?section=ScaffoldGraph&page=scaffoldGraph&scaffold_oid=2687453660&start_coord=2657959&end_coord=2674289	Prophage	RM_type_IV	2687896431
36_2687453215	36	E. coli SQ88	2687453215	Ga0133478_11	2687453660	2687897656	2687897671	3918091	3937481	19391	14	https://img.jgi.doe.gov/cgi-bin/mer/main.cgi?section=ScaffoldGraph&page=scaffoldGraph&scaffold_oid=2687453660&start_coord=3918091&end_coord=3937481	None	Druantia_III	2687897665, 2687897666
36_2687453215	36	E. coli SQ88	2687453215	Ga0133478_11	2687453660	2687897656	2687897671	3918091	3937481	19391	14	https://img.jgi.doe.gov/cgi-bin/mer/main.cgi?section=ScaffoldGraph&page=scaffoldGraph&scaffold_oid=2687453660&start_coord=3918091&end_coord=3937481	None	RM_type_I	2687897658, 2687897659, 2687897660
36_2687453215	36	E. coli SQ88	2687453215	Ga0133478_11	2687453660	2687897656	2687897671	3918091	3937481	19391	14	https://img.jgi.doe.gov/cgi-bin/mer/main.cgi?section=ScaffoldGraph&page=scaffoldGraph&scaffold_oid=2687453660&start_coord=3918091&end_coord=3937481	None	RM_type_IV	2687897657, 2687897663, 2687897664
37_2687453215	37	E. coli SQ88	2687453215	Ga0133478_11	2687453660	2687897702	2687897746	3969386	4009791	40406	43	https://img.jgi.doe.gov/cgi-bin/mer/main.cgi?section=ScaffoldGraph&page=scaffoldGraph&scaffold_oid=2687453660&start_coord=3969386&end_coord=4009791	Prophage	Mokosh_II	2687897703
7_2687453259	7	E. coli K-12 MG1655 JW5437-1	2687453259	Ga0123766_11	2687453745	2688076778	2688076788	996542	1006502	9961	9	https://img.jgi.doe.gov/cgi-bin/mer/main.cgi?section=ScaffoldGraph&page=scaffoldGraph&scaffold_oid=2687453745&start_coord=996542&end_coord=1006502	None	CRISPR_IE	2688076780, 2688076781, 2688076782, 2688076783, 2688076784, 2688076785, 2688076786, 2688076787
9_2687453259	9	E. coli K-12 MG1655 JW5437-1	2687453259	Ga0123766_11	2687453745	2688076891	2688076921	1098172	1129191	31020	29	https://img.jgi.doe.gov/cgi-bin/mer/main.cgi?section=ScaffoldGraph&page=scaffoldGraph&scaffold_oid=2687453745&start_coord=1098172&end_coord=1129191	None	Hachiman	2688076913, 2688076914
9_2687453259	9	E. coli K-12 MG1655 JW5437-1	2687453259	Ga0123766_11	2687453745	2688076891	2688076921	1098172	1129191	31020	29	https://img.jgi.doe.gov/cgi-bin/mer/main.cgi?section=ScaffoldGraph&page=scaffoldGraph&scaffold_oid=2687453745&start_coord=1098172&end_coord=1129191	None	RnlAB	2688076911, 2688076912
24_2687453259	24	E. coli K-12 MG1655 JW5437-1	2687453259	Ga0123766_11	2687453745	2688078439	2688078464	2671103	2687432	16330	24	https://img.jgi.doe.gov/cgi-bin/mer/main.cgi?section=ScaffoldGraph&page=scaffoldGraph&scaffold_oid=2687453745&start_coord=2671103&end_coord=2687432	Prophage	Lit	2688078461
24_2687453259	24	E. coli K-12 MG1655 JW5437-1	2687453259	Ga0123766_11	2687453745	2688078439	2688078464	2671103	2687432	16330	24	https://img.jgi.doe.gov/cgi-bin/mer/main.cgi?section=ScaffoldGraph&page=scaffoldGraph&scaffold_oid=2687453745&start_coord=2671103&end_coord=2687432	Prophage	RM_type_IV	2688078441
36_2687453259	36	E. coli K-12 MG1655 JW5437-1	2687453259	Ga0123766_11	2687453745	2688079707	2688079723	3957294	3976684	19391	15	https://img.jgi.doe.gov/cgi-bin/mer/main.cgi?section=ScaffoldGraph&page=scaffoldGraph&scaffold_oid=2687453745&start_coord=3957294&end_coord=3976684	None	Druantia_III	2688079717, 2688079718
36_2687453259	36	E. coli K-12 MG1655 JW5437-1	2687453259	Ga0123766_11	2687453745	2688079707	2688079723	3957294	3976684	19391	15	https://img.jgi.doe.gov/cgi-bin/mer/main.cgi?section=ScaffoldGraph&page=scaffoldGraph&scaffold_oid=2687453745&start_coord=3957294&end_coord=3976684	None	RM_type_I	2688079709, 2688079710, 2688079711, 2688079712
36_2687453259	36	E. coli K-12 MG1655 JW5437-1	2687453259	Ga0123766_11	2687453745	2688079707	2688079723	3957294	3976684	19391	15	https://img.jgi.doe.gov/cgi-bin/mer/main.cgi?section=ScaffoldGraph&page=scaffoldGraph&scaffold_oid=2687453745&start_coord=3957294&end_coord=3976684	None	RM_type_IV	2688079708, 2688079715, 2688079716
37_2687453259	37	E. coli K-12 MG1655 JW5437-1	2687453259	Ga0123766_11	2687453745	2688079754	2688079798	4008589	4048994	40406	43	https://img.jgi.doe.gov/cgi-bin/mer/main.cgi?section=ScaffoldGraph&page=scaffoldGraph&scaffold_oid=2687453745&start_coord=4008589&end_coord=4048994	Prophage	Mokosh_II	2688079755
7_2687453273	7	E. coli SQ171	2687453273	Ga0133296_11	2687453767	2688139960	2688139970	990676	1000636	9961	9	https://img.jgi.doe.gov/cgi-bin/mer/main.cgi?section=ScaffoldGraph&page=scaffoldGraph&scaffold_oid=2687453767&start_coord=990676&end_coord=1000636	None	CRISPR_IE	2688139962, 2688139963, 2688139964, 2688139965, 2688139966, 2688139967, 2688139968, 2688139969
9_2687453273	9	E. coli SQ171	2687453273	Ga0133296_11	2687453767	2688140072	2688140102	1091857	1122876	31020	29	https://img.jgi.doe.gov/cgi-bin/mer/main.cgi?section=ScaffoldGraph&page=scaffoldGraph&scaffold_oid=2687453767&start_coord=1091857&end_coord=1122876	None	Hachiman	2688140094, 2688140095
9_2687453273	9	E. coli SQ171	2687453273	Ga0133296_11	2687453767	2688140072	2688140102	1091857	1122876	31020	29	https://img.jgi.doe.gov/cgi-bin/mer/main.cgi?section=ScaffoldGraph&page=scaffoldGraph&scaffold_oid=2687453767&start_coord=1091857&end_coord=1122876	None	RnlAB	2688140092, 2688140093
24_2687453273	24	E. coli SQ171	2687453273	Ga0133296_11	2687453767	2688141612	2688141637	2657959	2674289	16331	24	https://img.jgi.doe.gov/cgi-bin/mer/main.cgi?section=ScaffoldGraph&page=scaffoldGraph&scaffold_oid=2687453767&start_coord=2657959&end_coord=2674289	Prophage	Lit	2688141634
24_2687453273	24	E. coli SQ171	2687453273	Ga0133296_11	2687453767	2688141612	2688141637	2657959	2674289	16331	24	https://img.jgi.doe.gov/cgi-bin/mer/main.cgi?section=ScaffoldGraph&page=scaffoldGraph&scaffold_oid=2687453767&start_coord=2657959&end_coord=2674289	Prophage	RM_type_IV	2688141614
36_2687453273	36	E. coli SQ171	2687453273	Ga0133296_11	2687453767	2688142839	2688142854	3918091	3937481	19391	14	https://img.jgi.doe.gov/cgi-bin/mer/main.cgi?section=ScaffoldGraph&page=scaffoldGraph&scaffold_oid=2687453767&start_coord=3918091&end_coord=3937481	None	Druantia_III	2688142848, 2688142849
36_2687453273	36	E. coli SQ171	2687453273	Ga0133296_11	2687453767	2688142839	2688142854	3918091	3937481	19391	14	https://img.jgi.doe.gov/cgi-bin/mer/main.cgi?section=ScaffoldGraph&page=scaffoldGraph&scaffold_oid=2687453767&start_coord=3918091&end_coord=3937481	None	RM_type_I	2688142841, 2688142842, 2688142843
36_2687453273	36	E. coli SQ171	2687453273	Ga0133296_11	2687453767	2688142839	2688142854	3918091	3937481	19391	14	https://img.jgi.doe.gov/cgi-bin/mer/main.cgi?section=ScaffoldGraph&page=scaffoldGraph&scaffold_oid=2687453767&start_coord=3918091&end_coord=3937481	None	RM_type_IV	2688142840, 2688142846, 2688142847
37_2687453273	37	E. coli SQ171	2687453273	Ga0133296_11	2687453767	2688142885	2688142929	3969386	4009791	40406	43	https://img.jgi.doe.gov/cgi-bin/mer/main.cgi?section=ScaffoldGraph&page=scaffoldGraph&scaffold_oid=2687453767&start_coord=3969386&end_coord=4009791	Prophage	Mokosh_II	2688142886
5_2687453296	5	E. coli Ecol_743	2687453296	Ga0133378_11	2687453804	2688221218	2688221329	793939	897889	103951	110	https://img.jgi.doe.gov/cgi-bin/mer/main.cgi?section=ScaffoldGraph&page=scaffoldGraph&scaffold_oid=2687453804&start_coord=793939&end_coord=897889	Prophage	SanaTA	2688221238, 2688221239
11_2687453296	11	E. coli Ecol_743	2687453296	Ga0133378_11	2687453804	2688221905	2688221982	1511936	1590922	78987	76	https://img.jgi.doe.gov/cgi-bin/mer/main.cgi?section=ScaffoldGraph&page=scaffoldGraph&scaffold_oid=2687453804&start_coord=1511936&end_coord=1590922	Prophage	DRT_I	2688221915, 2688221916, 2688221917
11_2687453296	11	E. coli Ecol_743	2687453296	Ga0133378_11	2687453804	2688221905	2688221982	1511936	1590922	78987	76	https://img.jgi.doe.gov/cgi-bin/mer/main.cgi?section=ScaffoldGraph&page=scaffoldGraph&scaffold_oid=2687453804&start_coord=1511936&end_coord=1590922	Prophage	Shango	2688221971, 2688221972, 2688221973
22_2687453296	22	E. coli Ecol_743	2687453296	Ga0133378_11	2687453804	2688223055	2688223088	2723073	2749535	26463	32	https://img.jgi.doe.gov/cgi-bin/mer/main.cgi?section=ScaffoldGraph&page=scaffoldGraph&scaffold_oid=2687453804&start_coord=2723073&end_coord=2749535	Prophage	Lamassu_like	2688223082, 2688223083, 2688223084
22_2687453296	22	E. coli Ecol_743	2687453296	Ga0133378_11	2687453804	2688223055	2688223088	2723073	2749535	26463	32	https://img.jgi.doe.gov/cgi-bin/mer/main.cgi?section=ScaffoldGraph&page=scaffoldGraph&scaffold_oid=2687453804&start_coord=2723073&end_coord=2749535	Prophage	Retron_IC	2688223086
33_2687453296	33	E. coli Ecol_743	2687453296	Ga0133378_11	2687453804	2688224010	2688224021	3696064	3707688	11625	10	https://img.jgi.doe.gov/cgi-bin/mer/main.cgi?section=ScaffoldGraph&page=scaffoldGraph&scaffold_oid=2687453804&start_coord=3696064&end_coord=3707688	None	AbiEii	2688224013, 2688224014
33_2687453296	33	E. coli Ecol_743	2687453296	Ga0133378_11	2687453804	2688224010	2688224021	3696064	3707688	11625	10	https://img.jgi.doe.gov/cgi-bin/mer/main.cgi?section=ScaffoldGraph&page=scaffoldGraph&scaffold_oid=2687453804&start_coord=3696064&end_coord=3707688	None	RM_type_I	2688224015, 2688224016, 2688224017
37_2687453296	37	E. coli Ecol_743	2687453296	Ga0133378_11	2687453804	2688224367	2688224460	4072010	4165173	93164	92	https://img.jgi.doe.gov/cgi-bin/mer/main.cgi?section=ScaffoldGraph&page=scaffoldGraph&scaffold_oid=2687453804&start_coord=4072010&end_coord=4165173	IME	Mokosh_II	2688224372
37_2687453296	37	E. coli Ecol_743	2687453296	Ga0133378_11	2687453804	2688224367	2688224460	4072010	4165173	93164	92	https://img.jgi.doe.gov/cgi-bin/mer/main.cgi?section=ScaffoldGraph&page=scaffoldGraph&scaffold_oid=2687453804&start_coord=4072010&end_coord=4165173	IME	RM_type_II	2688224398, 2688224399, 2688224400
37_2687453296	37	E. coli Ecol_743	2687453296	Ga0133378_11	2687453804	2688224367	2688224460	4072010	4165173	93164	92	https://img.jgi.doe.gov/cgi-bin/mer/main.cgi?section=ScaffoldGraph&page=scaffoldGraph&scaffold_oid=2687453804&start_coord=4072010&end_coord=4165173	IME	RM_type_II	2688224451, 2688224454
37_2687453296	37	E. coli Ecol_743	2687453296	Ga0133378_11	2687453804	2688224367	2688224460	4072010	4165173	93164	92	https://img.jgi.doe.gov/cgi-bin/mer/main.cgi?section=ScaffoldGraph&page=scaffoldGraph&scaffold_oid=2687453804&start_coord=4072010&end_coord=4165173	IME	RM_type_IV	2688224396, 2688224397
37_2687453296	37	E. coli Ecol_743	2687453296	Ga0133378_11	2687453804	2688224367	2688224460	4072010	4165173	93164	92	https://img.jgi.doe.gov/cgi-bin/mer/main.cgi?section=ScaffoldGraph&page=scaffoldGraph&scaffold_oid=2687453804&start_coord=4072010&end_coord=4165173	IME	SoFic	2688224448
gntU-yhgN_2687453296	No	E. coli Ecol_743	2687453296	Ga0133378_11	2687453804	2688220729	2688220732	311075	314560	3486	2	https://img.jgi.doe.gov/cgi-bin/mer/main.cgi?section=ScaffoldGraph&page=scaffoldGraph&scaffold_oid=2687453804&start_coord=311075&end_coord=314560	None	PsyrTA	2688220730, 2688220731	gntU-yhgN
1_2687453297	1	E. coli Ecol_448	2687453297	Ga0133379_11	2687453809	2688225490	2688225550	44238	108194	63957	59	https://img.jgi.doe.gov/cgi-bin/mer/main.cgi?section=ScaffoldGraph&page=scaffoldGraph&scaffold_oid=2687453809&start_coord=44238&end_coord=108194	Prophage	BREX_I	2688225535, 2688225536, 2688225537, 2688225538, 2688225539, 2688225540
5_2687453297	5	E. coli Ecol_448	2687453297	Ga0133379_11	2687453809	2688226299	2688226403	861678	964444	102767	103	https://img.jgi.doe.gov/cgi-bin/mer/main.cgi?section=ScaffoldGraph&page=scaffoldGraph&scaffold_oid=2687453809&start_coord=861678&end_coord=964444	Prophage	SanaTA	2688226315, 2688226316
22_2687453297	22	E. coli Ecol_448	2687453297	Ga0133379_11	2687453809	2688228137	2688228171	2763306	2789767	26462	33	https://img.jgi.doe.gov/cgi-bin/mer/main.cgi?section=ScaffoldGraph&page=scaffoldGraph&scaffold_oid=2687453809&start_coord=2763306&end_coord=2789767	Prophage	Lamassu_like	2688228164, 2688228165, 2688228166, 2688228167
22_2687453297	22	E. coli Ecol_448	2687453297	Ga0133379_11	2687453809	2688228137	2688228171	2763306	2789767	26462	33	https://img.jgi.doe.gov/cgi-bin/mer/main.cgi?section=ScaffoldGraph&page=scaffoldGraph&scaffold_oid=2687453809&start_coord=2763306&end_coord=2789767	Prophage	Retron_IC	2688228169
33_2687453297	33	E. coli Ecol_448	2687453297	Ga0133379_11	2687453809	2688229247	2688229258	3846130	3857754	11625	10	https://img.jgi.doe.gov/cgi-bin/mer/main.cgi?section=ScaffoldGraph&page=scaffoldGraph&scaffold_oid=2687453809&start_coord=3846130&end_coord=3857754	None	AbiEii	2688229250, 2688229251
33_2687453297	33	E. coli Ecol_448	2687453297	Ga0133379_11	2687453809	2688229247	2688229258	3846130	3857754	11625	10	https://img.jgi.doe.gov/cgi-bin/mer/main.cgi?section=ScaffoldGraph&page=scaffoldGraph&scaffold_oid=2687453809&start_coord=3846130&end_coord=3857754	None	RM_type_I	2688229252, 2688229253, 2688229254
37_2687453297	37	E. coli Ecol_448	2687453297	Ga0133379_11	2687453809	2688229606	2688229701	4222071	4316005	93935	94	https://img.jgi.doe.gov/cgi-bin/mer/main.cgi?section=ScaffoldGraph&page=scaffoldGraph&scaffold_oid=2687453809&start_coord=4222071&end_coord=4316005	IME	Mokosh_II	2688229611
37_2687453297	37	E. coli Ecol_448	2687453297	Ga0133379_11	2687453809	2688229606	2688229701	4222071	4316005	93935	94	https://img.jgi.doe.gov/cgi-bin/mer/main.cgi?section=ScaffoldGraph&page=scaffoldGraph&scaffold_oid=2687453809&start_coord=4222071&end_coord=4316005	IME	RM_type_II	2688229637, 2688229638, 2688229639
37_2687453297	37	E. coli Ecol_448	2687453297	Ga0133379_11	2687453809	2688229606	2688229701	4222071	4316005	93935	94	https://img.jgi.doe.gov/cgi-bin/mer/main.cgi?section=ScaffoldGraph&page=scaffoldGraph&scaffold_oid=2687453809&start_coord=4222071&end_coord=4316005	IME	RM_type_II	2688229692, 2688229695
37_2687453297	37	E. coli Ecol_448	2687453297	Ga0133379_11	2687453809	2688229606	2688229701	4222071	4316005	93935	94	https://img.jgi.doe.gov/cgi-bin/mer/main.cgi?section=ScaffoldGraph&page=scaffoldGraph&scaffold_oid=2687453809&start_coord=4222071&end_coord=4316005	IME	RM_type_IV	2688229635, 2688229636
37_2687453297	37	E. coli Ecol_448	2687453297	Ga0133379_11	2687453809	2688229606	2688229701	4222071	4316005	93935	94	https://img.jgi.doe.gov/cgi-bin/mer/main.cgi?section=ScaffoldGraph&page=scaffoldGraph&scaffold_oid=2687453809&start_coord=4222071&end_coord=4316005	IME	SoFic	2688229687
gntU-yhgN_2687453297	No	E. coli Ecol_448	2687453297	Ga0133379_11	2687453809	2688225806	2688225809	373858	377343	3486	2	https://img.jgi.doe.gov/cgi-bin/mer/main.cgi?section=ScaffoldGraph&page=scaffoldGraph&scaffold_oid=2687453809&start_coord=373858&end_coord=377343	None	PsyrTA	2688225807, 2688225808	gntU-yhgN
5_2687453300	5	E. coli JJ1887	2687453300	Ga0125271_13	2687453816	2688240665	2688240758	796518	886548	90031	92	https://img.jgi.doe.gov/cgi-bin/mer/main.cgi?section=ScaffoldGraph&page=scaffoldGraph&scaffold_oid=2687453816&start_coord=796518&end_coord=886548	None	SanaTA	2688240682, 2688240683
9_2687453300	9	E. coli JJ1887	2687453300	Ga0125271_13	2687453816	2688241100	2688241159	1245854	1292855	47002	58	https://img.jgi.doe.gov/cgi-bin/mer/main.cgi?section=ScaffoldGraph&page=scaffoldGraph&scaffold_oid=2687453816&start_coord=1245854&end_coord=1292855	Prophage	RnlAB	2688241155, 2688241156
22_2687453300	22	E. coli JJ1887	2687453300	Ga0125271_13	2687453816	2688242687	2688242720	2847576	2874039	26464	32	https://img.jgi.doe.gov/cgi-bin/mer/main.cgi?section=ScaffoldGraph&page=scaffoldGraph&scaffold_oid=2687453816&start_coord=2847576&end_coord=2874039	None	Lamassu_like	2688242714, 2688242715, 2688242716
22_2687453300	22	E. coli JJ1887	2687453300	Ga0125271_13	2687453816	2688242687	2688242720	2847576	2874039	26464	32	https://img.jgi.doe.gov/cgi-bin/mer/main.cgi?section=ScaffoldGraph&page=scaffoldGraph&scaffold_oid=2687453816&start_coord=2847576&end_coord=2874039	None	Retron_IC	2688242718
33_2687453300	33	E. coli JJ1887	2687453300	Ga0125271_13	2687453816	2688243740	2688243751	3894387	3906011	11625	10	https://img.jgi.doe.gov/cgi-bin/mer/main.cgi?section=ScaffoldGraph&page=scaffoldGraph&scaffold_oid=2687453816&start_coord=3894387&end_coord=3906011	None	AbiEii	2688243743, 2688243744
33_2687453300	33	E. coli JJ1887	2687453300	Ga0125271_13	2687453816	2688243740	2688243751	3894387	3906011	11625	10	https://img.jgi.doe.gov/cgi-bin/mer/main.cgi?section=ScaffoldGraph&page=scaffoldGraph&scaffold_oid=2687453816&start_coord=3894387&end_coord=3906011	None	RM_type_I	2688243745, 2688243746, 2688243747
36_2687453300	36	E. coli JJ1887	2687453300	Ga0125271_13	2687453816	2688244105	2688244117	4274262	4286585	12324	11	https://img.jgi.doe.gov/cgi-bin/mer/main.cgi?section=ScaffoldGraph&page=scaffoldGraph&scaffold_oid=2687453816&start_coord=4274262&end_coord=4286585	None	RM_type_I	2688244109, 2688244110, 2688244111
36_2687453300	36	E. coli JJ1887	2687453300	Ga0125271_13	2687453816	2688244105	2688244117	4274262	4286585	12324	11	https://img.jgi.doe.gov/cgi-bin/mer/main.cgi?section=ScaffoldGraph&page=scaffoldGraph&scaffold_oid=2687453816&start_coord=4274262&end_coord=4286585	None	RM_type_IV	2688244108
37_2687453300	37	E. coli JJ1887	2687453300	Ga0125271_13	2687453816	2688244149	2688244244	4320258	4410082	89825	94	https://img.jgi.doe.gov/cgi-bin/mer/main.cgi?section=ScaffoldGraph&page=scaffoldGraph&scaffold_oid=2687453816&start_coord=4320258&end_coord=4410082	Prophage	Mokosh_II	2688244150
37_2687453300	37	E. coli JJ1887	2687453300	Ga0125271_13	2687453816	2688244149	2688244244	4320258	4410082	89825	94	https://img.jgi.doe.gov/cgi-bin/mer/main.cgi?section=ScaffoldGraph&page=scaffoldGraph&scaffold_oid=2687453816&start_coord=4320258&end_coord=4410082	Prophage	RM_type_II	2688244176, 2688244177, 2688244178
37_2687453300	37	E. coli JJ1887	2687453300	Ga0125271_13	2687453816	2688244149	2688244244	4320258	4410082	89825	94	https://img.jgi.doe.gov/cgi-bin/mer/main.cgi?section=ScaffoldGraph&page=scaffoldGraph&scaffold_oid=2687453816&start_coord=4320258&end_coord=4410082	Prophage	RM_type_IV	2688244174, 2688244175
gntU-yhgN_2687453300	No	E. coli JJ1887	2687453300	Ga0125271_13	2687453816	2688240172	2688240175	307769	311254	3486	2	https://img.jgi.doe.gov/cgi-bin/mer/main.cgi?section=ScaffoldGraph&page=scaffoldGraph&scaffold_oid=2687453816&start_coord=307769&end_coord=311254	None	PsyrTA	2688240173, 2688240174	gntU-yhgN
29_2687453312	29	E. coli C41(DE3)	2687453312	Ga0125052_11	2687453832	2688288769	2688288801	2880077	2901037	20961	31	https://img.jgi.doe.gov/cgi-bin/mer/main.cgi?section=ScaffoldGraph&page=scaffoldGraph&scaffold_oid=2687453832&start_coord=2880077&end_coord=2901037	Prophage	Retron_II	2688288789, 2688288791
36_2687453312	36	E. coli C41(DE3)	2687453312	Ga0125052_11	2687453832	2688289733	2688289749	3836843	3854070	17228	15	https://img.jgi.doe.gov/cgi-bin/mer/main.cgi?section=ScaffoldGraph&page=scaffoldGraph&scaffold_oid=2687453832&start_coord=3836843&end_coord=3854070	None	RM_type_I	2688289735, 2688289736, 2688289737, 2688289740
36_2687453312	36	E. coli C41(DE3)	2687453312	Ga0125052_11	2687453832	2688289733	2688289749	3836843	3854070	17228	15	https://img.jgi.doe.gov/cgi-bin/mer/main.cgi?section=ScaffoldGraph&page=scaffoldGraph&scaffold_oid=2687453832&start_coord=3836843&end_coord=3854070	None	RM_type_IV	2688289734
36_2687453312	36	E. coli C41(DE3)	2687453312	Ga0125052_11	2687453832	2688289733	2688289749	3836843	3854070	17228	15	https://img.jgi.doe.gov/cgi-bin/mer/main.cgi?section=ScaffoldGraph&page=scaffoldGraph&scaffold_oid=2687453832&start_coord=3836843&end_coord=3854070	None	RM_type_IV	2688289743, 2688289744
37_2687453312	37	E. coli C41(DE3)	2687453312	Ga0125052_11	2687453832	2688289782	2688289825	3886751	3924066	37316	42	https://img.jgi.doe.gov/cgi-bin/mer/main.cgi?section=ScaffoldGraph&page=scaffoldGraph&scaffold_oid=2687453832&start_coord=3886751&end_coord=3924066	None	Mokosh_II	2688289783
22_2687453319	22	E. coli MVAST0167	2687453319	Ga0123685_12	2687453848	2688316577	2688316610	2673558	2700020	26463	32	https://img.jgi.doe.gov/cgi-bin/mer/main.cgi?section=ScaffoldGraph&page=scaffoldGraph&scaffold_oid=2687453848&start_coord=2673558&end_coord=2700020	Prophage	Lamassu_like	2688316604, 2688316605, 2688316606
22_2687453319	22	E. coli MVAST0167	2687453319	Ga0123685_12	2687453848	2688316577	2688316610	2673558	2700020	26463	32	https://img.jgi.doe.gov/cgi-bin/mer/main.cgi?section=ScaffoldGraph&page=scaffoldGraph&scaffold_oid=2687453848&start_coord=2673558&end_coord=2700020	Prophage	Retron_IC	2688316608
33_2687453319	33	E. coli MVAST0167	2687453319	Ga0123685_12	2687453848	2688317557	2688317568	3646491	3658114	11624	10	https://img.jgi.doe.gov/cgi-bin/mer/main.cgi?section=ScaffoldGraph&page=scaffoldGraph&scaffold_oid=2687453848&start_coord=3646491&end_coord=3658114	None	AbiEii	2688317560, 2688317561
33_2687453319	33	E. coli MVAST0167	2687453319	Ga0123685_12	2687453848	2688317557	2688317568	3646491	3658114	11624	10	https://img.jgi.doe.gov/cgi-bin/mer/main.cgi?section=ScaffoldGraph&page=scaffoldGraph&scaffold_oid=2687453848&start_coord=3646491&end_coord=3658114	None	RM_type_I	2688317562, 2688317563, 2688317564
37_2687453319	37	E. coli MVAST0167	2687453319	Ga0123685_12	2687453848	2688317922	2688318017	4022409	4115571	93163	94	https://img.jgi.doe.gov/cgi-bin/mer/main.cgi?section=ScaffoldGraph&page=scaffoldGraph&scaffold_oid=2687453848&start_coord=4022409&end_coord=4115571	IME	Mokosh_II	2688317927
37_2687453319	37	E. coli MVAST0167	2687453319	Ga0123685_12	2687453848	2688317922	2688318017	4022409	4115571	93163	94	https://img.jgi.doe.gov/cgi-bin/mer/main.cgi?section=ScaffoldGraph&page=scaffoldGraph&scaffold_oid=2687453848&start_coord=4022409&end_coord=4115571	IME	RM_type_II	2688317954, 2688317955, 2688317956
37_2687453319	37	E. coli MVAST0167	2687453319	Ga0123685_12	2687453848	2688317922	2688318017	4022409	4115571	93163	94	https://img.jgi.doe.gov/cgi-bin/mer/main.cgi?section=ScaffoldGraph&page=scaffoldGraph&scaffold_oid=2687453848&start_coord=4022409&end_coord=4115571	IME	RM_type_II	2688318008, 2688318011
37_2687453319	37	E. coli MVAST0167	2687453319	Ga0123685_12	2687453848	2688317922	2688318017	4022409	4115571	93163	94	https://img.jgi.doe.gov/cgi-bin/mer/main.cgi?section=ScaffoldGraph&page=scaffoldGraph&scaffold_oid=2687453848&start_coord=4022409&end_coord=4115571	IME	RM_type_IV	2688317952, 2688317953
37_2687453319	37	E. coli MVAST0167	2687453319	Ga0123685_12	2687453848	2688317922	2688318017	4022409	4115571	93163	94	https://img.jgi.doe.gov/cgi-bin/mer/main.cgi?section=ScaffoldGraph&page=scaffoldGraph&scaffold_oid=2687453848&start_coord=4022409&end_coord=4115571	IME	SoFic	2688318004
gntU-yhgN_2687453319	No	E. coli MVAST0167	2687453319	Ga0123685_12	2687453848	2688314209	2688314212	311063	314548	3486	2	https://img.jgi.doe.gov/cgi-bin/mer/main.cgi?section=ScaffoldGraph&page=scaffoldGraph&scaffold_oid=2687453848&start_coord=311063&end_coord=314548	None	PsyrTA	2688314210, 2688314211	gntU-yhgN
5_up-cmtA_2687453319	No	E. coli MVAST0167	2687453319	Ga0123685_12	2687453848	2688314717	2688314798	800414	873751	73338	80	https://img.jgi.doe.gov/cgi-bin/mer/main.cgi?section=ScaffoldGraph&page=scaffoldGraph&scaffold_oid=2687453848&start_coord=800414&end_coord=873751	None	SanaTA	2688314733, 2688314734	Rearrangement between 5_up and cmtA
1_2687453364	1	E. coli uk_P46212	2687453364	Ga0125156_11	2687453942	2688476366	2688476430	43462	111873	68412	63	https://img.jgi.doe.gov/cgi-bin/mer/main.cgi?section=ScaffoldGraph&page=scaffoldGraph&scaffold_oid=2687453942&start_coord=43462&end_coord=111873	Prophage	BREX_I	2688476415, 2688476416, 2688476417, 2688476418, 2688476419, 2688476420
5_2687453364	5	E. coli uk_P46212	2687453364	Ga0125156_11	2687453942	2688477171	2688477267	862246	960447	98202	95	https://img.jgi.doe.gov/cgi-bin/mer/main.cgi?section=ScaffoldGraph&page=scaffoldGraph&scaffold_oid=2687453942&start_coord=862246&end_coord=960447	Prophage	SanaTA	2688477187, 2688477188
22_2687453364	22	E. coli uk_P46212	2687453364	Ga0125156_11	2687453942	2688479137	2688479171	2870112	2896576	26465	33	https://img.jgi.doe.gov/cgi-bin/mer/main.cgi?section=ScaffoldGraph&page=scaffoldGraph&scaffold_oid=2687453942&start_coord=2870112&end_coord=2896576	Prophage	Lamassu_like	2688479165, 2688479166, 2688479167
22_2687453364	22	E. coli uk_P46212	2687453364	Ga0125156_11	2687453942	2688479137	2688479171	2870112	2896576	26465	33	https://img.jgi.doe.gov/cgi-bin/mer/main.cgi?section=ScaffoldGraph&page=scaffoldGraph&scaffold_oid=2687453942&start_coord=2870112&end_coord=2896576	Prophage	Retron_IC	2688479169
33_2687453364	33	E. coli uk_P46212	2687453364	Ga0125156_11	2687453942	2688480189	2688480200	3917404	3929028	11625	10	https://img.jgi.doe.gov/cgi-bin/mer/main.cgi?section=ScaffoldGraph&page=scaffoldGraph&scaffold_oid=2687453942&start_coord=3917404&end_coord=3929028	None	AbiEii	2688480192, 2688480193
33_2687453364	33	E. coli uk_P46212	2687453364	Ga0125156_11	2687453942	2688480189	2688480200	3917404	3929028	11625	10	https://img.jgi.doe.gov/cgi-bin/mer/main.cgi?section=ScaffoldGraph&page=scaffoldGraph&scaffold_oid=2687453942&start_coord=3917404&end_coord=3929028	None	RM_type_I	2688480194, 2688480195, 2688480196
36_2687453364	36	E. coli uk_P46212	2687453364	Ga0125156_11	2687453942	2688480552	2688480564	4297276	4309599	12324	11	https://img.jgi.doe.gov/cgi-bin/mer/main.cgi?section=ScaffoldGraph&page=scaffoldGraph&scaffold_oid=2687453942&start_coord=4297276&end_coord=4309599	None	RM_type_I	2688480556, 2688480557, 2688480558
36_2687453364	36	E. coli uk_P46212	2687453364	Ga0125156_11	2687453942	2688480552	2688480564	4297276	4309599	12324	11	https://img.jgi.doe.gov/cgi-bin/mer/main.cgi?section=ScaffoldGraph&page=scaffoldGraph&scaffold_oid=2687453942&start_coord=4297276&end_coord=4309599	None	RM_type_IV	2688480555
37_2687453364	37	E. coli uk_P46212	2687453364	Ga0125156_11	2687453942	2688480596	2688480692	4343274	4435685	92412	95	https://img.jgi.doe.gov/cgi-bin/mer/main.cgi?section=ScaffoldGraph&page=scaffoldGraph&scaffold_oid=2687453942&start_coord=4343274&end_coord=4435685	None	Mokosh_II	2688480597
37_2687453364	37	E. coli uk_P46212	2687453364	Ga0125156_11	2687453942	2688480596	2688480692	4343274	4435685	92412	95	https://img.jgi.doe.gov/cgi-bin/mer/main.cgi?section=ScaffoldGraph&page=scaffoldGraph&scaffold_oid=2687453942&start_coord=4343274&end_coord=4435685	None	RM_type_II	2688480623, 2688480624, 2688480625
37_2687453364	37	E. coli uk_P46212	2687453364	Ga0125156_11	2687453942	2688480596	2688480692	4343274	4435685	92412	95	https://img.jgi.doe.gov/cgi-bin/mer/main.cgi?section=ScaffoldGraph&page=scaffoldGraph&scaffold_oid=2687453942&start_coord=4343274&end_coord=4435685	None	RM_type_IV	2688480621, 2688480622
gntU-yhgN_2687453364	No	E. coli uk_P46212	2687453364	Ga0125156_11	2687453942	2688476675	2688476678	373457	376942	3486	2	https://img.jgi.doe.gov/cgi-bin/mer/main.cgi?section=ScaffoldGraph&page=scaffoldGraph&scaffold_oid=2687453942&start_coord=373457&end_coord=376942	None	PsyrTA	2688476676, 2688476677	gntU-yhgN
3_2687453412	3	E. coli JJ2434	2687453412	Ga0123647_13	2687454029	2688679211	2688679225	254613	273555	18943	13	https://img.jgi.doe.gov/cgi-bin/mer/main.cgi?section=ScaffoldGraph&page=scaffoldGraph&scaffold_oid=2687454029&start_coord=254613&end_coord=273555	Tn6230	PrrC	2688679217, 2688679220, 2688679221, 2688679222
5_2687453412	5	E. coli JJ2434	2687453412	Ga0123647_13	2687454029	2688679773	2688679874	815361	914450	99090	100	https://img.jgi.doe.gov/cgi-bin/mer/main.cgi?section=ScaffoldGraph&page=scaffoldGraph&scaffold_oid=2687454029&start_coord=815361&end_coord=914450	Prophage	SanaTA	2688679794, 2688679795
22_2687453412	22	E. coli JJ2434	2687453412	Ga0123647_13	2687454029	2688681778	2688681814	2857899	2886902	29004	35	https://img.jgi.doe.gov/cgi-bin/mer/main.cgi?section=ScaffoldGraph&page=scaffoldGraph&scaffold_oid=2687454029&start_coord=2857899&end_coord=2886902	None	Lamassu_like	2688681808, 2688681809, 2688681810
22_2687453412	22	E. coli JJ2434	2687453412	Ga0123647_13	2687454029	2688681778	2688681814	2857899	2886902	29004	35	https://img.jgi.doe.gov/cgi-bin/mer/main.cgi?section=ScaffoldGraph&page=scaffoldGraph&scaffold_oid=2687454029&start_coord=2857899&end_coord=2886902	None	Retron_IC	2688681812
33_2687453412	33	E. coli JJ2434	2687453412	Ga0123647_13	2687454029	2688682829	2688682840	3906423	3918047	11625	10	https://img.jgi.doe.gov/cgi-bin/mer/main.cgi?section=ScaffoldGraph&page=scaffoldGraph&scaffold_oid=2687454029&start_coord=3906423&end_coord=3918047	None	AbiEii	2688682832, 2688682833
33_2687453412	33	E. coli JJ2434	2687453412	Ga0123647_13	2687454029	2688682829	2688682840	3906423	3918047	11625	10	https://img.jgi.doe.gov/cgi-bin/mer/main.cgi?section=ScaffoldGraph&page=scaffoldGraph&scaffold_oid=2687454029&start_coord=3906423&end_coord=3918047	None	RM_type_I	2688682834, 2688682835, 2688682836
36_2687453412	36	E. coli JJ2434	2687453412	Ga0123647_13	2687454029	2688683192	2688683204	4286299	4298622	12324	11	https://img.jgi.doe.gov/cgi-bin/mer/main.cgi?section=ScaffoldGraph&page=scaffoldGraph&scaffold_oid=2687454029&start_coord=4286299&end_coord=4298622	None	RM_type_I	2688683196, 2688683197, 2688683198
36_2687453412	36	E. coli JJ2434	2687453412	Ga0123647_13	2687454029	2688683192	2688683204	4286299	4298622	12324	11	https://img.jgi.doe.gov/cgi-bin/mer/main.cgi?section=ScaffoldGraph&page=scaffoldGraph&scaffold_oid=2687454029&start_coord=4286299&end_coord=4298622	None	RM_type_IV	2688683195
37_2687453412	37	E. coli JJ2434	2687453412	Ga0123647_13	2687454029	2688683236	2688683331	4332297	4422122	89826	94	https://img.jgi.doe.gov/cgi-bin/mer/main.cgi?section=ScaffoldGraph&page=scaffoldGraph&scaffold_oid=2687454029&start_coord=4332297&end_coord=4422122	Prophage	Mokosh_II	2688683237
37_2687453412	37	E. coli JJ2434	2687453412	Ga0123647_13	2687454029	2688683236	2688683331	4332297	4422122	89826	94	https://img.jgi.doe.gov/cgi-bin/mer/main.cgi?section=ScaffoldGraph&page=scaffoldGraph&scaffold_oid=2687454029&start_coord=4332297&end_coord=4422122	Prophage	RM_type_II	2688683263, 2688683264, 2688683265
37_2687453412	37	E. coli JJ2434	2687453412	Ga0123647_13	2687454029	2688683236	2688683331	4332297	4422122	89826	94	https://img.jgi.doe.gov/cgi-bin/mer/main.cgi?section=ScaffoldGraph&page=scaffoldGraph&scaffold_oid=2687454029&start_coord=4332297&end_coord=4422122	Prophage	RM_type_IV	2688683261, 2688683262
40_2687453412	40	E. coli JJ2434	2687453412	Ga0123647_13	2687454029	2688683739	2688683783	4860807	4892879	32073	43	https://img.jgi.doe.gov/cgi-bin/mer/main.cgi?section=ScaffoldGraph&page=scaffoldGraph&scaffold_oid=2687454029&start_coord=4860807&end_coord=4892879	Prophage	Retron_VI	2688683771, 2688683772
gntU-yhgN_2687453412	No	E. coli JJ2434	2687453412	Ga0123647_13	2687454029	2688679280	2688679283	326655	330140	3486	2	https://img.jgi.doe.gov/cgi-bin/mer/main.cgi?section=ScaffoldGraph&page=scaffoldGraph&scaffold_oid=2687454029&start_coord=326655&end_coord=330140	None	PsyrTA	2688679281, 2688679282	gntU-yhgN
7_2687453424	7	E. coli MC1061	2687453424	Ga0125172_11	2687454046	2688734676	2688734686	995150	1005110	9961	9	https://img.jgi.doe.gov/cgi-bin/mer/main.cgi?section=ScaffoldGraph&page=scaffoldGraph&scaffold_oid=2687454046&start_coord=995150&end_coord=1005110	None	CRISPR_IE	2688734678, 2688734679, 2688734680, 2688734681, 2688734682, 2688734683, 2688734684, 2688734685
9_2687453424	9	E. coli MC1061	2687453424	Ga0125172_11	2687454046	2688734788	2688734819	1096331	1127350	31020	30	https://img.jgi.doe.gov/cgi-bin/mer/main.cgi?section=ScaffoldGraph&page=scaffoldGraph&scaffold_oid=2687454046&start_coord=1096331&end_coord=1127350	None	Hachiman	2688734811, 2688734812
9_2687453424	9	E. coli MC1061	2687453424	Ga0125172_11	2687454046	2688734788	2688734819	1096331	1127350	31020	30	https://img.jgi.doe.gov/cgi-bin/mer/main.cgi?section=ScaffoldGraph&page=scaffoldGraph&scaffold_oid=2687454046&start_coord=1096331&end_coord=1127350	None	RnlAB	2688734808, 2688734809
36_2687453424	36	E. coli MC1061	2687453424	Ga0125172_11	2687454046	2688737604	2688737620	4317861	4337251	19391	15	https://img.jgi.doe.gov/cgi-bin/mer/main.cgi?section=ScaffoldGraph&page=scaffoldGraph&scaffold_oid=2687454046&start_coord=4317861&end_coord=4337251	None	Druantia_III	2688737614, 2688737615
36_2687453424	36	E. coli MC1061	2687453424	Ga0125172_11	2687454046	2688737604	2688737620	4317861	4337251	19391	15	https://img.jgi.doe.gov/cgi-bin/mer/main.cgi?section=ScaffoldGraph&page=scaffoldGraph&scaffold_oid=2687454046&start_coord=4317861&end_coord=4337251	None	RM_type_I	2688737606, 2688737607, 2688737608
36_2687453424	36	E. coli MC1061	2687453424	Ga0125172_11	2687454046	2688737604	2688737620	4317861	4337251	19391	15	https://img.jgi.doe.gov/cgi-bin/mer/main.cgi?section=ScaffoldGraph&page=scaffoldGraph&scaffold_oid=2687454046&start_coord=4317861&end_coord=4337251	None	RM_type_IV	2688737605, 2688737611, 2688737612, 2688737613
37_2687453424	37	E. coli MC1061	2687453424	Ga0125172_11	2687454046	2688737651	2688737694	4369156	4409514	40359	42	https://img.jgi.doe.gov/cgi-bin/mer/main.cgi?section=ScaffoldGraph&page=scaffoldGraph&scaffold_oid=2687454046&start_coord=4369156&end_coord=4409514	Prophage	Mokosh_II	2688737652
5_2687453442	5	E. coli ZH193	2687453442	Ga0123624_12	2687454072	2688802346	2688802444	796474	892579	96106	97	https://img.jgi.doe.gov/cgi-bin/mer/main.cgi?section=ScaffoldGraph&page=scaffoldGraph&scaffold_oid=2687454072&start_coord=796474&end_coord=892579	Prophage	SanaTA	2688802363, 2688802364
22_2687453442	22	E. coli ZH193	2687453442	Ga0123624_12	2687454072	2688804251	2688804286	2758413	2785652	27240	34	https://img.jgi.doe.gov/cgi-bin/mer/main.cgi?section=ScaffoldGraph&page=scaffoldGraph&scaffold_oid=2687454072&start_coord=2758413&end_coord=2785652	Prophage	Lamassu_like	2688804280, 2688804281, 2688804282
22_2687453442	22	E. coli ZH193	2687453442	Ga0123624_12	2687454072	2688804251	2688804286	2758413	2785652	27240	34	https://img.jgi.doe.gov/cgi-bin/mer/main.cgi?section=ScaffoldGraph&page=scaffoldGraph&scaffold_oid=2687454072&start_coord=2758413&end_coord=2785652	Prophage	Retron_IC	2688804284
33_2687453442	33	E. coli ZH193	2687453442	Ga0123624_12	2687454072	2688805372	2688805383	3857902	3869526	11625	10	https://img.jgi.doe.gov/cgi-bin/mer/main.cgi?section=ScaffoldGraph&page=scaffoldGraph&scaffold_oid=2687454072&start_coord=3857902&end_coord=3869526	None	AbiEii	2688805375, 2688805376
33_2687453442	33	E. coli ZH193	2687453442	Ga0123624_12	2687454072	2688805372	2688805383	3857902	3869526	11625	10	https://img.jgi.doe.gov/cgi-bin/mer/main.cgi?section=ScaffoldGraph&page=scaffoldGraph&scaffold_oid=2687454072&start_coord=3857902&end_coord=3869526	None	RM_type_I	2688805377, 2688805378, 2688805379
36_2687453442	36	E. coli ZH193	2687453442	Ga0123624_12	2687454072	2688805736	2688805748	4237777	4250100	12324	11	https://img.jgi.doe.gov/cgi-bin/mer/main.cgi?section=ScaffoldGraph&page=scaffoldGraph&scaffold_oid=2687454072&start_coord=4237777&end_coord=4250100	None	RM_type_I	2688805740, 2688805741, 2688805742
36_2687453442	36	E. coli ZH193	2687453442	Ga0123624_12	2687454072	2688805736	2688805748	4237777	4250100	12324	11	https://img.jgi.doe.gov/cgi-bin/mer/main.cgi?section=ScaffoldGraph&page=scaffoldGraph&scaffold_oid=2687454072&start_coord=4237777&end_coord=4250100	None	RM_type_IV	2688805739
37_2687453442	37	E. coli ZH193	2687453442	Ga0123624_12	2687454072	2688805779	2688805876	4283775	4374853	91079	96	https://img.jgi.doe.gov/cgi-bin/mer/main.cgi?section=ScaffoldGraph&page=scaffoldGraph&scaffold_oid=2687454072&start_coord=4283775&end_coord=4374853	Prophage	Mokosh_II	2688805780
37_2687453442	37	E. coli ZH193	2687453442	Ga0123624_12	2687454072	2688805779	2688805876	4283775	4374853	91079	96	https://img.jgi.doe.gov/cgi-bin/mer/main.cgi?section=ScaffoldGraph&page=scaffoldGraph&scaffold_oid=2687454072&start_coord=4283775&end_coord=4374853	Prophage	RM_type_II	2688805808, 2688805809, 2688805810
37_2687453442	37	E. coli ZH193	2687453442	Ga0123624_12	2687454072	2688805779	2688805876	4283775	4374853	91079	96	https://img.jgi.doe.gov/cgi-bin/mer/main.cgi?section=ScaffoldGraph&page=scaffoldGraph&scaffold_oid=2687454072&start_coord=4283775&end_coord=4374853	Prophage	RM_type_IV	2688805806, 2688805807
gntU-yhgN_2687453442	No	E. coli ZH193	2687453442	Ga0123624_12	2687454072	2688801852	2688801855	307770	311255	3486	2	https://img.jgi.doe.gov/cgi-bin/mer/main.cgi?section=ScaffoldGraph&page=scaffoldGraph&scaffold_oid=2687454072&start_coord=307770&end_coord=311255	None	PsyrTA	2688801853, 2688801854	gntU-yhgN
23_2687453449	23	E. coli RS76	2687453449	Ga0123788_11	2687454087	2688836354	2688836363	2618640	2628953	10314	8	https://img.jgi.doe.gov/cgi-bin/mer/main.cgi?section=ScaffoldGraph&page=scaffoldGraph&scaffold_oid=2687454087&start_coord=2618640&end_coord=2628953	Putative transposon	AbiH	2688836357, 2688836358
36_2687453449	36	E. coli RS76	2687453449	Ga0123788_11	2687454087	2688837625	2688837638	3915899	3932350	16452	12	https://img.jgi.doe.gov/cgi-bin/mer/main.cgi?section=ScaffoldGraph&page=scaffoldGraph&scaffold_oid=2687454087&start_coord=3915899&end_coord=3932350	None	RM_type_I	2688837627, 2688837628, 2688837629
36_2687453449	36	E. coli RS76	2687453449	Ga0123788_11	2687454087	2688837625	2688837638	3915899	3932350	16452	12	https://img.jgi.doe.gov/cgi-bin/mer/main.cgi?section=ScaffoldGraph&page=scaffoldGraph&scaffold_oid=2687454087&start_coord=3915899&end_coord=3932350	None	RM_type_IV	2688837626, 2688837632, 2688837633
37_2687453449	37	E. coli RS76	2687453449	Ga0123788_11	2687454087	2688837671	2688837715	3965032	4002347	37316	43	https://img.jgi.doe.gov/cgi-bin/mer/main.cgi?section=ScaffoldGraph&page=scaffoldGraph&scaffold_oid=2687454087&start_coord=3965032&end_coord=4002347	None	Mokosh_II	2688837672
38_2687453449	38	E. coli RS76	2687453449	Ga0123788_11	2687454087	2688837847	2688837892	4140218	4193480	53263	44	https://img.jgi.doe.gov/cgi-bin/mer/main.cgi?section=ScaffoldGraph&page=scaffoldGraph&scaffold_oid=2687454087&start_coord=4140218&end_coord=4193480	None	RM_type_I	2688837868, 2688837869, 2688837870
rcnR-thiM_2687453449	No	E. coli RS76	2687453449	Ga0123788_11	2687454087	2688835420	2688835435	1713328	1724744	11417	14	https://img.jgi.doe.gov/cgi-bin/mer/main.cgi?section=ScaffoldGraph&page=scaffoldGraph&scaffold_oid=2687454087&start_coord=1713328&end_coord=1724744	None	PD-Lambda-2	2688835423, 2688835424, 2688835425	rcnR-thiM (mrp-thiM with deletion)
7_2687453454	7	E. coli 6409	2687453454	Ga0125111_13	2687454096	2688853613	2688853623	987024	996861	9838	9	https://img.jgi.doe.gov/cgi-bin/mer/main.cgi?section=ScaffoldGraph&page=scaffoldGraph&scaffold_oid=2687454096&start_coord=987024&end_coord=996861	None	CRISPR_IE	2688853615, 2688853616, 2688853617, 2688853618, 2688853619, 2688853620, 2688853621, 2688853622
37_2687453454	37	E. coli 6409	2687453454	Ga0125111_13	2687454096	2688856575	2688856670	4016701	4101756	85056	94	https://img.jgi.doe.gov/cgi-bin/mer/main.cgi?section=ScaffoldGraph&page=scaffoldGraph&scaffold_oid=2687454096&start_coord=4016701&end_coord=4101756	Prophage	Hachiman	2688856665, 2688856666
37_2687453454	37	E. coli 6409	2687453454	Ga0125111_13	2687454096	2688856575	2688856670	4016701	4101756	85056	94	https://img.jgi.doe.gov/cgi-bin/mer/main.cgi?section=ScaffoldGraph&page=scaffoldGraph&scaffold_oid=2687454096&start_coord=4016701&end_coord=4101756	Prophage	RM_type_I	2688856580, 2688856581, 2688856582
37_2687453454	37	E. coli 6409	2687453454	Ga0125111_13	2687454096	2688856575	2688856670	4016701	4101756	85056	94	https://img.jgi.doe.gov/cgi-bin/mer/main.cgi?section=ScaffoldGraph&page=scaffoldGraph&scaffold_oid=2687454096&start_coord=4016701&end_coord=4101756	Prophage	RM_type_IV	2688856577, 2688856578
7_2687453466	7	E. coli CQSW20	2687453466	Ga0125157_11	2687454114	2688903519	2688903532	996012	1005602	9591	12	https://img.jgi.doe.gov/cgi-bin/mer/main.cgi?section=ScaffoldGraph&page=scaffoldGraph&scaffold_oid=2687454114&start_coord=996012&end_coord=1005602	None	CRISPR_IE	2688903521, 2688903522, 2688903523, 2688903525, 2688903526, 2688903527, 2688903528, 2688903529, 2688903530
9_2687453466	9	E. coli CQSW20	2687453466	Ga0125157_11	2687454114	2688903635	2688903666	1096541	1127556	31016	30	https://img.jgi.doe.gov/cgi-bin/mer/main.cgi?section=ScaffoldGraph&page=scaffoldGraph&scaffold_oid=2687454114&start_coord=1096541&end_coord=1127556	None	Hachiman	2688903658, 2688903659
9_2687453466	9	E. coli CQSW20	2687453466	Ga0125157_11	2687454114	2688903635	2688903666	1096541	1127556	31016	30	https://img.jgi.doe.gov/cgi-bin/mer/main.cgi?section=ScaffoldGraph&page=scaffoldGraph&scaffold_oid=2687454114&start_coord=1096541&end_coord=1127556	None	RnlAB	2688903655, 2688903656
24_2687453466	24	E. coli CQSW20	2687453466	Ga0125157_11	2687454114	2688905274	2688905300	2711687	2727773	16087	25	https://img.jgi.doe.gov/cgi-bin/mer/main.cgi?section=ScaffoldGraph&page=scaffoldGraph&scaffold_oid=2687454114&start_coord=2711687&end_coord=2727773	Prophage	Lit	2688905297
24_2687453466	24	E. coli CQSW20	2687453466	Ga0125157_11	2687454114	2688905274	2688905300	2711687	2727773	16087	25	https://img.jgi.doe.gov/cgi-bin/mer/main.cgi?section=ScaffoldGraph&page=scaffoldGraph&scaffold_oid=2687454114&start_coord=2711687&end_coord=2727773	Prophage	RM_type_IV	2688905276
36_2687453466	36	E. coli CQSW20	2687453466	Ga0125157_11	2687454114	2688906446	2688906462	3876630	3896020	19391	15	https://img.jgi.doe.gov/cgi-bin/mer/main.cgi?section=ScaffoldGraph&page=scaffoldGraph&scaffold_oid=2687454114&start_coord=3876630&end_coord=3896020	None	Druantia_III	2688906456, 2688906457
36_2687453466	36	E. coli CQSW20	2687453466	Ga0125157_11	2687454114	2688906446	2688906462	3876630	3896020	19391	15	https://img.jgi.doe.gov/cgi-bin/mer/main.cgi?section=ScaffoldGraph&page=scaffoldGraph&scaffold_oid=2687454114&start_coord=3876630&end_coord=3896020	None	RM_type_I	2688906448, 2688906449, 2688906450, 2688906451
36_2687453466	36	E. coli CQSW20	2687453466	Ga0125157_11	2687454114	2688906446	2688906462	3876630	3896020	19391	15	https://img.jgi.doe.gov/cgi-bin/mer/main.cgi?section=ScaffoldGraph&page=scaffoldGraph&scaffold_oid=2687454114&start_coord=3876630&end_coord=3896020	None	RM_type_IV	2688906447, 2688906454, 2688906455
37_2687453466	37	E. coli CQSW20	2687453466	Ga0125157_11	2687454114	2688906496	2688906540	3928700	3967483	38784	43	https://img.jgi.doe.gov/cgi-bin/mer/main.cgi?section=ScaffoldGraph&page=scaffoldGraph&scaffold_oid=2687454114&start_coord=3928700&end_coord=3967483	Prophage	Mokosh_II	2688906497
7_2687453508	7	E. coli SRCC 1675	2687453508	Ga0125031_11	2687454219	2689062040	2689062051	1095274	1104830	9557	10	https://img.jgi.doe.gov/cgi-bin/mer/main.cgi?section=ScaffoldGraph&page=scaffoldGraph&scaffold_oid=2687454219&start_coord=1095274&end_coord=1104830	None	CRISPR_IE	2689062043, 2689062044, 2689062045, 2689062046, 2689062047, 2689062048, 2689062049, 2689062050
33_2687453508	33	E. coli SRCC 1675	2687453508	Ga0125031_11	2687454219	2689065472	2689065507	4393796	4417585	23790	34	https://img.jgi.doe.gov/cgi-bin/mer/main.cgi?section=ScaffoldGraph&page=scaffoldGraph&scaffold_oid=2687454219&start_coord=4393796&end_coord=4417585	None	Lamassu_like	2689065483, 2689065484, 2689065485, 2689065486, 2689065487, 2689065488
33_2687453508	33	E. coli SRCC 1675	2687453508	Ga0125031_11	2687454219	2689065472	2689065507	4393796	4417585	23790	34	https://img.jgi.doe.gov/cgi-bin/mer/main.cgi?section=ScaffoldGraph&page=scaffoldGraph&scaffold_oid=2687454219&start_coord=4393796&end_coord=4417585	None	PD-T4-3	2689065492
36_2687453508	36	E. coli SRCC 1675	2687453508	Ga0125031_11	2687454219	2689065836	2689065850	4770337	4784275	13939	13	https://img.jgi.doe.gov/cgi-bin/mer/main.cgi?section=ScaffoldGraph&page=scaffoldGraph&scaffold_oid=2687454219&start_coord=4770337&end_coord=4784275	None	RM_type_I	2689065839, 2689065840, 2689065841
37_2687453508	37	E. coli SRCC 1675	2687453508	Ga0125031_11	2687454219	2689065883	2689065909	4824388	4869107	44720	25	https://img.jgi.doe.gov/cgi-bin/mer/main.cgi?section=ScaffoldGraph&page=scaffoldGraph&scaffold_oid=2687454219&start_coord=4824388&end_coord=4869107	None	Druantia_III	2689065889, 2689065890
37_2687453508	37	E. coli SRCC 1675	2687453508	Ga0125031_11	2687454219	2689065883	2689065909	4824388	4869107	44720	25	https://img.jgi.doe.gov/cgi-bin/mer/main.cgi?section=ScaffoldGraph&page=scaffoldGraph&scaffold_oid=2687454219&start_coord=4824388&end_coord=4869107	None	RM_type_IIG	2689065887
37_2687453508	37	E. coli SRCC 1675	2687453508	Ga0125031_11	2687454219	2689065883	2689065909	4824388	4869107	44720	25	https://img.jgi.doe.gov/cgi-bin/mer/main.cgi?section=ScaffoldGraph&page=scaffoldGraph&scaffold_oid=2687454219&start_coord=4824388&end_coord=4869107	None	Zorya_II	2689065891, 2689065892, 2689065893
gntU-yhgN_2687453508	No	E. coli SRCC 1675	2687453508	Ga0125031_11	2687454219	2689061287	2689061292	368705	372217	3513	4	https://img.jgi.doe.gov/cgi-bin/mer/main.cgi?section=ScaffoldGraph&page=scaffoldGraph&scaffold_oid=2687454219&start_coord=368705&end_coord=372217	None	PsyrTA	2689061288, 2689061289, 2689061290, 2689061291	gntU-yhgN
ydfJ-21_down_2687453508	No	E. coli SRCC 1675	2687453508	Ga0125031_11	2687454219	2689063664	2689063839	2677401	2796055	118655	174	https://img.jgi.doe.gov/cgi-bin/mer/main.cgi?section=ScaffoldGraph&page=scaffoldGraph&scaffold_oid=2687454219&start_coord=2677401&end_coord=2796055	Prophage	RM_type_II	2689063813, 2689063815	Rearrangement between ynaE (Qin) and 21_down
5_2687453512	5	E. coli NCTC9001	2687453512	Ga0123760_11	2687454224	2689077610	2689077686	178793	253030	74238	75	https://img.jgi.doe.gov/cgi-bin/mer/main.cgi?section=ScaffoldGraph&page=scaffoldGraph&scaffold_oid=2687454224&start_coord=178793&end_coord=253030	Prophage	Mokosh_II	2689077613
9_2687453512	9	E. coli NCTC9001	2687453512	Ga0123760_11	2687454224	2689077997	2689078060	567755	612135	44381	62	https://img.jgi.doe.gov/cgi-bin/mer/main.cgi?section=ScaffoldGraph&page=scaffoldGraph&scaffold_oid=2687454224&start_coord=567755&end_coord=612135	None	PD-T4-3	2689078002
5_2687453522	5	E. coli SJ16	2687453522	Ga0129152_15	2687454262	2689115757	2689115831	794751	860544	65794	73	https://img.jgi.doe.gov/cgi-bin/mer/main.cgi?section=ScaffoldGraph&page=scaffoldGraph&scaffold_oid=2687454262&start_coord=794751&end_coord=860544	None	Shango	2689115824, 2689115825, 2689115826
7_2687453522	7	E. coli SJ16	2687453522	Ga0129152_15	2687454262	2689116060	2689116070	1100370	1110269	9900	9	https://img.jgi.doe.gov/cgi-bin/mer/main.cgi?section=ScaffoldGraph&page=scaffoldGraph&scaffold_oid=2687454262&start_coord=1100370&end_coord=1110269	None	CRISPR_IE	2689116062, 2689116063, 2689116064, 2689116065, 2689116066, 2689116067, 2689116068, 2689116069
33_2687453522	33	E. coli SJ16	2687453522	Ga0129152_15	2687454262	2689118539	2689118642	3647770	3735781	88012	102	https://img.jgi.doe.gov/cgi-bin/mer/main.cgi?section=ScaffoldGraph&page=scaffoldGraph&scaffold_oid=2687454262&start_coord=3647770&end_coord=3735781	Prophage	PD-T4-3	2689118589
33_2687453522	33	E. coli SJ16	2687453522	Ga0129152_15	2687454262	2689118539	2689118642	3647770	3735781	88012	102	https://img.jgi.doe.gov/cgi-bin/mer/main.cgi?section=ScaffoldGraph&page=scaffoldGraph&scaffold_oid=2687454262&start_coord=3647770&end_coord=3735781	Prophage	RM_type_II	2689118584, 2689118587, 2689118588
37_2687453522	37	E. coli SJ16	2687453522	Ga0129152_15	2687454262	2689118994	2689119051	4109497	4157183	47687	56	https://img.jgi.doe.gov/cgi-bin/mer/main.cgi?section=ScaffoldGraph&page=scaffoldGraph&scaffold_oid=2687454262&start_coord=4109497&end_coord=4157183	P4	Retron_II	2689119036, 2689119037
38_2687453522	38	E. coli SJ16	2687453522	Ga0129152_15	2687454262	2689119188	2689119257	4291956	4362013	70058	68	https://img.jgi.doe.gov/cgi-bin/mer/main.cgi?section=ScaffoldGraph&page=scaffoldGraph&scaffold_oid=2687454262&start_coord=4291956&end_coord=4362013	None	RM_type_I	2689119208, 2689119209, 2689119210
39_2687453522	39	E. coli SJ16	2687453522	Ga0129152_15	2687454262	2689119335	2689119343	4448524	4460524	12001	7	https://img.jgi.doe.gov/cgi-bin/mer/main.cgi?section=ScaffoldGraph&page=scaffoldGraph&scaffold_oid=2687454262&start_coord=4448524&end_coord=4460524	GInt	AVAST_IV	2689119338
ygeR-yqe_2687453522	No	E. coli SJ16	2687453522	Ga0129152_15	2687454262	2689115930	2689115959	971667	992917	21251	28	https://img.jgi.doe.gov/cgi-bin/mer/main.cgi?section=ScaffoldGraph&page=scaffoldGraph&scaffold_oid=2687454262&start_coord=971667&end_coord=992917	None	PD-T7-4	2689115933	ygeR-yqe, tRNA_Gly_CCC
7_2687453529	7	E. coli ST648	2687453529	Ga0123780_18	2687454281	2689143243	2689143253	1212816	1222836	10021	9	https://img.jgi.doe.gov/cgi-bin/mer/main.cgi?section=ScaffoldGraph&page=scaffoldGraph&scaffold_oid=2687454281&start_coord=1212816&end_coord=1222836	None	CRISPR_IE	2689143245, 2689143246, 2689143247, 2689143248, 2689143249, 2689143250, 2689143251, 2689143252
18_2687453529	18	E. coli ST648	2687453529	Ga0123780_18	2687454281	2689144168	2689144183	2177737	2192998	15262	14	https://img.jgi.doe.gov/cgi-bin/mer/main.cgi?section=ScaffoldGraph&page=scaffoldGraph&scaffold_oid=2687454281&start_coord=2177737&end_coord=2192998	None	RM_type_I	2689144175, 2689144176, 2689144179
gntU-yhgN_2687453529	No	E. coli ST648	2687453529	Ga0123780_18	2687454281	2689142364	2689142367	345847	349331	3485	2	https://img.jgi.doe.gov/cgi-bin/mer/main.cgi?section=ScaffoldGraph&page=scaffoldGraph&scaffold_oid=2687454281&start_coord=345847&end_coord=349331	None	PsyrTA	2689142365, 2689142366	gntU-yhgN
yfcO-yfcN_2687453529	No	E. coli ST648	2687453529	Ga0123780_18	2687454281	2689143692	2689143695	1666548	1668677	2130	2	https://img.jgi.doe.gov/cgi-bin/mer/main.cgi?section=ScaffoldGraph&page=scaffoldGraph&scaffold_oid=2687454281&start_coord=1666548&end_coord=1668677	None	Septu	2689143693, 2689143694	yfcO-yfcN
5_2687453530	5	E. coli ACN002	2687453530	Ga0123786_11	2687454282	2689147782	2689147812	784774	806164	21391	29	https://img.jgi.doe.gov/cgi-bin/mer/main.cgi?section=ScaffoldGraph&page=scaffoldGraph&scaffold_oid=2687454282&start_coord=784774&end_coord=806164	None	CBASS_II	2689147801, 2689147802, 2689147803, 2689147804
7_2687453530	7	E. coli ACN002	2687453530	Ga0123786_11	2687454282	2689148049	2689148060	1044986	1054850	9865	10	https://img.jgi.doe.gov/cgi-bin/mer/main.cgi?section=ScaffoldGraph&page=scaffoldGraph&scaffold_oid=2687454282&start_coord=1044986&end_coord=1054850	None	CRISPR_IE	2689148052, 2689148053, 2689148054, 2689148055, 2689148056, 2689148057, 2689148058, 2689148059
9_2687453530	9	E. coli ACN002	2687453530	Ga0123786_11	2687454282	2689148161	2689148174	1147994	1164778	16785	12	https://img.jgi.doe.gov/cgi-bin/mer/main.cgi?section=ScaffoldGraph&page=scaffoldGraph&scaffold_oid=2687454282&start_coord=1147994&end_coord=1164778	None	RM_type_I	2689148166, 2689148167, 2689148168
13_2687453530	13	E. coli ACN002	2687453530	Ga0123786_11	2687454282	2689148786	2689148832	1821818	1886471	64654	45	https://img.jgi.doe.gov/cgi-bin/mer/main.cgi?section=ScaffoldGraph&page=scaffoldGraph&scaffold_oid=2687454282&start_coord=1821818&end_coord=1886471	ICE	Lamassu_like	2689148792, 2689148793, 2689148794
13_2687453530	13	E. coli ACN002	2687453530	Ga0123786_11	2687454282	2689148786	2689148832	1821818	1886471	64654	45	https://img.jgi.doe.gov/cgi-bin/mer/main.cgi?section=ScaffoldGraph&page=scaffoldGraph&scaffold_oid=2687454282&start_coord=1821818&end_coord=1886471	ICE	Retron_IB	2689148789, 2689148790
33_2687453530	33	E. coli ACN002	2687453530	Ga0123786_11	2687454282	2689150591	2689150651	3671322	3713354	42033	59	https://img.jgi.doe.gov/cgi-bin/mer/main.cgi?section=ScaffoldGraph&page=scaffoldGraph&scaffold_oid=2687454282&start_coord=3671322&end_coord=3713354	Prophage	Gao_Ppl	2689150592
37_2687453530	37	E. coli ACN002	2687453530	Ga0123786_11	2687454282	2689151000	2689151063	4081115	4144478	63364	62	https://img.jgi.doe.gov/cgi-bin/mer/main.cgi?section=ScaffoldGraph&page=scaffoldGraph&scaffold_oid=2687454282&start_coord=4081115&end_coord=4144478	Prophage	Mokosh_II	2689151001
37_2687453530	37	E. coli ACN002	2687453530	Ga0123786_11	2687454282	2689151000	2689151063	4081115	4144478	63364	62	https://img.jgi.doe.gov/cgi-bin/mer/main.cgi?section=ScaffoldGraph&page=scaffoldGraph&scaffold_oid=2687454282&start_coord=4081115&end_coord=4144478	Prophage	RM_type_II	2689151026, 2689151027, 2689151028
37_2687453530	37	E. coli ACN002	2687453530	Ga0123786_11	2687454282	2689151000	2689151063	4081115	4144478	63364	62	https://img.jgi.doe.gov/cgi-bin/mer/main.cgi?section=ScaffoldGraph&page=scaffoldGraph&scaffold_oid=2687454282&start_coord=4081115&end_coord=4144478	Prophage	RM_type_IV	2689151024, 2689151025
38_2687453530	38	E. coli ACN002	2687453530	Ga0123786_11	2687454282	2689151203	2689151261	4286389	4339321	52933	57	https://img.jgi.doe.gov/cgi-bin/mer/main.cgi?section=ScaffoldGraph&page=scaffoldGraph&scaffold_oid=2687454282&start_coord=4286389&end_coord=4339321	Prophage	RM_type_I	2689151218, 2689151219, 2689151220
5_2687453535	5	E. coli Ecol_745	2687453535	Ga0133420_11	2687454289	2689175269	2689175375	845192	950500	105309	105	https://img.jgi.doe.gov/cgi-bin/mer/main.cgi?section=ScaffoldGraph&page=scaffoldGraph&scaffold_oid=2687454289&start_coord=845192&end_coord=950500	Prophage	SanaTA	2689175285, 2689175286
22_2687453535	22	E. coli Ecol_745	2687453535	Ga0133420_11	2687454289	2689177150	2689177183	2792108	2818570	26463	32	https://img.jgi.doe.gov/cgi-bin/mer/main.cgi?section=ScaffoldGraph&page=scaffoldGraph&scaffold_oid=2687454289&start_coord=2792108&end_coord=2818570	Prophage	Lamassu_like	2689177177, 2689177178, 2689177179
22_2687453535	22	E. coli Ecol_745	2687453535	Ga0133420_11	2687454289	2689177150	2689177183	2792108	2818570	26463	32	https://img.jgi.doe.gov/cgi-bin/mer/main.cgi?section=ScaffoldGraph&page=scaffoldGraph&scaffold_oid=2687454289&start_coord=2792108&end_coord=2818570	Prophage	Retron_IC	2689177181
33_2687453535	33	E. coli Ecol_745	2687453535	Ga0133420_11	2687454289	2689178172	2689178183	3815319	3826943	11625	10	https://img.jgi.doe.gov/cgi-bin/mer/main.cgi?section=ScaffoldGraph&page=scaffoldGraph&scaffold_oid=2687454289&start_coord=3815319&end_coord=3826943	None	AbiEii	2689178175, 2689178176
33_2687453535	33	E. coli Ecol_745	2687453535	Ga0133420_11	2687454289	2689178172	2689178183	3815319	3826943	11625	10	https://img.jgi.doe.gov/cgi-bin/mer/main.cgi?section=ScaffoldGraph&page=scaffoldGraph&scaffold_oid=2687454289&start_coord=3815319&end_coord=3826943	None	RM_type_I	2689178177, 2689178178, 2689178179
37_2687453535	37	E. coli Ecol_745	2687453535	Ga0133420_11	2687454289	2689178531	2689178625	4192043	4285200	93158	93	https://img.jgi.doe.gov/cgi-bin/mer/main.cgi?section=ScaffoldGraph&page=scaffoldGraph&scaffold_oid=2687454289&start_coord=4192043&end_coord=4285200	IME	Mokosh_II	2689178536
37_2687453535	37	E. coli Ecol_745	2687453535	Ga0133420_11	2687454289	2689178531	2689178625	4192043	4285200	93158	93	https://img.jgi.doe.gov/cgi-bin/mer/main.cgi?section=ScaffoldGraph&page=scaffoldGraph&scaffold_oid=2687454289&start_coord=4192043&end_coord=4285200	IME	RM_type_II	2689178562, 2689178563, 2689178564
37_2687453535	37	E. coli Ecol_745	2687453535	Ga0133420_11	2687454289	2689178531	2689178625	4192043	4285200	93158	93	https://img.jgi.doe.gov/cgi-bin/mer/main.cgi?section=ScaffoldGraph&page=scaffoldGraph&scaffold_oid=2687454289&start_coord=4192043&end_coord=4285200	IME	RM_type_II	2689178616, 2689178619
37_2687453535	37	E. coli Ecol_745	2687453535	Ga0133420_11	2687454289	2689178531	2689178625	4192043	4285200	93158	93	https://img.jgi.doe.gov/cgi-bin/mer/main.cgi?section=ScaffoldGraph&page=scaffoldGraph&scaffold_oid=2687454289&start_coord=4192043&end_coord=4285200	IME	RM_type_IV	2689178560, 2689178561
37_2687453535	37	E. coli Ecol_745	2687453535	Ga0133420_11	2687454289	2689178531	2689178625	4192043	4285200	93158	93	https://img.jgi.doe.gov/cgi-bin/mer/main.cgi?section=ScaffoldGraph&page=scaffoldGraph&scaffold_oid=2687454289&start_coord=4192043&end_coord=4285200	IME	SoFic	2689178612
rspB-ydfJ_2687453535	No	E. coli Ecol_745	2687453535	Ga0133420_11	2687454289	2689176817	2689176883	2453887	2503313	49427	65	https://img.jgi.doe.gov/cgi-bin/mer/main.cgi?section=ScaffoldGraph&page=scaffoldGraph&scaffold_oid=2687454289&start_coord=2453887&end_coord=2503313	Prophage	Kiwa	2689176833, 2689176834	rspB-ydfJ (Qin)
gntU-yhgN_2687453535	No	E. coli Ecol_745	2687453535	Ga0133420_11	2687454289	2689174778	2689174781	357370	360855	3486	2	https://img.jgi.doe.gov/cgi-bin/mer/main.cgi?section=ScaffoldGraph&page=scaffoldGraph&scaffold_oid=2687454289&start_coord=357370&end_coord=360855	None	PsyrTA	2689174779, 2689174780	gntU-yhgN
7_2687453557	7	E. coli SQ37	2687453557	Ga0133403_11	2687454336	2689267317	2689267327	996542	1006502	9961	9	https://img.jgi.doe.gov/cgi-bin/mer/main.cgi?section=ScaffoldGraph&page=scaffoldGraph&scaffold_oid=2687454336&start_coord=996542&end_coord=1006502	None	CRISPR_IE	2689267319, 2689267320, 2689267321, 2689267322, 2689267323, 2689267324, 2689267325, 2689267326
9_2687453557	9	E. coli SQ37	2687453557	Ga0133403_11	2687454336	2689267429	2689267459	1097723	1128742	31020	29	https://img.jgi.doe.gov/cgi-bin/mer/main.cgi?section=ScaffoldGraph&page=scaffoldGraph&scaffold_oid=2687454336&start_coord=1097723&end_coord=1128742	None	Hachiman	2689267451, 2689267452
9_2687453557	9	E. coli SQ37	2687453557	Ga0133403_11	2687454336	2689267429	2689267459	1097723	1128742	31020	29	https://img.jgi.doe.gov/cgi-bin/mer/main.cgi?section=ScaffoldGraph&page=scaffoldGraph&scaffold_oid=2687454336&start_coord=1097723&end_coord=1128742	None	RnlAB	2689267449, 2689267450
24_2687453557	24	E. coli SQ37	2687453557	Ga0133403_11	2687454336	2689268973	2689268998	2669433	2685763	16331	24	https://img.jgi.doe.gov/cgi-bin/mer/main.cgi?section=ScaffoldGraph&page=scaffoldGraph&scaffold_oid=2687454336&start_coord=2669433&end_coord=2685763	Prophage	Lit	2689268995
24_2687453557	24	E. coli SQ37	2687453557	Ga0133403_11	2687454336	2689268973	2689268998	2669433	2685763	16331	24	https://img.jgi.doe.gov/cgi-bin/mer/main.cgi?section=ScaffoldGraph&page=scaffoldGraph&scaffold_oid=2687454336&start_coord=2669433&end_coord=2685763	Prophage	RM_type_IV	2689268975
36_2687453557	36	E. coli SQ37	2687453557	Ga0133403_11	2687454336	2689270208	2689270223	3935103	3954493	19391	14	https://img.jgi.doe.gov/cgi-bin/mer/main.cgi?section=ScaffoldGraph&page=scaffoldGraph&scaffold_oid=2687454336&start_coord=3935103&end_coord=3954493	None	Druantia_III	2689270217, 2689270218
36_2687453557	36	E. coli SQ37	2687453557	Ga0133403_11	2687454336	2689270208	2689270223	3935103	3954493	19391	14	https://img.jgi.doe.gov/cgi-bin/mer/main.cgi?section=ScaffoldGraph&page=scaffoldGraph&scaffold_oid=2687454336&start_coord=3935103&end_coord=3954493	None	RM_type_I	2689270210, 2689270211, 2689270212
36_2687453557	36	E. coli SQ37	2687453557	Ga0133403_11	2687454336	2689270208	2689270223	3935103	3954493	19391	14	https://img.jgi.doe.gov/cgi-bin/mer/main.cgi?section=ScaffoldGraph&page=scaffoldGraph&scaffold_oid=2687454336&start_coord=3935103&end_coord=3954493	None	RM_type_IV	2689270209, 2689270215, 2689270216
37_2687453557	37	E. coli SQ37	2687453557	Ga0133403_11	2687454336	2689270254	2689270298	3986398	4026803	40406	43	https://img.jgi.doe.gov/cgi-bin/mer/main.cgi?section=ScaffoldGraph&page=scaffoldGraph&scaffold_oid=2687454336&start_coord=3986398&end_coord=4026803	Prophage	Mokosh_II	2689270255
7_2687453558	7	E. coli SQ2203	2687453558	Ga0133404_11	2687454337	2689271833	2689271843	990676	1000636	9961	9	https://img.jgi.doe.gov/cgi-bin/mer/main.cgi?section=ScaffoldGraph&page=scaffoldGraph&scaffold_oid=2687454337&start_coord=990676&end_coord=1000636	None	CRISPR_IE	2689271835, 2689271836, 2689271837, 2689271838, 2689271839, 2689271840, 2689271841, 2689271842
9_2687453558	9	E. coli SQ2203	2687453558	Ga0133404_11	2687454337	2689271945	2689271975	1091857	1122876	31020	29	https://img.jgi.doe.gov/cgi-bin/mer/main.cgi?section=ScaffoldGraph&page=scaffoldGraph&scaffold_oid=2687454337&start_coord=1091857&end_coord=1122876	None	Hachiman	2689271967, 2689271968
9_2687453558	9	E. coli SQ2203	2687453558	Ga0133404_11	2687454337	2689271945	2689271975	1091857	1122876	31020	29	https://img.jgi.doe.gov/cgi-bin/mer/main.cgi?section=ScaffoldGraph&page=scaffoldGraph&scaffold_oid=2687454337&start_coord=1091857&end_coord=1122876	None	RnlAB	2689271965, 2689271966
24_2687453558	24	E. coli SQ2203	2687453558	Ga0133404_11	2687454337	2689273485	2689273510	2657959	2674289	16331	24	https://img.jgi.doe.gov/cgi-bin/mer/main.cgi?section=ScaffoldGraph&page=scaffoldGraph&scaffold_oid=2687454337&start_coord=2657959&end_coord=2674289	Prophage	Lit	2689273507
24_2687453558	24	E. coli SQ2203	2687453558	Ga0133404_11	2687454337	2689273485	2689273510	2657959	2674289	16331	24	https://img.jgi.doe.gov/cgi-bin/mer/main.cgi?section=ScaffoldGraph&page=scaffoldGraph&scaffold_oid=2687454337&start_coord=2657959&end_coord=2674289	Prophage	RM_type_IV	2689273487
36_2687453558	36	E. coli SQ2203	2687453558	Ga0133404_11	2687454337	2689274712	2689274727	3918091	3937481	19391	14	https://img.jgi.doe.gov/cgi-bin/mer/main.cgi?section=ScaffoldGraph&page=scaffoldGraph&scaffold_oid=2687454337&start_coord=3918091&end_coord=3937481	None	Druantia_III	2689274721, 2689274722
36_2687453558	36	E. coli SQ2203	2687453558	Ga0133404_11	2687454337	2689274712	2689274727	3918091	3937481	19391	14	https://img.jgi.doe.gov/cgi-bin/mer/main.cgi?section=ScaffoldGraph&page=scaffoldGraph&scaffold_oid=2687454337&start_coord=3918091&end_coord=3937481	None	RM_type_I	2689274714, 2689274715, 2689274716
36_2687453558	36	E. coli SQ2203	2687453558	Ga0133404_11	2687454337	2689274712	2689274727	3918091	3937481	19391	14	https://img.jgi.doe.gov/cgi-bin/mer/main.cgi?section=ScaffoldGraph&page=scaffoldGraph&scaffold_oid=2687454337&start_coord=3918091&end_coord=3937481	None	RM_type_IV	2689274713, 2689274719, 2689274720
37_2687453558	37	E. coli SQ2203	2687453558	Ga0133404_11	2687454337	2689274758	2689274802	3969386	4009791	40406	43	https://img.jgi.doe.gov/cgi-bin/mer/main.cgi?section=ScaffoldGraph&page=scaffoldGraph&scaffold_oid=2687454337&start_coord=3969386&end_coord=4009791	Prophage	Mokosh_II	2689274759
7_2687453560	7	E. coli NCM3722	2687453560	Ga0133406_11	2687454339	2689278571	2689278581	1008911	1018871	9961	9	https://img.jgi.doe.gov/cgi-bin/mer/main.cgi?section=ScaffoldGraph&page=scaffoldGraph&scaffold_oid=2687454339&start_coord=1008911&end_coord=1018871	None	CRISPR_IE	2689278573, 2689278574, 2689278575, 2689278576, 2689278577, 2689278578, 2689278579, 2689278580
9_2687453560	9	E. coli NCM3722	2687453560	Ga0133406_11	2687454339	2689278684	2689278716	1110093	1142448	32356	31	https://img.jgi.doe.gov/cgi-bin/mer/main.cgi?section=ScaffoldGraph&page=scaffoldGraph&scaffold_oid=2687454339&start_coord=1110093&end_coord=1142448	None	Hachiman	2689278708, 2689278709
9_2687453560	9	E. coli NCM3722	2687453560	Ga0133406_11	2687454339	2689278684	2689278716	1110093	1142448	32356	31	https://img.jgi.doe.gov/cgi-bin/mer/main.cgi?section=ScaffoldGraph&page=scaffoldGraph&scaffold_oid=2687454339&start_coord=1110093&end_coord=1142448	None	RnlAB	2689278706, 2689278707
24_2687453560	24	E. coli NCM3722	2687453560	Ga0133406_11	2687454339	2689280222	2689280247	2672466	2688796	16331	24	https://img.jgi.doe.gov/cgi-bin/mer/main.cgi?section=ScaffoldGraph&page=scaffoldGraph&scaffold_oid=2687454339&start_coord=2672466&end_coord=2688796	Prophage	Lit	2689280244
24_2687453560	24	E. coli NCM3722	2687453560	Ga0133406_11	2687454339	2689280222	2689280247	2672466	2688796	16331	24	https://img.jgi.doe.gov/cgi-bin/mer/main.cgi?section=ScaffoldGraph&page=scaffoldGraph&scaffold_oid=2687454339&start_coord=2672466&end_coord=2688796	Prophage	RM_type_IV	2689280224
31_2687453560	31	E. coli NCM3722	2687453560	Ga0133406_11	2687454339	2689280619	2689280683	3078694	3127350	48657	63	https://img.jgi.doe.gov/cgi-bin/mer/main.cgi?section=ScaffoldGraph&page=scaffoldGraph&scaffold_oid=2687454339&start_coord=3078694&end_coord=3127350	Prophage	RexAB	2689280665, 2689280666
31_2687453560	31	E. coli NCM3722	2687453560	Ga0133406_11	2687454339	2689280619	2689280683	3078694	3127350	48657	63	https://img.jgi.doe.gov/cgi-bin/mer/main.cgi?section=ScaffoldGraph&page=scaffoldGraph&scaffold_oid=2687454339&start_coord=3078694&end_coord=3127350	Prophage	Septu	2689280621, 2689280622
36_2687453560	36	E. coli NCM3722	2687453560	Ga0133406_11	2687454339	2689281511	2689281526	3973728	3993118	19391	14	https://img.jgi.doe.gov/cgi-bin/mer/main.cgi?section=ScaffoldGraph&page=scaffoldGraph&scaffold_oid=2687454339&start_coord=3973728&end_coord=3993118	None	Druantia_III	2689281520, 2689281521
36_2687453560	36	E. coli NCM3722	2687453560	Ga0133406_11	2687454339	2689281511	2689281526	3973728	3993118	19391	14	https://img.jgi.doe.gov/cgi-bin/mer/main.cgi?section=ScaffoldGraph&page=scaffoldGraph&scaffold_oid=2687454339&start_coord=3973728&end_coord=3993118	None	RM_type_I	2689281513, 2689281514, 2689281515
36_2687453560	36	E. coli NCM3722	2687453560	Ga0133406_11	2687454339	2689281511	2689281526	3973728	3993118	19391	14	https://img.jgi.doe.gov/cgi-bin/mer/main.cgi?section=ScaffoldGraph&page=scaffoldGraph&scaffold_oid=2687454339&start_coord=3973728&end_coord=3993118	None	RM_type_IV	2689281512, 2689281518, 2689281519
37_2687453560	37	E. coli NCM3722	2687453560	Ga0133406_11	2687454339	2689281557	2689281599	4025022	4064091	39070	41	https://img.jgi.doe.gov/cgi-bin/mer/main.cgi?section=ScaffoldGraph&page=scaffoldGraph&scaffold_oid=2687454339&start_coord=4025022&end_coord=4064091	Prophage	Mokosh_II	2689281558
5_2687453563	5	E. coli YD786	2687453563	Ga0133409_11	2687454344	2689288553	2689288595	805330	852121	46792	41	https://img.jgi.doe.gov/cgi-bin/mer/main.cgi?section=ScaffoldGraph&page=scaffoldGraph&scaffold_oid=2687454344&start_coord=805330&end_coord=852121	None	Druantia_I	2689288586, 2689288587, 2689288588, 2689288589, 2689288590
7_2687453563	7	E. coli YD786	2687453563	Ga0133409_11	2687454344	2689288834	2689288843	1089666	1096278	6613	8	https://img.jgi.doe.gov/cgi-bin/mer/main.cgi?section=ScaffoldGraph&page=scaffoldGraph&scaffold_oid=2687454344&start_coord=1089666&end_coord=1096278	None	CRISPR_IE	2689288837, 2689288838, 2689288839, 2689288840, 2689288841, 2689288842
9_2687453563	9	E. coli YD786	2687453563	Ga0133409_11	2687454344	2689288947	2689288960	1190761	1207545	16785	12	https://img.jgi.doe.gov/cgi-bin/mer/main.cgi?section=ScaffoldGraph&page=scaffoldGraph&scaffold_oid=2687454344&start_coord=1190761&end_coord=1207545	None	RM_type_I	2689288952, 2689288953, 2689288954
24_2687453563	24	E. coli YD786	2687453563	Ga0133409_11	2687454344	2689290470	2689290485	2777671	2790302	12632	14	https://img.jgi.doe.gov/cgi-bin/mer/main.cgi?section=ScaffoldGraph&page=scaffoldGraph&scaffold_oid=2687454344&start_coord=2777671&end_coord=2790302	None	RM_type_IV	2689290472, 2689290473
33_2687453563	33	E. coli YD786	2687453563	Ga0133409_11	2687454344	2689291424	2689291453	3755755	3778130	22376	28	https://img.jgi.doe.gov/cgi-bin/mer/main.cgi?section=ScaffoldGraph&page=scaffoldGraph&scaffold_oid=2687454344&start_coord=3755755&end_coord=3778130	Prophage	PD-T4-3	2689291429
37_2687453563	37	E. coli YD786	2687453563	Ga0133409_11	2687454344	2689291813	2689291853	4152894	4185576	32683	39	https://img.jgi.doe.gov/cgi-bin/mer/main.cgi?section=ScaffoldGraph&page=scaffoldGraph&scaffold_oid=2687454344&start_coord=4152894&end_coord=4185576	None	RM_type_IV	2689291814
rspB-ydfJ_2687453563	No	E. coli YD786	2687453563	Ga0133409_11	2687454344	2689290066	2689290091	2358466	2381203	22738	24	https://img.jgi.doe.gov/cgi-bin/mer/main.cgi?section=ScaffoldGraph&page=scaffoldGraph&scaffold_oid=2687454344&start_coord=2358466&end_coord=2381203	None	PD-T7-1	2689290075	rspB-ydfJ (Qin)
1_2687453582	1	E. coli sv. O157:H7 FRIK2069	2687453582	Ga0133467_12	2687454375	2689356987	2689357054	45770	100962	55193	66	https://img.jgi.doe.gov/cgi-bin/mer/main.cgi?section=ScaffoldGraph&page=scaffoldGraph&scaffold_oid=2687454375&start_coord=45770&end_coord=100962	P4	dCTPdeaminase	2689357050
7_2687453582	7	E. coli sv. O157:H7 FRIK2069	2687453582	Ga0133467_12	2687454375	2689358079	2689358090	1116233	1125789	9557	10	https://img.jgi.doe.gov/cgi-bin/mer/main.cgi?section=ScaffoldGraph&page=scaffoldGraph&scaffold_oid=2687454375&start_coord=1116233&end_coord=1125789	None	CRISPR_IE	2689358082, 2689358083, 2689358084, 2689358085, 2689358086, 2689358087, 2689358088, 2689358089
12_2687453582	12	E. coli sv. O157:H7 FRIK2069	2687453582	Ga0133467_12	2687454375	2689358833	2689358883	1876634	1908830	32197	49	https://img.jgi.doe.gov/cgi-bin/mer/main.cgi?section=ScaffoldGraph&page=scaffoldGraph&scaffold_oid=2687454375&start_coord=1876634&end_coord=1908830	Prophage	Retron_VI	2689358846, 2689358847
33_2687453582	33	E. coli sv. O157:H7 FRIK2069	2687453582	Ga0133467_12	2687454375	2689361605	2689361679	4496545	4547954	51410	73	https://img.jgi.doe.gov/cgi-bin/mer/main.cgi?section=ScaffoldGraph&page=scaffoldGraph&scaffold_oid=2687454375&start_coord=4496545&end_coord=4547954	P4	Lamassu_like	2689361616, 2689361617, 2689361618, 2689361619, 2689361620, 2689361621
33_2687453582	33	E. coli sv. O157:H7 FRIK2069	2687453582	Ga0133467_12	2687454375	2689361605	2689361679	4496545	4547954	51410	73	https://img.jgi.doe.gov/cgi-bin/mer/main.cgi?section=ScaffoldGraph&page=scaffoldGraph&scaffold_oid=2687454375&start_coord=4496545&end_coord=4547954	P4	PD-T4-3	2689361625
36_2687453582	36	E. coli sv. O157:H7 FRIK2069	2687453582	Ga0133467_12	2687454375	2689362004	2689362018	4896465	4910403	13939	13	https://img.jgi.doe.gov/cgi-bin/mer/main.cgi?section=ScaffoldGraph&page=scaffoldGraph&scaffold_oid=2687454375&start_coord=4896465&end_coord=4910403	None	RM_type_I	2689362007, 2689362008, 2689362009
37_2687453582	37	E. coli sv. O157:H7 FRIK2069	2687453582	Ga0133467_12	2687454375	2689362050	2689362082	4949450	4996689	47240	31	https://img.jgi.doe.gov/cgi-bin/mer/main.cgi?section=ScaffoldGraph&page=scaffoldGraph&scaffold_oid=2687454375&start_coord=4949450&end_coord=4996689	P4	Druantia_III	2689362057, 2689362058, 2689362059
37_2687453582	37	E. coli sv. O157:H7 FRIK2069	2687453582	Ga0133467_12	2687454375	2689362050	2689362082	4949450	4996689	47240	31	https://img.jgi.doe.gov/cgi-bin/mer/main.cgi?section=ScaffoldGraph&page=scaffoldGraph&scaffold_oid=2687454375&start_coord=4949450&end_coord=4996689	P4	RM_type_II	2689362077, 2689362078
37_2687453582	37	E. coli sv. O157:H7 FRIK2069	2687453582	Ga0133467_12	2687454375	2689362050	2689362082	4949450	4996689	47240	31	https://img.jgi.doe.gov/cgi-bin/mer/main.cgi?section=ScaffoldGraph&page=scaffoldGraph&scaffold_oid=2687454375&start_coord=4949450&end_coord=4996689	P4	RM_type_IIG	2689362055
37_2687453582	37	E. coli sv. O157:H7 FRIK2069	2687453582	Ga0133467_12	2687454375	2689362050	2689362082	4949450	4996689	47240	31	https://img.jgi.doe.gov/cgi-bin/mer/main.cgi?section=ScaffoldGraph&page=scaffoldGraph&scaffold_oid=2687454375&start_coord=4949450&end_coord=4996689	P4	Zorya_II	2689362060, 2689362061, 2689362062
gntU-yhgN_2687453582	No	E. coli sv. O157:H7 FRIK2069	2687453582	Ga0133467_12	2687454375	2689357318	2689357323	386440	389952	3513	4	https://img.jgi.doe.gov/cgi-bin/mer/main.cgi?section=ScaffoldGraph&page=scaffoldGraph&scaffold_oid=2687454375&start_coord=386440&end_coord=389952	None	PsyrTA	2689357319, 2689357320, 2689357321, 2689357322	gntU-yhgN
5_2687453585	5	E. coli Ecol_732	2687453585	Ga0133462_17	2687454385	2689368755	2689368853	799165	896047	96883	97	https://img.jgi.doe.gov/cgi-bin/mer/main.cgi?section=ScaffoldGraph&page=scaffoldGraph&scaffold_oid=2687454385&start_coord=799165&end_coord=896047	Prophage	SanaTA	2689368771, 2689368772
9_2687453585	9	E. coli Ecol_732	2687453585	Ga0133462_17	2687454385	2689369197	2689369256	1254367	1302058	47692	58	https://img.jgi.doe.gov/cgi-bin/mer/main.cgi?section=ScaffoldGraph&page=scaffoldGraph&scaffold_oid=2687454385&start_coord=1254367&end_coord=1302058	Prophage	RnlAB	2689369252, 2689369253
33_2687453585	33	E. coli Ecol_732	2687453585	Ga0133462_17	2687454385	2689371728	2689371739	3828952	3840576	11625	10	https://img.jgi.doe.gov/cgi-bin/mer/main.cgi?section=ScaffoldGraph&page=scaffoldGraph&scaffold_oid=2687454385&start_coord=3828952&end_coord=3840576	None	AbiEii	2689371731, 2689371732
33_2687453585	33	E. coli Ecol_732	2687453585	Ga0133462_17	2687454385	2689371728	2689371739	3828952	3840576	11625	10	https://img.jgi.doe.gov/cgi-bin/mer/main.cgi?section=ScaffoldGraph&page=scaffoldGraph&scaffold_oid=2687454385&start_coord=3828952&end_coord=3840576	None	RM_type_I	2689371733, 2689371734, 2689371735
36_2687453585	36	E. coli Ecol_732	2687453585	Ga0133462_17	2687454385	2689372092	2689372104	4208826	4221149	12324	11	https://img.jgi.doe.gov/cgi-bin/mer/main.cgi?section=ScaffoldGraph&page=scaffoldGraph&scaffold_oid=2687454385&start_coord=4208826&end_coord=4221149	None	RM_type_I	2689372096, 2689372097, 2689372098
36_2687453585	36	E. coli Ecol_732	2687453585	Ga0133462_17	2687454385	2689372092	2689372104	4208826	4221149	12324	11	https://img.jgi.doe.gov/cgi-bin/mer/main.cgi?section=ScaffoldGraph&page=scaffoldGraph&scaffold_oid=2687454385&start_coord=4208826&end_coord=4221149	None	RM_type_IV	2689372095
37_2687453585	37	E. coli Ecol_732	2687453585	Ga0133462_17	2687454385	2689372136	2689372213	4254824	4327060	72237	76	https://img.jgi.doe.gov/cgi-bin/mer/main.cgi?section=ScaffoldGraph&page=scaffoldGraph&scaffold_oid=2687454385&start_coord=4254824&end_coord=4327060	Prophage	Mokosh_II	2689372137
37_2687453585	37	E. coli Ecol_732	2687453585	Ga0133462_17	2687454385	2689372136	2689372213	4254824	4327060	72237	76	https://img.jgi.doe.gov/cgi-bin/mer/main.cgi?section=ScaffoldGraph&page=scaffoldGraph&scaffold_oid=2687454385&start_coord=4254824&end_coord=4327060	Prophage	RM_type_II	2689372143, 2689372144, 2689372145
37_2687453585	37	E. coli Ecol_732	2687453585	Ga0133462_17	2687454385	2689372136	2689372213	4254824	4327060	72237	76	https://img.jgi.doe.gov/cgi-bin/mer/main.cgi?section=ScaffoldGraph&page=scaffoldGraph&scaffold_oid=2687454385&start_coord=4254824&end_coord=4327060	Prophage	RM_type_IV	2689372141, 2689372142
39_2687453585	39	E. coli Ecol_732	2687453585	Ga0133462_17	2687454385	2689372443	2689372451	4569602	4581602	12001	7	https://img.jgi.doe.gov/cgi-bin/mer/main.cgi?section=ScaffoldGraph&page=scaffoldGraph&scaffold_oid=2687454385&start_coord=4569602&end_coord=4581602	GInt	AVAST_IV	2689372446
cobU-22_down_2687453585	No	E. coli Ecol_732	2687453585	Ga0133462_17	2687454385	2689370711	2689370761	2802185	2846477	44293	49	https://img.jgi.doe.gov/cgi-bin/mer/main.cgi?section=ScaffoldGraph&page=scaffoldGraph&scaffold_oid=2687454385&start_coord=2802185&end_coord=2846477	Prophage	Lamassu_like	2689370755, 2689370756, 2689370757	Rearrangement between cobU (CP4-44) and 22_down
gntU-yhgN_2687453585	No	E. coli Ecol_732	2687453585	Ga0133462_17	2687454385	2689368259	2689368262	309216	312701	3486	2	https://img.jgi.doe.gov/cgi-bin/mer/main.cgi?section=ScaffoldGraph&page=scaffoldGraph&scaffold_oid=2687454385&start_coord=309216&end_coord=312701	None	PsyrTA	2689368260, 2689368261	gntU-yhgN
cobU-22_down_2687453585	No	E. coli Ecol_732	2687453585	Ga0133462_17	2687454385	2689370711	2689370761	2802185	2846477	44293	49	https://img.jgi.doe.gov/cgi-bin/mer/main.cgi?section=ScaffoldGraph&page=scaffoldGraph&scaffold_oid=2687454385&start_coord=2802185&end_coord=2846477	Prophage	Retron_IC	2689370759	Rearrangement between cobU (CP4-44) and 22_down
1_2687453589	1	E. coli sv. O157:H7 FRIK2455	2687453589	Ga0133468_11	2687454393	2689385991	2689386058	45770	100963	55194	66	https://img.jgi.doe.gov/cgi-bin/mer/main.cgi?section=ScaffoldGraph&page=scaffoldGraph&scaffold_oid=2687454393&start_coord=45770&end_coord=100963	P4	dCTPdeaminase	2689386054
7_2687453589	7	E. coli sv. O157:H7 FRIK2455	2687453589	Ga0133468_11	2687454393	2689387082	2689387093	1116234	1125790	9557	10	https://img.jgi.doe.gov/cgi-bin/mer/main.cgi?section=ScaffoldGraph&page=scaffoldGraph&scaffold_oid=2687454393&start_coord=1116234&end_coord=1125790	None	CRISPR_IE	2689387085, 2689387086, 2689387087, 2689387088, 2689387089, 2689387090, 2689387091, 2689387092
12_2687453589	12	E. coli sv. O157:H7 FRIK2455	2687453589	Ga0133468_11	2687454393	2689387836	2689387885	1876635	1908826	32192	48	https://img.jgi.doe.gov/cgi-bin/mer/main.cgi?section=ScaffoldGraph&page=scaffoldGraph&scaffold_oid=2687454393&start_coord=1876635&end_coord=1908826	Prophage	Retron_VI	2689387849, 2689387850
33_2687453589	33	E. coli sv. O157:H7 FRIK2455	2687453589	Ga0133468_11	2687454393	2689390540	2689390613	4439440	4490846	51407	72	https://img.jgi.doe.gov/cgi-bin/mer/main.cgi?section=ScaffoldGraph&page=scaffoldGraph&scaffold_oid=2687454393&start_coord=4439440&end_coord=4490846	P4	Lamassu_like	2689390551, 2689390552, 2689390553, 2689390554, 2689390555, 2689390556
33_2687453589	33	E. coli sv. O157:H7 FRIK2455	2687453589	Ga0133468_11	2687454393	2689390540	2689390613	4439440	4490846	51407	72	https://img.jgi.doe.gov/cgi-bin/mer/main.cgi?section=ScaffoldGraph&page=scaffoldGraph&scaffold_oid=2687454393&start_coord=4439440&end_coord=4490846	P4	PD-T4-3	2689390560
36_2687453589	36	E. coli sv. O157:H7 FRIK2455	2687453589	Ga0133468_11	2687454393	2689390938	2689390952	4839372	4853309	13938	13	https://img.jgi.doe.gov/cgi-bin/mer/main.cgi?section=ScaffoldGraph&page=scaffoldGraph&scaffold_oid=2687454393&start_coord=4839372&end_coord=4853309	None	RM_type_I	2689390941, 2689390942, 2689390943
37_2687453589	37	E. coli sv. O157:H7 FRIK2455	2687453589	Ga0133468_11	2687454393	2689390985	2689391016	4893401	4939595	46195	30	https://img.jgi.doe.gov/cgi-bin/mer/main.cgi?section=ScaffoldGraph&page=scaffoldGraph&scaffold_oid=2687454393&start_coord=4893401&end_coord=4939595	P4	Druantia_III	2689390991, 2689390992, 2689390993
37_2687453589	37	E. coli sv. O157:H7 FRIK2455	2687453589	Ga0133468_11	2687454393	2689390985	2689391016	4893401	4939595	46195	30	https://img.jgi.doe.gov/cgi-bin/mer/main.cgi?section=ScaffoldGraph&page=scaffoldGraph&scaffold_oid=2687454393&start_coord=4893401&end_coord=4939595	P4	RM_type_II	2689391011, 2689391012
37_2687453589	37	E. coli sv. O157:H7 FRIK2455	2687453589	Ga0133468_11	2687454393	2689390985	2689391016	4893401	4939595	46195	30	https://img.jgi.doe.gov/cgi-bin/mer/main.cgi?section=ScaffoldGraph&page=scaffoldGraph&scaffold_oid=2687454393&start_coord=4893401&end_coord=4939595	P4	RM_type_IIG	2689390989
37_2687453589	37	E. coli sv. O157:H7 FRIK2455	2687453589	Ga0133468_11	2687454393	2689390985	2689391016	4893401	4939595	46195	30	https://img.jgi.doe.gov/cgi-bin/mer/main.cgi?section=ScaffoldGraph&page=scaffoldGraph&scaffold_oid=2687454393&start_coord=4893401&end_coord=4939595	P4	Zorya_II	2689390994, 2689390995, 2689390996
gntU-yhgN_2687453589	No	E. coli sv. O157:H7 FRIK2455	2687453589	Ga0133468_11	2687454393	2689386321	2689386326	386440	389952	3513	4	https://img.jgi.doe.gov/cgi-bin/mer/main.cgi?section=ScaffoldGraph&page=scaffoldGraph&scaffold_oid=2687454393&start_coord=386440&end_coord=389952	None	PsyrTA	2689386322, 2689386323, 2689386324, 2689386325	gntU-yhgN
5_2687453623	5	E. coli CD306	2687453623	Ga0125286_11	2687454458	2689508775	2689508872	795991	892095	96105	96	https://img.jgi.doe.gov/cgi-bin/mer/main.cgi?section=ScaffoldGraph&page=scaffoldGraph&scaffold_oid=2687454458&start_coord=795991&end_coord=892095	Prophage	SanaTA	2689508791, 2689508792
22_2687453623	22	E. coli CD306	2687453623	Ga0125286_11	2687454458	2689510679	2689510712	2758850	2785313	26464	32	https://img.jgi.doe.gov/cgi-bin/mer/main.cgi?section=ScaffoldGraph&page=scaffoldGraph&scaffold_oid=2687454458&start_coord=2758850&end_coord=2785313	None	Lamassu_like	2689510706, 2689510707, 2689510708
22_2687453623	22	E. coli CD306	2687453623	Ga0125286_11	2687454458	2689510679	2689510712	2758850	2785313	26464	32	https://img.jgi.doe.gov/cgi-bin/mer/main.cgi?section=ScaffoldGraph&page=scaffoldGraph&scaffold_oid=2687454458&start_coord=2758850&end_coord=2785313	None	Retron_IC	2689510710
33_2687453623	33	E. coli CD306	2687453623	Ga0125286_11	2687454458	2689511834	2689511845	3883786	3895410	11625	10	https://img.jgi.doe.gov/cgi-bin/mer/main.cgi?section=ScaffoldGraph&page=scaffoldGraph&scaffold_oid=2687454458&start_coord=3883786&end_coord=3895410	None	AbiEii	2689511837, 2689511838
33_2687453623	33	E. coli CD306	2687453623	Ga0125286_11	2687454458	2689511834	2689511845	3883786	3895410	11625	10	https://img.jgi.doe.gov/cgi-bin/mer/main.cgi?section=ScaffoldGraph&page=scaffoldGraph&scaffold_oid=2687454458&start_coord=3883786&end_coord=3895410	None	RM_type_I	2689511839, 2689511840, 2689511841
36_2687453623	36	E. coli CD306	2687453623	Ga0125286_11	2687454458	2689512197	2689512209	4263658	4275981	12324	11	https://img.jgi.doe.gov/cgi-bin/mer/main.cgi?section=ScaffoldGraph&page=scaffoldGraph&scaffold_oid=2687454458&start_coord=4263658&end_coord=4275981	None	RM_type_I	2689512201, 2689512202, 2689512203
36_2687453623	36	E. coli CD306	2687453623	Ga0125286_11	2687454458	2689512197	2689512209	4263658	4275981	12324	11	https://img.jgi.doe.gov/cgi-bin/mer/main.cgi?section=ScaffoldGraph&page=scaffoldGraph&scaffold_oid=2687454458&start_coord=4263658&end_coord=4275981	None	RM_type_IV	2689512200
37_2687453623	37	E. coli CD306	2687453623	Ga0125286_11	2687454458	2689512241	2689512338	4309656	4402070	92415	96	https://img.jgi.doe.gov/cgi-bin/mer/main.cgi?section=ScaffoldGraph&page=scaffoldGraph&scaffold_oid=2687454458&start_coord=4309656&end_coord=4402070	None	Mokosh_II	2689512242
37_2687453623	37	E. coli CD306	2687453623	Ga0125286_11	2687454458	2689512241	2689512338	4309656	4402070	92415	96	https://img.jgi.doe.gov/cgi-bin/mer/main.cgi?section=ScaffoldGraph&page=scaffoldGraph&scaffold_oid=2687454458&start_coord=4309656&end_coord=4402070	None	RM_type_II	2689512268, 2689512269, 2689512270
37_2687453623	37	E. coli CD306	2687453623	Ga0125286_11	2687454458	2689512241	2689512338	4309656	4402070	92415	96	https://img.jgi.doe.gov/cgi-bin/mer/main.cgi?section=ScaffoldGraph&page=scaffoldGraph&scaffold_oid=2687454458&start_coord=4309656&end_coord=4402070	None	RM_type_IV	2689512266, 2689512267
gntU-yhgN_2687453623	No	E. coli CD306	2687453623	Ga0125286_11	2687454458	2689508282	2689508285	308545	312030	3486	2	https://img.jgi.doe.gov/cgi-bin/mer/main.cgi?section=ScaffoldGraph&page=scaffoldGraph&scaffold_oid=2687454458&start_coord=308545&end_coord=312030	None	PsyrTA	2689508283, 2689508284	gntU-yhgN
29_2690315697	29	E. coli B C2566	2690315697	Ga0125202_11	2690318887	2690762974	2690763006	2858464	2879424	20961	31	https://img.jgi.doe.gov/cgi-bin/mer/main.cgi?section=ScaffoldGraph&page=scaffoldGraph&scaffold_oid=2690318887&start_coord=2858464&end_coord=2879424	Prophage	Retron_II	2690762994, 2690762996
rpsT-37_up_2690315697	No	E. coli B C2566	2690315697	Ga0125202_11	2690318887	2690763811	2690763826	3699545	3711784	12240	14	https://img.jgi.doe.gov/cgi-bin/mer/main.cgi?section=ScaffoldGraph&page=scaffoldGraph&scaffold_oid=2690318887&start_coord=3699545&end_coord=3711784	None	Mokosh_II	2690763825	Rearrangement between rpsT and 37_up
1_2718217709	1	E. coli FORC_031	2718217709	Ga0175304_15	2718227810	2718559022	2718559070	44760	89268	44509	47	https://img.jgi.doe.gov/cgi-bin/mer/main.cgi?section=ScaffoldGraph&page=scaffoldGraph&scaffold_oid=2718227810&start_coord=44760&end_coord=89268	None	Kiwa	2718559051, 2718559052, 2718559056, 2718559057
1_2718217709	1	E. coli FORC_031	2718217709	Ga0175304_15	2718227810	2718559022	2718559070	44760	89268	44509	47	https://img.jgi.doe.gov/cgi-bin/mer/main.cgi?section=ScaffoldGraph&page=scaffoldGraph&scaffold_oid=2718227810&start_coord=44760&end_coord=89268	None	RM_type_I	2718559058, 2718559059, 2718559060
5_2718217709	5	E. coli FORC_031	2718217709	Ga0175304_15	2718227810	2718559814	2718559859	825635	866833	41199	44	https://img.jgi.doe.gov/cgi-bin/mer/main.cgi?section=ScaffoldGraph&page=scaffoldGraph&scaffold_oid=2718227810&start_coord=825635&end_coord=866833	IME	Menshen	2718559853, 2718559854, 2718559855
7_2718217709	7	E. coli FORC_031	2718217709	Ga0175304_15	2718227810	2718560060	2718560070	1086510	1097016	10507	9	https://img.jgi.doe.gov/cgi-bin/mer/main.cgi?section=ScaffoldGraph&page=scaffoldGraph&scaffold_oid=2718227810&start_coord=1086510&end_coord=1097016	None	CRISPR_IE	2718560062, 2718560063, 2718560064, 2718560065, 2718560066, 2718560067, 2718560068, 2718560069
18_2718217709	18	E. coli FORC_031	2718217709	Ga0175304_15	2718227810	2718560984	2718561048	2008543	2062521	53979	63	https://img.jgi.doe.gov/cgi-bin/mer/main.cgi?section=ScaffoldGraph&page=scaffoldGraph&scaffold_oid=2718227810&start_coord=2008543&end_coord=2062521	Prophage	Gao_Hhe	2718561042
33_2718217709	33	E. coli FORC_031	2718217709	Ga0175304_15	2718227810	2718562646	2718562700	3682307	3730809	48503	53	https://img.jgi.doe.gov/cgi-bin/mer/main.cgi?section=ScaffoldGraph&page=scaffoldGraph&scaffold_oid=2718227810&start_coord=3682307&end_coord=3730809	Prophage	AVAST_II	2718562676
33_2718217709	33	E. coli FORC_031	2718217709	Ga0175304_15	2718227810	2718562646	2718562700	3682307	3730809	48503	53	https://img.jgi.doe.gov/cgi-bin/mer/main.cgi?section=ScaffoldGraph&page=scaffoldGraph&scaffold_oid=2718227810&start_coord=3682307&end_coord=3730809	Prophage	PD-T4-3	2718562668
37_2718217709	37	E. coli FORC_031	2718217709	Ga0175304_15	2718227810	2718563085	2718563175	4125372	4209593	84222	89	https://img.jgi.doe.gov/cgi-bin/mer/main.cgi?section=ScaffoldGraph&page=scaffoldGraph&scaffold_oid=2718227810&start_coord=4125372&end_coord=4209593	Prophage	Rst_RT-Tm	2718563161, 2718563162
rspB-ydfJ_2718217709	No	E. coli FORC_031	2718217709	Ga0175304_15	2718227810	2718561397	2718561416	2402864	2415414	12551	18	https://img.jgi.doe.gov/cgi-bin/mer/main.cgi?section=ScaffoldGraph&page=scaffoldGraph&scaffold_oid=2718227810&start_coord=2402864&end_coord=2415414	None	AbiH	2718561407	rspB-ydfJ (Qin)
7_2718217710	7	E. coli sv. O157:H7 3384	2718217710	Ga0175306_12	2718227812	2718564925	2718564936	1063966	1073522	9557	10	https://img.jgi.doe.gov/cgi-bin/mer/main.cgi?section=ScaffoldGraph&page=scaffoldGraph&scaffold_oid=2718227812&start_coord=1063966&end_coord=1073522	None	CRISPR_IE	2718564928, 2718564929, 2718564930, 2718564931, 2718564932, 2718564933, 2718564934, 2718564935
21_2718217710	21	E. coli sv. O157:H7 3384	2718217710	Ga0175306_12	2718227812	2718566595	2718566662	2676710	2727998	51289	66	https://img.jgi.doe.gov/cgi-bin/mer/main.cgi?section=ScaffoldGraph&page=scaffoldGraph&scaffold_oid=2718227812&start_coord=2676710&end_coord=2727998	Prophage	RM_type_II	2718566637, 2718566639
33_2718217710	33	E. coli sv. O157:H7 3384	2718217710	Ga0175306_12	2718227812	2718568288	2718568323	4325593	4349382	23790	34	https://img.jgi.doe.gov/cgi-bin/mer/main.cgi?section=ScaffoldGraph&page=scaffoldGraph&scaffold_oid=2718227812&start_coord=4325593&end_coord=4349382	None	Lamassu_like	2718568299, 2718568300, 2718568301, 2718568302, 2718568303, 2718568304
33_2718217710	33	E. coli sv. O157:H7 3384	2718217710	Ga0175306_12	2718227812	2718568288	2718568323	4325593	4349382	23790	34	https://img.jgi.doe.gov/cgi-bin/mer/main.cgi?section=ScaffoldGraph&page=scaffoldGraph&scaffold_oid=2718227812&start_coord=4325593&end_coord=4349382	None	PD-T4-3	2718568308
36_2718217710	36	E. coli sv. O157:H7 3384	2718217710	Ga0175306_12	2718227812	2718568651	2718568665	4702134	4716072	13939	13	https://img.jgi.doe.gov/cgi-bin/mer/main.cgi?section=ScaffoldGraph&page=scaffoldGraph&scaffold_oid=2718227812&start_coord=4702134&end_coord=4716072	None	RM_type_I	2718568654, 2718568655, 2718568656
37_2718217710	37	E. coli sv. O157:H7 3384	2718217710	Ga0175306_12	2718227812	2718568697	2718568723	4756179	4800898	44720	25	https://img.jgi.doe.gov/cgi-bin/mer/main.cgi?section=ScaffoldGraph&page=scaffoldGraph&scaffold_oid=2718227812&start_coord=4756179&end_coord=4800898	None	Druantia_III	2718568703, 2718568704
37_2718217710	37	E. coli sv. O157:H7 3384	2718217710	Ga0175306_12	2718227812	2718568697	2718568723	4756179	4800898	44720	25	https://img.jgi.doe.gov/cgi-bin/mer/main.cgi?section=ScaffoldGraph&page=scaffoldGraph&scaffold_oid=2718227812&start_coord=4756179&end_coord=4800898	None	RM_type_IIG	2718568701
37_2718217710	37	E. coli sv. O157:H7 3384	2718217710	Ga0175306_12	2718227812	2718568697	2718568723	4756179	4800898	44720	25	https://img.jgi.doe.gov/cgi-bin/mer/main.cgi?section=ScaffoldGraph&page=scaffoldGraph&scaffold_oid=2718227812&start_coord=4756179&end_coord=4800898	None	Zorya_II	2718568705, 2718568706, 2718568707
gntU-yhgN_2718217710	No	E. coli sv. O157:H7 3384	2718217710	Ga0175306_12	2718227812	2718564225	2718564230	375374	378886	3513	4	https://img.jgi.doe.gov/cgi-bin/mer/main.cgi?section=ScaffoldGraph&page=scaffoldGraph&scaffold_oid=2718227812&start_coord=375374&end_coord=378886	None	PsyrTA	2718564226, 2718564227, 2718564228, 2718564229	gntU-yhgN
25_2718217713	25	E. coli C10	2718217713	Ga0175301_11	2718227815	2718583025	2718583112	2968202	3071258	103057	86	https://img.jgi.doe.gov/cgi-bin/mer/main.cgi?section=ScaffoldGraph&page=scaffoldGraph&scaffold_oid=2718227815&start_coord=2968202&end_coord=3071258	None	RM_type_I	2718583042, 2718583043, 2718583044
33_2718217713	33	E. coli C10	2718217713	Ga0175301_11	2718227815	2718583808	2718583882	3824532	3892338	67807	73	https://img.jgi.doe.gov/cgi-bin/mer/main.cgi?section=ScaffoldGraph&page=scaffoldGraph&scaffold_oid=2718227815&start_coord=3824532&end_coord=3892338	None	ShosTA	2718583869, 2718583870, 2718583873
37_2718217713	37	E. coli C10	2718217713	Ga0175301_11	2718227815	2718584253	2718584332	4288832	4370125	81294	78	https://img.jgi.doe.gov/cgi-bin/mer/main.cgi?section=ScaffoldGraph&page=scaffoldGraph&scaffold_oid=2718227815&start_coord=4288832&end_coord=4370125	IME	dCTPdeaminase	2718584288
37_2718217713	37	E. coli C10	2718217713	Ga0175301_11	2718227815	2718584253	2718584332	4288832	4370125	81294	78	https://img.jgi.doe.gov/cgi-bin/mer/main.cgi?section=ScaffoldGraph&page=scaffoldGraph&scaffold_oid=2718227815&start_coord=4288832&end_coord=4370125	IME	RM_type_IV	2718584325
37_2718217713	37	E. coli C10	2718217713	Ga0175301_11	2718227815	2718584253	2718584332	4288832	4370125	81294	78	https://img.jgi.doe.gov/cgi-bin/mer/main.cgi?section=ScaffoldGraph&page=scaffoldGraph&scaffold_oid=2718227815&start_coord=4288832&end_coord=4370125	IME	Ssp	2718584263, 2718584264, 2718584265, 2718584266, 2718584267, 2718584268
37_2718217713	37	E. coli C10	2718217713	Ga0175301_11	2718227815	2718584253	2718584332	4288832	4370125	81294	78	https://img.jgi.doe.gov/cgi-bin/mer/main.cgi?section=ScaffoldGraph&page=scaffoldGraph&scaffold_oid=2718227815&start_coord=4288832&end_coord=4370125	IME	Wadjet_III	2718584256, 2718584257, 2718584259
40_2718217713	40	E. coli C10	2718217713	Ga0175301_11	2718227815	2718584699	2718584741	4759054	4791616	32563	41	https://img.jgi.doe.gov/cgi-bin/mer/main.cgi?section=ScaffoldGraph&page=scaffoldGraph&scaffold_oid=2718227815&start_coord=4759054&end_coord=4791616	Prophage	RM_type_II	2718584730, 2718584729
5_2718217714	5	E. coli H3	2718217714	Ga0175302_11	2718227816	2718585707	2718585715	753315	765383	12069	7	https://img.jgi.doe.gov/cgi-bin/mer/main.cgi?section=ScaffoldGraph&page=scaffoldGraph&scaffold_oid=2718227816&start_coord=753315&end_coord=765383	None	Mokosh_II	2718585712
7_2718217714	7	E. coli H3	2718217714	Ga0175302_11	2718227816	2718585967	2718585978	1023364	1033349	9986	10	https://img.jgi.doe.gov/cgi-bin/mer/main.cgi?section=ScaffoldGraph&page=scaffoldGraph&scaffold_oid=2718227816&start_coord=1023364&end_coord=1033349	None	CRISPR_IE	2718585970, 2718585971, 2718585972, 2718585973, 2718585974, 2718585975, 2718585976, 2718585977
18_2718217714	18	E. coli H3	2718217714	Ga0175302_11	2718227816	2718586768	2718586820	1863720	1901506	37787	51	https://img.jgi.doe.gov/cgi-bin/mer/main.cgi?section=ScaffoldGraph&page=scaffoldGraph&scaffold_oid=2718227816&start_coord=1863720&end_coord=1901506	Prophage	Thoeris_I	2718586774, 2718586775
20_2718217714	20	E. coli H3	2718217714	Ga0175302_11	2718227816	2718587223	2718587236	2298151	2310630	12480	12	https://img.jgi.doe.gov/cgi-bin/mer/main.cgi?section=ScaffoldGraph&page=scaffoldGraph&scaffold_oid=2718227816&start_coord=2298151&end_coord=2310630	GInt	CBASS_III	2718587231, 2718587232, 2718587233, 2718587234
33_2718217714	33	E. coli H3	2718217714	Ga0175302_11	2718227816	2718588434	2718588446	3569914	3578834	8921	11	https://img.jgi.doe.gov/cgi-bin/mer/main.cgi?section=ScaffoldGraph&page=scaffoldGraph&scaffold_oid=2718227816&start_coord=3569914&end_coord=3578834	P4	DRT_VIII	2718588442, 2718588443
36_2718217714	36	E. coli H3	2718217714	Ga0175302_11	2718227816	2718588806	2718588819	3954938	3968300	13363	12	https://img.jgi.doe.gov/cgi-bin/mer/main.cgi?section=ScaffoldGraph&page=scaffoldGraph&scaffold_oid=2718227816&start_coord=3954938&end_coord=3968300	None	RM_type_I	2718588809, 2718588810, 2718588811
36_2718217714	36	E. coli H3	2718217714	Ga0175302_11	2718227816	2718588806	2718588819	3954938	3968300	13363	12	https://img.jgi.doe.gov/cgi-bin/mer/main.cgi?section=ScaffoldGraph&page=scaffoldGraph&scaffold_oid=2718227816&start_coord=3954938&end_coord=3968300	None	RM_type_IV	2718588814
7_2718217715	7	E. coli sv. O157:H7 2159	2718217715	Ga0175305_11	2718227818	2718590569	2718590577	1062603	1069005	6403	7	https://img.jgi.doe.gov/cgi-bin/mer/main.cgi?section=ScaffoldGraph&page=scaffoldGraph&scaffold_oid=2718227818&start_coord=1062603&end_coord=1069005	None	CRISPR_IE	2718590570, 2718590571, 2718590572, 2718590573, 2718590574, 2718590575, 2718590576
33_2718217715	33	E. coli sv. O157:H7 2159	2718217715	Ga0175305_11	2718227818	2718593901	2718593939	4286008	4314017	28010	37	https://img.jgi.doe.gov/cgi-bin/mer/main.cgi?section=ScaffoldGraph&page=scaffoldGraph&scaffold_oid=2718227818&start_coord=4286008&end_coord=4314017	P4	Lamassu_like	2718593913, 2718593914, 2718593915, 2718593916, 2718593917, 2718593921
33_2718217715	33	E. coli sv. O157:H7 2159	2718217715	Ga0175305_11	2718227818	2718593901	2718593939	4286008	4314017	28010	37	https://img.jgi.doe.gov/cgi-bin/mer/main.cgi?section=ScaffoldGraph&page=scaffoldGraph&scaffold_oid=2718227818&start_coord=4286008&end_coord=4314017	P4	RM_type_II	2718593936, 2718593937
36_2718217715	36	E. coli sv. O157:H7 2159	2718217715	Ga0175305_11	2718227818	2718594271	2718594285	4669336	4683274	13939	13	https://img.jgi.doe.gov/cgi-bin/mer/main.cgi?section=ScaffoldGraph&page=scaffoldGraph&scaffold_oid=2718227818&start_coord=4669336&end_coord=4683274	None	RM_type_I	2718594274, 2718594275, 2718594276
37_2718217715	37	E. coli sv. O157:H7 2159	2718217715	Ga0175305_11	2718227818	2718594317	2718594340	4723358	4766743	43386	22	https://img.jgi.doe.gov/cgi-bin/mer/main.cgi?section=ScaffoldGraph&page=scaffoldGraph&scaffold_oid=2718227818&start_coord=4723358&end_coord=4766743	None	Druantia_III	2718594323, 2718594324
37_2718217715	37	E. coli sv. O157:H7 2159	2718217715	Ga0175305_11	2718227818	2718594317	2718594340	4723358	4766743	43386	22	https://img.jgi.doe.gov/cgi-bin/mer/main.cgi?section=ScaffoldGraph&page=scaffoldGraph&scaffold_oid=2718227818&start_coord=4723358&end_coord=4766743	None	RM_type_IIG	2718594321
37_2718217715	37	E. coli sv. O157:H7 2159	2718217715	Ga0175305_11	2718227818	2718594317	2718594340	4723358	4766743	43386	22	https://img.jgi.doe.gov/cgi-bin/mer/main.cgi?section=ScaffoldGraph&page=scaffoldGraph&scaffold_oid=2718227818&start_coord=4723358&end_coord=4766743	None	Zorya_II	2718594325, 2718594326, 2718594327
gntU-yhgN_2718217715	No	E. coli sv. O157:H7 2159	2718217715	Ga0175305_11	2718227818	2718589872	2718589877	375372	378884	3513	4	https://img.jgi.doe.gov/cgi-bin/mer/main.cgi?section=ScaffoldGraph&page=scaffoldGraph&scaffold_oid=2718227818&start_coord=375372&end_coord=378884	None	PsyrTA	2718589873, 2718589874, 2718589875, 2718589876	gntU-yhgN
5_2718217716	5	E. coli M1	2718217716	Ga0175303_13	2718227822	2718596031	2718596095	771875	834674	62800	63	https://img.jgi.doe.gov/cgi-bin/mer/main.cgi?section=ScaffoldGraph&page=scaffoldGraph&scaffold_oid=2718227822&start_coord=771875&end_coord=834674	Prophage	PD-Lambda-1	2718596083
5_2718217716	5	E. coli M1	2718217716	Ga0175303_13	2718227822	2718596031	2718596095	771875	834674	62800	63	https://img.jgi.doe.gov/cgi-bin/mer/main.cgi?section=ScaffoldGraph&page=scaffoldGraph&scaffold_oid=2718227822&start_coord=771875&end_coord=834674	Prophage	RosmerTA	2718596091, 2718596092
7_2718217716	7	E. coli M1	2718217716	Ga0175303_13	2718227822	2718596335	2718596347	1084900	1095718	10819	11	https://img.jgi.doe.gov/cgi-bin/mer/main.cgi?section=ScaffoldGraph&page=scaffoldGraph&scaffold_oid=2718227822&start_coord=1084900&end_coord=1095718	None	CRISPR_IE	2718596338, 2718596339, 2718596340, 2718596341, 2718596342, 2718596343, 2718596344, 2718596345
21_2718217716	21	E. coli M1	2718217716	Ga0175303_13	2718227822	2718597767	2718597827	2552296	2602954	50659	59	https://img.jgi.doe.gov/cgi-bin/mer/main.cgi?section=ScaffoldGraph&page=scaffoldGraph&scaffold_oid=2718227822&start_coord=2552296&end_coord=2602954	Prophage	Gao_Iet	2718597806, 2718597807
37_2718217716	37	E. coli M1	2718217716	Ga0175303_13	2718227822	2718599393	2718599403	4205592	4215858	10267	9	https://img.jgi.doe.gov/cgi-bin/mer/main.cgi?section=ScaffoldGraph&page=scaffoldGraph&scaffold_oid=2718227822&start_coord=4205592&end_coord=4215858	None	RM_type_I	2718599399, 2718599400, 2718599401
37_2718217716	37	E. coli M1	2718217716	Ga0175303_13	2718227822	2718599393	2718599403	4205592	4215858	10267	9	https://img.jgi.doe.gov/cgi-bin/mer/main.cgi?section=ScaffoldGraph&page=scaffoldGraph&scaffold_oid=2718227822&start_coord=4205592&end_coord=4215858	None	RM_type_IV	2718599394
37_2718217716	37	E. coli M1	2718217716	Ga0175303_13	2718227822	2718599393	2718599403	4205592	4215858	10267	9	https://img.jgi.doe.gov/cgi-bin/mer/main.cgi?section=ScaffoldGraph&page=scaffoldGraph&scaffold_oid=2718227822&start_coord=4205592&end_coord=4215858	None	SanaTA	2718599396, 2718599397
38_2718217716	38	E. coli M1	2718217716	Ga0175303_13	2718227822	2718599537	2718599620	4351240	4438152	86913	82	https://img.jgi.doe.gov/cgi-bin/mer/main.cgi?section=ScaffoldGraph&page=scaffoldGraph&scaffold_oid=2718227822&start_coord=4351240&end_coord=4438152	Prophage	Kiwa	2718599578, 2718599579
potB-potC_2718217716	No	E. coli M1	2718217716	Ga0175303_13	2718227822	2718598047	2718598104	2819513	2867717	48205	56	https://img.jgi.doe.gov/cgi-bin/mer/main.cgi?section=ScaffoldGraph&page=scaffoldGraph&scaffold_oid=2718227822&start_coord=2819513&end_coord=2867717	Prophage	PD-Lambda-6	2718598092	potB-potC
25_2718217785	25	E. coli C11	2718217785	Ga0174959_11	2718227950	2718833357	2718833443	2968713	3072445	103733	85	https://img.jgi.doe.gov/cgi-bin/mer/main.cgi?section=ScaffoldGraph&page=scaffoldGraph&scaffold_oid=2718227950&start_coord=2968713&end_coord=3072445	None	RM_type_I	2718833373, 2718833374, 2718833375
33_2718217785	33	E. coli C11	2718217785	Ga0174959_11	2718227950	2718834494	2718834567	4217700	4285519	67820	72	https://img.jgi.doe.gov/cgi-bin/mer/main.cgi?section=ScaffoldGraph&page=scaffoldGraph&scaffold_oid=2718227950&start_coord=4217700&end_coord=4285519	None	ShosTA	2718834554, 2718834555, 2718834558
37_2718217785	37	E. coli C11	2718217785	Ga0174959_11	2718227950	2718834939	2718835018	4681714	4763007	81294	78	https://img.jgi.doe.gov/cgi-bin/mer/main.cgi?section=ScaffoldGraph&page=scaffoldGraph&scaffold_oid=2718227950&start_coord=4681714&end_coord=4763007	IME	dCTPdeaminase	2718834974
37_2718217785	37	E. coli C11	2718217785	Ga0174959_11	2718227950	2718834939	2718835018	4681714	4763007	81294	78	https://img.jgi.doe.gov/cgi-bin/mer/main.cgi?section=ScaffoldGraph&page=scaffoldGraph&scaffold_oid=2718227950&start_coord=4681714&end_coord=4763007	IME	RM_type_IV	2718835011
37_2718217785	37	E. coli C11	2718217785	Ga0174959_11	2718227950	2718834939	2718835018	4681714	4763007	81294	78	https://img.jgi.doe.gov/cgi-bin/mer/main.cgi?section=ScaffoldGraph&page=scaffoldGraph&scaffold_oid=2718227950&start_coord=4681714&end_coord=4763007	IME	Ssp	2718834949, 2718834950, 2718834951, 2718834952, 2718834953, 2718834954
37_2718217785	37	E. coli C11	2718217785	Ga0174959_11	2718227950	2718834939	2718835018	4681714	4763007	81294	78	https://img.jgi.doe.gov/cgi-bin/mer/main.cgi?section=ScaffoldGraph&page=scaffoldGraph&scaffold_oid=2718227950&start_coord=4681714&end_coord=4763007	IME	Wadjet_III	2718834942, 2718834943, 2718834945
40_2718217785	40	E. coli C11	2718217785	Ga0174959_11	2718227950	2718835385	2718835428	5151934	5184496	32563	42	https://img.jgi.doe.gov/cgi-bin/mer/main.cgi?section=ScaffoldGraph&page=scaffoldGraph&scaffold_oid=2718227950&start_coord=5151934&end_coord=5184496	Prophage	RM_type_II	2718835417, 2718835416
7_2718217787	7	E. coli sv. O157:H7 10671	2718217787	Ga0174958_12	2718227953	2718838894	2718838905	1062527	1072083	9557	10	https://img.jgi.doe.gov/cgi-bin/mer/main.cgi?section=ScaffoldGraph&page=scaffoldGraph&scaffold_oid=2718227953&start_coord=1062527&end_coord=1072083	None	CRISPR_IE	2718838897, 2718838898, 2718838899, 2718838900, 2718838901, 2718838902, 2718838903, 2718838904
33_2718217787	33	E. coli sv. O157:H7 10671	2718217787	Ga0174958_12	2718227953	2718842243	2718842278	4312641	4336428	23788	34	https://img.jgi.doe.gov/cgi-bin/mer/main.cgi?section=ScaffoldGraph&page=scaffoldGraph&scaffold_oid=2718227953&start_coord=4312641&end_coord=4336428	None	Lamassu_like	2718842254, 2718842255, 2718842256, 2718842257, 2718842258, 2718842259
33_2718217787	33	E. coli sv. O157:H7 10671	2718217787	Ga0174958_12	2718227953	2718842243	2718842278	4312641	4336428	23788	34	https://img.jgi.doe.gov/cgi-bin/mer/main.cgi?section=ScaffoldGraph&page=scaffoldGraph&scaffold_oid=2718227953&start_coord=4312641&end_coord=4336428	None	PD-T4-3	2718842263
36_2718217787	36	E. coli sv. O157:H7 10671	2718217787	Ga0174958_12	2718227953	2718842609	2718842623	4691717	4705655	13939	13	https://img.jgi.doe.gov/cgi-bin/mer/main.cgi?section=ScaffoldGraph&page=scaffoldGraph&scaffold_oid=2718227953&start_coord=4691717&end_coord=4705655	None	RM_type_I	2718842612, 2718842613, 2718842614
37_2718217787	37	E. coli sv. O157:H7 10671	2718217787	Ga0174958_12	2718227953	2718842656	2718842671	4745756	4780239	34484	14	https://img.jgi.doe.gov/cgi-bin/mer/main.cgi?section=ScaffoldGraph&page=scaffoldGraph&scaffold_oid=2718227953&start_coord=4745756&end_coord=4780239	None	Druantia_III	2718842662, 2718842663
37_2718217787	37	E. coli sv. O157:H7 10671	2718217787	Ga0174958_12	2718227953	2718842656	2718842671	4745756	4780239	34484	14	https://img.jgi.doe.gov/cgi-bin/mer/main.cgi?section=ScaffoldGraph&page=scaffoldGraph&scaffold_oid=2718227953&start_coord=4745756&end_coord=4780239	None	RM_type_IIG	2718842660
37_2718217787	37	E. coli sv. O157:H7 10671	2718217787	Ga0174958_12	2718227953	2718842656	2718842671	4745756	4780239	34484	14	https://img.jgi.doe.gov/cgi-bin/mer/main.cgi?section=ScaffoldGraph&page=scaffoldGraph&scaffold_oid=2718227953&start_coord=4745756&end_coord=4780239	None	Zorya_II	2718842664, 2718842665, 2718842666
gntU-yhgN_2718217787	No	E. coli sv. O157:H7 10671	2718217787	Ga0174958_12	2718227953	2718838197	2718838202	375359	378871	3513	4	https://img.jgi.doe.gov/cgi-bin/mer/main.cgi?section=ScaffoldGraph&page=scaffoldGraph&scaffold_oid=2718227953&start_coord=375359&end_coord=378871	None	PsyrTA	2718838198, 2718838199, 2718838200, 2718838201	gntU-yhgN
7_2718217789	7	E. coli sv. O157:H7 9000	2718217789	Ga0174957_12	2718227956	2718848853	2718848864	1069987	1079543	9557	10	https://img.jgi.doe.gov/cgi-bin/mer/main.cgi?section=ScaffoldGraph&page=scaffoldGraph&scaffold_oid=2718227956&start_coord=1069987&end_coord=1079543	None	CRISPR_IE	2718848856, 2718848857, 2718848858, 2718848859, 2718848860, 2718848861, 2718848862, 2718848863
33_2718217789	33	E. coli sv. O157:H7 9000	2718217789	Ga0174957_12	2718227956	2718852306	2718852344	4387676	4412779	25104	37	https://img.jgi.doe.gov/cgi-bin/mer/main.cgi?section=ScaffoldGraph&page=scaffoldGraph&scaffold_oid=2718227956&start_coord=4387676&end_coord=4412779	None	Lamassu_like	2718852317, 2718852318, 2718852319, 2718852320, 2718852321, 2718852322
33_2718217789	33	E. coli sv. O157:H7 9000	2718217789	Ga0174957_12	2718227956	2718852306	2718852344	4387676	4412779	25104	37	https://img.jgi.doe.gov/cgi-bin/mer/main.cgi?section=ScaffoldGraph&page=scaffoldGraph&scaffold_oid=2718227956&start_coord=4387676&end_coord=4412779	None	PD-T4-3	2718852326
36_2718217789	36	E. coli sv. O157:H7 9000	2718217789	Ga0174957_12	2718227956	2718852674	2718852688	4768084	4782022	13939	13	https://img.jgi.doe.gov/cgi-bin/mer/main.cgi?section=ScaffoldGraph&page=scaffoldGraph&scaffold_oid=2718227956&start_coord=4768084&end_coord=4782022	None	RM_type_I	2718852677, 2718852678, 2718852679
37_2718217789	37	E. coli sv. O157:H7 9000	2718217789	Ga0174957_12	2718227956	2718852723	2718852748	4824579	4867984	43406	24	https://img.jgi.doe.gov/cgi-bin/mer/main.cgi?section=ScaffoldGraph&page=scaffoldGraph&scaffold_oid=2718227956&start_coord=4824579&end_coord=4867984	None	Druantia_III	2718852729, 2718852730
37_2718217789	37	E. coli sv. O157:H7 9000	2718217789	Ga0174957_12	2718227956	2718852723	2718852748	4824579	4867984	43406	24	https://img.jgi.doe.gov/cgi-bin/mer/main.cgi?section=ScaffoldGraph&page=scaffoldGraph&scaffold_oid=2718227956&start_coord=4824579&end_coord=4867984	None	RM_type_IIG	2718852727
37_2718217789	37	E. coli sv. O157:H7 9000	2718217789	Ga0174957_12	2718227956	2718852723	2718852748	4824579	4867984	43406	24	https://img.jgi.doe.gov/cgi-bin/mer/main.cgi?section=ScaffoldGraph&page=scaffoldGraph&scaffold_oid=2718227956&start_coord=4824579&end_coord=4867984	None	Zorya_II	2718852731, 2718852732, 2718852733
gntU-yhgN_2718217789	No	E. coli sv. O157:H7 9000	2718217789	Ga0174957_12	2718227956	2718848153	2718848158	381396	384908	3513	4	https://img.jgi.doe.gov/cgi-bin/mer/main.cgi?section=ScaffoldGraph&page=scaffoldGraph&scaffold_oid=2718227956&start_coord=381396&end_coord=384908	None	PsyrTA	2718848154, 2718848155, 2718848156, 2718848157	gntU-yhgN
rspB-ydfJ_2718217789	No	E. coli sv. O157:H7 9000	2718217789	Ga0174957_12	2718227956	2718850412	2718850608	2538994	2681131	142138	195	https://img.jgi.doe.gov/cgi-bin/mer/main.cgi?section=ScaffoldGraph&page=scaffoldGraph&scaffold_oid=2718227956&start_coord=2538994&end_coord=2681131	Prophage	RM_type_II	2718850570, 2718850571, 2718850576	rspB-ydfJ (Qin) (ynfA-ydfJ with deletion)
7_2718217795	7	E. coli MRSN346647	2718217795	Ga0174797_13	2718227968	2718867250	2718867261	1084072	1094184	10113	10	https://img.jgi.doe.gov/cgi-bin/mer/main.cgi?section=ScaffoldGraph&page=scaffoldGraph&scaffold_oid=2718227968&start_coord=1084072&end_coord=1094184	None	CRISPR_IE	2718867253, 2718867254, 2718867255, 2718867256, 2718867257, 2718867258, 2718867259, 2718867260
33_2718217795	33	E. coli MRSN346647	2718217795	Ga0174797_13	2718227968	2718870015	2718870023	3919799	3926818	7020	7	https://img.jgi.doe.gov/cgi-bin/mer/main.cgi?section=ScaffoldGraph&page=scaffoldGraph&scaffold_oid=2718227968&start_coord=3919799&end_coord=3926818	None	AbiEii	2718870016, 2718870017
37_2718217795	37	E. coli MRSN346647	2718217795	Ga0174797_13	2718227968	2718870385	2718870464	4311467	4398173	86707	78	https://img.jgi.doe.gov/cgi-bin/mer/main.cgi?section=ScaffoldGraph&page=scaffoldGraph&scaffold_oid=2718227968&start_coord=4311467&end_coord=4398173	None	Druantia_III	2718870392, 2718870393
37_2718217795	37	E. coli MRSN346647	2718217795	Ga0174797_13	2718227968	2718870385	2718870464	4311467	4398173	86707	78	https://img.jgi.doe.gov/cgi-bin/mer/main.cgi?section=ScaffoldGraph&page=scaffoldGraph&scaffold_oid=2718227968&start_coord=4311467&end_coord=4398173	None	RM_type_IIG	2718870390
37_2718217795	37	E. coli MRSN346647	2718217795	Ga0174797_13	2718227968	2718870385	2718870464	4311467	4398173	86707	78	https://img.jgi.doe.gov/cgi-bin/mer/main.cgi?section=ScaffoldGraph&page=scaffoldGraph&scaffold_oid=2718227968&start_coord=4311467&end_coord=4398173	None	RM_type_IV	2718870399
37_2718217795	37	E. coli MRSN346647	2718217795	Ga0174797_13	2718227968	2718870385	2718870464	4311467	4398173	86707	78	https://img.jgi.doe.gov/cgi-bin/mer/main.cgi?section=ScaffoldGraph&page=scaffoldGraph&scaffold_oid=2718227968&start_coord=4311467&end_coord=4398173	None	Zorya_II	2718870394, 2718870395, 2718870396
gntU-yhgN_2718217795	No	E. coli MRSN346647	2718217795	Ga0174797_13	2718227968	2718866537	2718866540	358869	362353	3485	2	https://img.jgi.doe.gov/cgi-bin/mer/main.cgi?section=ScaffoldGraph&page=scaffoldGraph&scaffold_oid=2718227968&start_coord=358869&end_coord=362353	None	PsyrTA	2718866538, 2718866539	gntU-yhgN
rplS-yfiB_2718217795	No	E. coli MRSN346647	2718217795	Ga0174797_13	2718227968	2718867387	2718867430	1211702	1242574	30873	42	https://img.jgi.doe.gov/cgi-bin/mer/main.cgi?section=ScaffoldGraph&page=scaffoldGraph&scaffold_oid=2718227968&start_coord=1211702&end_coord=1242574	Prophage	Rst_3HP	2718867414, 2718867415, 2718867416	rplS-yfiB
7_2718217859	7	E. coli 08-00022	2718217859	Ga0175774_11	2718228076	2719083526	2719083541	1126022	1137295	11274	14	https://img.jgi.doe.gov/cgi-bin/mer/main.cgi?section=ScaffoldGraph&page=scaffoldGraph&scaffold_oid=2718228076&start_coord=1126022&end_coord=1137295	None	CRISPR_IE	2719083533, 2719083534, 2719083535, 2719083536, 2719083537, 2719083538, 2719083539, 2719083540
18_2718217859	18	E. coli 08-00022	2718217859	Ga0175774_11	2718228076	2719084465	2719084500	2084088	2123276	39189	34	https://img.jgi.doe.gov/cgi-bin/mer/main.cgi?section=ScaffoldGraph&page=scaffoldGraph&scaffold_oid=2718228076&start_coord=2084088&end_coord=2123276	None	Gao_Mza	2719084492, 2719084493, 2719084496, 2719084497, 2719084498, 2719084499
18_2718217859	18	E. coli 08-00022	2718217859	Ga0175774_11	2718228076	2719084465	2719084500	2084088	2123276	39189	34	https://img.jgi.doe.gov/cgi-bin/mer/main.cgi?section=ScaffoldGraph&page=scaffoldGraph&scaffold_oid=2718228076&start_coord=2084088&end_coord=2123276	None	RM_type_I	2719084484, 2719084485, 2719084487
18_2718217859	18	E. coli 08-00022	2718217859	Ga0175774_11	2718228076	2719084465	2719084500	2084088	2123276	39189	34	https://img.jgi.doe.gov/cgi-bin/mer/main.cgi?section=ScaffoldGraph&page=scaffoldGraph&scaffold_oid=2718228076&start_coord=2084088&end_coord=2123276	None	RM_type_IV	2719084491
29_2718217859	29	E. coli 08-00022	2718217859	Ga0175774_11	2718228076	2719085892	2719085939	3459893	3494657	34765	46	https://img.jgi.doe.gov/cgi-bin/mer/main.cgi?section=ScaffoldGraph&page=scaffoldGraph&scaffold_oid=2718228076&start_coord=3459893&end_coord=3494657	Prophage	Rst_3HP	2719085923, 2719085924, 2719085925
35_2718217859	35	E. coli 08-00022	2718217859	Ga0175774_11	2718228076	2719086839	2719086964	4427971	4516904	88934	124	https://img.jgi.doe.gov/cgi-bin/mer/main.cgi?section=ScaffoldGraph&page=scaffoldGraph&scaffold_oid=2718228076&start_coord=4427971&end_coord=4516904	Prophage	dCTPdeaminase	2719086962
36_2718217859	36	E. coli 08-00022	2718217859	Ga0175774_11	2718228076	2719086987	2719087003	4538359	4554152	15794	15	https://img.jgi.doe.gov/cgi-bin/mer/main.cgi?section=ScaffoldGraph&page=scaffoldGraph&scaffold_oid=2718228076&start_coord=4538359&end_coord=4554152	None	RM_type_I	2719086991, 2719086992, 2719086993
36_2718217859	36	E. coli 08-00022	2718217859	Ga0175774_11	2718228076	2719086987	2719087003	4538359	4554152	15794	15	https://img.jgi.doe.gov/cgi-bin/mer/main.cgi?section=ScaffoldGraph&page=scaffoldGraph&scaffold_oid=2718228076&start_coord=4538359&end_coord=4554152	None	RM_type_IV	2719086990
ygeR-yqe_2718217859	No	E. coli 08-00022	2718217859	Ga0175774_11	2718228076	2719083358	2719083423	974595	1016884	42290	64	https://img.jgi.doe.gov/cgi-bin/mer/main.cgi?section=ScaffoldGraph&page=scaffoldGraph&scaffold_oid=2718228076&start_coord=974595&end_coord=1016884	None	PD-T7-4	2719083360	ygeR-yqe, tRNA_Gly_CCC
7_2718217860	7	E. coli Co6114	2718217860	Ga0175779_18	2718228085	2719089352	2719089363	1098923	1108973	10051	10	https://img.jgi.doe.gov/cgi-bin/mer/main.cgi?section=ScaffoldGraph&page=scaffoldGraph&scaffold_oid=2718228085&start_coord=1098923&end_coord=1108973	None	CRISPR_IE	2719089355, 2719089356, 2719089357, 2719089358, 2719089359, 2719089360, 2719089361, 2719089362
13_2718217860	13	E. coli Co6114	2718217860	Ga0175779_18	2718228085	2719090130	2719090178	1896125	1961115	64991	47	https://img.jgi.doe.gov/cgi-bin/mer/main.cgi?section=ScaffoldGraph&page=scaffoldGraph&scaffold_oid=2718228085&start_coord=1896125&end_coord=1961115	ICE	Lamassu_like	2719090137, 2719090138, 2719090139
13_2718217860	13	E. coli Co6114	2718217860	Ga0175779_18	2718228085	2719090130	2719090178	1896125	1961115	64991	47	https://img.jgi.doe.gov/cgi-bin/mer/main.cgi?section=ScaffoldGraph&page=scaffoldGraph&scaffold_oid=2718228085&start_coord=1896125&end_coord=1961115	ICE	Retron_IB	2719090134, 2719090135
25_2718217860	25	E. coli Co6114	2718217860	Ga0175779_18	2718228085	2719091116	2719091180	2888465	2963255	74791	63	https://img.jgi.doe.gov/cgi-bin/mer/main.cgi?section=ScaffoldGraph&page=scaffoldGraph&scaffold_oid=2718228085&start_coord=2888465&end_coord=2963255	Prophage	DarTG	2719091140, 2719091141
25_2718217860	25	E. coli Co6114	2718217860	Ga0175779_18	2718228085	2719091116	2719091180	2888465	2963255	74791	63	https://img.jgi.doe.gov/cgi-bin/mer/main.cgi?section=ScaffoldGraph&page=scaffoldGraph&scaffold_oid=2718228085&start_coord=2888465&end_coord=2963255	Prophage	Mokosh_I	2719091172, 2719091173
25_2718217860	25	E. coli Co6114	2718217860	Ga0175779_18	2718228085	2719091116	2719091180	2888465	2963255	74791	63	https://img.jgi.doe.gov/cgi-bin/mer/main.cgi?section=ScaffoldGraph&page=scaffoldGraph&scaffold_oid=2718228085&start_coord=2888465&end_coord=2963255	Prophage	RM_type_I	2719091138, 2719091139, 2719091142
28_2718217860	28	E. coli Co6114	2718217860	Ga0175779_18	2718228085	2719091317	2719091325	3122250	3133194	10945	7	https://img.jgi.doe.gov/cgi-bin/mer/main.cgi?section=ScaffoldGraph&page=scaffoldGraph&scaffold_oid=2718228085&start_coord=3122250&end_coord=3133194	None	CRISPR_IF	2719091319, 2719091320, 2719091321, 2719091322, 2719091323, 2719091324
33_2718217860	33	E. coli Co6114	2718217860	Ga0175779_18	2718228085	2719091935	2719091988	3776970	3833340	56371	52	https://img.jgi.doe.gov/cgi-bin/mer/main.cgi?section=ScaffoldGraph&page=scaffoldGraph&scaffold_oid=2718228085&start_coord=3776970&end_coord=3833340	P4	DRT_III	2719091946, 2719091948
33_2718217860	33	E. coli Co6114	2718217860	Ga0175779_18	2718228085	2719091935	2719091988	3776970	3833340	56371	52	https://img.jgi.doe.gov/cgi-bin/mer/main.cgi?section=ScaffoldGraph&page=scaffoldGraph&scaffold_oid=2718228085&start_coord=3776970&end_coord=3833340	P4	RM_type_IIG	2719091965
37_2718217860	37	E. coli Co6114	2718217860	Ga0175779_18	2718228085	2719092353	2719092403	4227195	4271791	44597	49	https://img.jgi.doe.gov/cgi-bin/mer/main.cgi?section=ScaffoldGraph&page=scaffoldGraph&scaffold_oid=2718228085&start_coord=4227195&end_coord=4271791	None	Mokosh_II	2719092356
5_2718217862	5	E. coli Y5	2718217862	Ga0175775_11	2718228091	2719097128	2719097203	794631	858293	63663	74	https://img.jgi.doe.gov/cgi-bin/mer/main.cgi?section=ScaffoldGraph&page=scaffoldGraph&scaffold_oid=2718228091&start_coord=794631&end_coord=858293	None	CBASS_I	2719097185, 2719097186
5_2718217862	5	E. coli Y5	2718217862	Ga0175775_11	2718228091	2719097128	2719097203	794631	858293	63663	74	https://img.jgi.doe.gov/cgi-bin/mer/main.cgi?section=ScaffoldGraph&page=scaffoldGraph&scaffold_oid=2718228091&start_coord=794631&end_coord=858293	None	Gao_Qat	2719097181, 2719097182, 2719097183, 2719097184
7_2718217862	7	E. coli Y5	2718217862	Ga0175775_11	2718228091	2719097432	2719097442	1096309	1106208	9900	9	https://img.jgi.doe.gov/cgi-bin/mer/main.cgi?section=ScaffoldGraph&page=scaffoldGraph&scaffold_oid=2718228091&start_coord=1096309&end_coord=1106208	None	CRISPR_IE	2719097434, 2719097435, 2719097436, 2719097437, 2719097438, 2719097439, 2719097440, 2719097441
33_2718217862	33	E. coli Y5	2718217862	Ga0175775_11	2718228091	2719099948	2719100011	3695517	3758157	62641	62	https://img.jgi.doe.gov/cgi-bin/mer/main.cgi?section=ScaffoldGraph&page=scaffoldGraph&scaffold_oid=2718228091&start_coord=3695517&end_coord=3758157	None	RM_type_I	2719099977, 2719099978, 2719099979
37_2718217862	37	E. coli Y5	2718217862	Ga0175775_11	2718228091	2719100364	2719100416	4134642	4179111	44470	51	https://img.jgi.doe.gov/cgi-bin/mer/main.cgi?section=ScaffoldGraph&page=scaffoldGraph&scaffold_oid=2718228091&start_coord=4134642&end_coord=4179111	P4	Retron_II	2719100400, 2719100401
39_2718217862	39	E. coli Y5	2718217862	Ga0175775_11	2718228091	2719100635	2719100644	4401970	4415860	13891	8	https://img.jgi.doe.gov/cgi-bin/mer/main.cgi?section=ScaffoldGraph&page=scaffoldGraph&scaffold_oid=2718228091&start_coord=4401970&end_coord=4415860	GInt	DRT_III	2719100638, 2719100639
39_2718217862	39	E. coli Y5	2718217862	Ga0175775_11	2718228091	2719100635	2719100644	4401970	4415860	13891	8	https://img.jgi.doe.gov/cgi-bin/mer/main.cgi?section=ScaffoldGraph&page=scaffoldGraph&scaffold_oid=2718228091&start_coord=4401970&end_coord=4415860	GInt	Hachiman	2719100636, 2719100637
ygeR-yqe_2718217862	No	E. coli Y5	2718217862	Ga0175775_11	2718228091	2719097302	2719097331	969417	988856	19440	28	https://img.jgi.doe.gov/cgi-bin/mer/main.cgi?section=ScaffoldGraph&page=scaffoldGraph&scaffold_oid=2718228091&start_coord=969417&end_coord=988856	None	PD-T7-4	2719097305	ygeR-yqe, tRNA_Gly_CCC
7_2718217863	7	E. coli MRSN346355	2718217863	Ga0175776_16	2718228097	2719102436	2719102449	1013338	1024250	10913	12	https://img.jgi.doe.gov/cgi-bin/mer/main.cgi?section=ScaffoldGraph&page=scaffoldGraph&scaffold_oid=2718228097&start_coord=1013338&end_coord=1024250	None	CRISPR_IE	2719102441, 2719102442, 2719102443, 2719102444, 2719102445, 2719102446, 2719102447, 2719102448
18_2718217863	18	E. coli MRSN346355	2718217863	Ga0175776_16	2718228097	2719103333	2719103354	1960349	1985599	25251	20	https://img.jgi.doe.gov/cgi-bin/mer/main.cgi?section=ScaffoldGraph&page=scaffoldGraph&scaffold_oid=2718228097&start_coord=1960349&end_coord=1985599	None	Gao_Hhe	2719103353
18_2718217863	18	E. coli MRSN346355	2718217863	Ga0175776_16	2718228097	2719103333	2719103354	1960349	1985599	25251	20	https://img.jgi.doe.gov/cgi-bin/mer/main.cgi?section=ScaffoldGraph&page=scaffoldGraph&scaffold_oid=2718228097&start_coord=1960349&end_coord=1985599	None	RM_type_I	2719103341, 2719103342, 2719103345
37_2718217863	37	E. coli MRSN346355	2718217863	Ga0175776_16	2718228097	2719105455	2719105504	4136210	4177375	41166	48	https://img.jgi.doe.gov/cgi-bin/mer/main.cgi?section=ScaffoldGraph&page=scaffoldGraph&scaffold_oid=2718228097&start_coord=4136210&end_coord=4177375	P4	Retron_II	2719105490, 2719105491
7_2718217867	7	E. coli C8	2718217867	Ga0175777_11	2718228109	2719120823	2719120834	1053201	1062881	9681	10	https://img.jgi.doe.gov/cgi-bin/mer/main.cgi?section=ScaffoldGraph&page=scaffoldGraph&scaffold_oid=2718228109&start_coord=1053201&end_coord=1062881	None	CRISPR_IE	2719120826, 2719120827, 2719120828, 2719120829, 2719120830, 2719120831, 2719120832, 2719120833
13_2718217867	13	E. coli C8	2718217867	Ga0175777_11	2718228109	2719121553	2719121608	1831259	1900267	69009	54	https://img.jgi.doe.gov/cgi-bin/mer/main.cgi?section=ScaffoldGraph&page=scaffoldGraph&scaffold_oid=2718228109&start_coord=1831259&end_coord=1900267	ICE	Gabija	2719121568, 2719121569
13_2718217867	13	E. coli C8	2718217867	Ga0175777_11	2718228109	2719121553	2719121608	1831259	1900267	69009	54	https://img.jgi.doe.gov/cgi-bin/mer/main.cgi?section=ScaffoldGraph&page=scaffoldGraph&scaffold_oid=2718228109&start_coord=1831259&end_coord=1900267	ICE	Lamassu_like	2719121566, 2719121567
13_2718217867	13	E. coli C8	2718217867	Ga0175777_11	2718228109	2719121553	2719121608	1831259	1900267	69009	54	https://img.jgi.doe.gov/cgi-bin/mer/main.cgi?section=ScaffoldGraph&page=scaffoldGraph&scaffold_oid=2718228109&start_coord=1831259&end_coord=1900267	ICE	PD-Lambda-3	2719121562, 2719121563
37_2718217867	37	E. coli C8	2718217867	Ga0175777_11	2718228109	2719123917	2719123933	4248921	4271099	22179	15	https://img.jgi.doe.gov/cgi-bin/mer/main.cgi?section=ScaffoldGraph&page=scaffoldGraph&scaffold_oid=2718228109&start_coord=4248921&end_coord=4271099	None	RM_type_II	2719123918, 2719123922
37_2718217867	37	E. coli C8	2718217867	Ga0175777_11	2718228109	2719123917	2719123933	4248921	4271099	22179	15	https://img.jgi.doe.gov/cgi-bin/mer/main.cgi?section=ScaffoldGraph&page=scaffoldGraph&scaffold_oid=2718228109&start_coord=4248921&end_coord=4271099	None	RM_type_IV	2719123919, 2719123920
7_2718217868	7	E. coli H5	2718217868	Ga0174799_11	2718228113	2719125778	2719125788	1050686	1060765	10080	9	https://img.jgi.doe.gov/cgi-bin/mer/main.cgi?section=ScaffoldGraph&page=scaffoldGraph&scaffold_oid=2718228113&start_coord=1050686&end_coord=1060765	None	CRISPR_IE	2719125780, 2719125781, 2719125782, 2719125783, 2719125784, 2719125785, 2719125786, 2719125787
12_2718217868	12	E. coli H5	2718217868	Ga0174799_11	2718228113	2719126501	2719126521	1791493	1804292	12800	19	https://img.jgi.doe.gov/cgi-bin/mer/main.cgi?section=ScaffoldGraph&page=scaffoldGraph&scaffold_oid=2718228113&start_coord=1791493&end_coord=1804292	Prophage	Gao_Her_SIR	2719126513, 2719126514
22_2718217868	22	E. coli H5	2718217868	Ga0174799_11	2718228113	2719127477	2719127511	2758198	2793143	34946	33	https://img.jgi.doe.gov/cgi-bin/mer/main.cgi?section=ScaffoldGraph&page=scaffoldGraph&scaffold_oid=2718228113&start_coord=2758198&end_coord=2793143	None	Hachiman	2719127483, 2719127484
22_2718217868	22	E. coli H5	2718217868	Ga0174799_11	2718228113	2719127477	2719127511	2758198	2793143	34946	33	https://img.jgi.doe.gov/cgi-bin/mer/main.cgi?section=ScaffoldGraph&page=scaffoldGraph&scaffold_oid=2718228113&start_coord=2758198&end_coord=2793143	None	Shango	2719127502, 2719127503, 2719127504
33_2718217868	33	E. coli H5	2718217868	Ga0174799_11	2718228113	2719128454	2719128507	3767348	3829392	62045	52	https://img.jgi.doe.gov/cgi-bin/mer/main.cgi?section=ScaffoldGraph&page=scaffoldGraph&scaffold_oid=2718228113&start_coord=3767348&end_coord=3829392	None	RM_type_III	2719128487, 2719128488
rspB-ydfJ_2718217868	No	E. coli H5	2718217868	Ga0174799_11	2718228113	2719127044	2719127077	2330432	2353837	23406	32	https://img.jgi.doe.gov/cgi-bin/mer/main.cgi?section=ScaffoldGraph&page=scaffoldGraph&scaffold_oid=2718228113&start_coord=2330432&end_coord=2353837	Prophage	Retron_IC	2719127051	rspB-ydfJ (Qin)
7_2718217869	7	E. coli C1	2718217869	Ga0174798_11	2718228114	2719130498	2719130511	1082292	1093692	11401	12	https://img.jgi.doe.gov/cgi-bin/mer/main.cgi?section=ScaffoldGraph&page=scaffoldGraph&scaffold_oid=2718228114&start_coord=1082292&end_coord=1093692	None	CRISPR_IE	2719130503, 2719130504, 2719130505, 2719130506, 2719130507, 2719130508, 2719130509, 2719130510
9_2718217869	9	E. coli C1	2718217869	Ga0174798_11	2718228114	2719130617	2719130685	1190934	1243141	52208	67	https://img.jgi.doe.gov/cgi-bin/mer/main.cgi?section=ScaffoldGraph&page=scaffoldGraph&scaffold_oid=2718228114&start_coord=1190934&end_coord=1243141	Prophage	PD-T4-3	2719130679
33_2718217869	33	E. coli C1	2718217869	Ga0174798_11	2718228114	2719133076	2719133084	3729236	3736255	7020	7	https://img.jgi.doe.gov/cgi-bin/mer/main.cgi?section=ScaffoldGraph&page=scaffoldGraph&scaffold_oid=2718228114&start_coord=3729236&end_coord=3736255	None	AbiEii	2719133077, 2719133078
37_2718217869	37	E. coli C1	2718217869	Ga0174798_11	2718228114	2719133449	2719133512	4120869	4200685	79817	62	https://img.jgi.doe.gov/cgi-bin/mer/main.cgi?section=ScaffoldGraph&page=scaffoldGraph&scaffold_oid=2718228114&start_coord=4120869&end_coord=4200685	None	Dnd	2719133499, 2719133500, 2719133501, 2719133502, 2719133505, 2719133506, 2719133507
37_2718217869	37	E. coli C1	2718217869	Ga0174798_11	2718228114	2719133449	2719133512	4120869	4200685	79817	62	https://img.jgi.doe.gov/cgi-bin/mer/main.cgi?section=ScaffoldGraph&page=scaffoldGraph&scaffold_oid=2718228114&start_coord=4120869&end_coord=4200685	None	Druantia_III	2719133456, 2719133457
37_2718217869	37	E. coli C1	2718217869	Ga0174798_11	2718228114	2719133449	2719133512	4120869	4200685	79817	62	https://img.jgi.doe.gov/cgi-bin/mer/main.cgi?section=ScaffoldGraph&page=scaffoldGraph&scaffold_oid=2718228114&start_coord=4120869&end_coord=4200685	None	RM_type_IIG	2719133454
37_2718217869	37	E. coli C1	2718217869	Ga0174798_11	2718228114	2719133449	2719133512	4120869	4200685	79817	62	https://img.jgi.doe.gov/cgi-bin/mer/main.cgi?section=ScaffoldGraph&page=scaffoldGraph&scaffold_oid=2718228114&start_coord=4120869&end_coord=4200685	None	RM_type_IV	2719133463
37_2718217869	37	E. coli C1	2718217869	Ga0174798_11	2718228114	2719133449	2719133512	4120869	4200685	79817	62	https://img.jgi.doe.gov/cgi-bin/mer/main.cgi?section=ScaffoldGraph&page=scaffoldGraph&scaffold_oid=2718228114&start_coord=4120869&end_coord=4200685	None	Zorya_II	2719133458, 2719133459, 2719133460
gntU-yhgN_2718217869	No	E. coli C1	2718217869	Ga0174798_11	2718228114	2719129786	2719129789	357874	361358	3485	2	https://img.jgi.doe.gov/cgi-bin/mer/main.cgi?section=ScaffoldGraph&page=scaffoldGraph&scaffold_oid=2718228114&start_coord=357874&end_coord=361358	None	PsyrTA	2719129787, 2719129788	gntU-yhgN
5_2718217874	5	E. coli sv. O104:H4 C227-11 368 shch	2718217874	Ga0174796_18	2718228126	2719145808	2719145898	875768	964479	88712	89	https://img.jgi.doe.gov/cgi-bin/mer/main.cgi?section=ScaffoldGraph&page=scaffoldGraph&scaffold_oid=2718228126&start_coord=875768&end_coord=964479	Prophage	Gao_Iet	2719145888, 2719145889
5_2718217874	5	E. coli sv. O104:H4 C227-11 368 shch	2718217874	Ga0174796_18	2718228126	2719145808	2719145898	875768	964479	88712	89	https://img.jgi.doe.gov/cgi-bin/mer/main.cgi?section=ScaffoldGraph&page=scaffoldGraph&scaffold_oid=2718228126&start_coord=875768&end_coord=964479	Prophage	PD-Lambda-1	2719145837
5_2718217874	5	E. coli sv. O104:H4 C227-11 368 shch	2718217874	Ga0174796_18	2718228126	2719145808	2719145898	875768	964479	88712	89	https://img.jgi.doe.gov/cgi-bin/mer/main.cgi?section=ScaffoldGraph&page=scaffoldGraph&scaffold_oid=2718228126&start_coord=875768&end_coord=964479	Prophage	RM_type_III	2719145886, 2719145887
7_2718217874	7	E. coli sv. O104:H4 C227-11 368 shch	2718217874	Ga0174796_18	2718228126	2719146125	2719146138	1198470	1209256	10787	12	https://img.jgi.doe.gov/cgi-bin/mer/main.cgi?section=ScaffoldGraph&page=scaffoldGraph&scaffold_oid=2718228126&start_coord=1198470&end_coord=1209256	None	CRISPR_IE	2719146130, 2719146131, 2719146132, 2719146133, 2719146134, 2719146135, 2719146136, 2719146137
9_2718217874	9	E. coli sv. O104:H4 C227-11 368 shch	2718217874	Ga0174796_18	2718228126	2719146244	2719146260	1306374	1324871	18498	15	https://img.jgi.doe.gov/cgi-bin/mer/main.cgi?section=ScaffoldGraph&page=scaffoldGraph&scaffold_oid=2718228126&start_coord=1306374&end_coord=1324871	None	PD-Lambda-4	2719146254, 2719146255, 2719146256
26_2718217874	26	E. coli sv. O104:H4 C227-11 368 shch	2718217874	Ga0174796_18	2718228126	2719148228	2719148301	3276555	3336900	60346	72	https://img.jgi.doe.gov/cgi-bin/mer/main.cgi?section=ScaffoldGraph&page=scaffoldGraph&scaffold_oid=2718228126&start_coord=3276555&end_coord=3336900	Prophage	RM_type_II	2719148275, 2719148276
33_2718217874	33	E. coli sv. O104:H4 C227-11 368 shch	2718217874	Ga0174796_18	2718228126	2719149072	2719149110	4148408	4177029	28622	37	https://img.jgi.doe.gov/cgi-bin/mer/main.cgi?section=ScaffoldGraph&page=scaffoldGraph&scaffold_oid=2718228126&start_coord=4148408&end_coord=4177029	Prophage	PARIS_II	2719149074, 2719149075
36_2718217874	36	E. coli sv. O104:H4 C227-11 368 shch	2718217874	Ga0174796_18	2718228126	2719149432	2719149444	4522971	4536892	13922	11	https://img.jgi.doe.gov/cgi-bin/mer/main.cgi?section=ScaffoldGraph&page=scaffoldGraph&scaffold_oid=2718228126&start_coord=4522971&end_coord=4536892	None	RM_type_I	2719149434, 2719149435, 2719149436
37_2718217874	37	E. coli sv. O104:H4 C227-11 368 shch	2718217874	Ga0174796_18	2718228126	2719149461	2719149531	4555457	4620198	64742	69	https://img.jgi.doe.gov/cgi-bin/mer/main.cgi?section=ScaffoldGraph&page=scaffoldGraph&scaffold_oid=2718228126&start_coord=4555457&end_coord=4620198	Prophage__IME	SoFic	2719149521
38_2718217874	38	E. coli sv. O104:H4 C227-11 368 shch	2718217874	Ga0174796_18	2718228126	2719149666	2719149717	4755880	4805905	50026	50	https://img.jgi.doe.gov/cgi-bin/mer/main.cgi?section=ScaffoldGraph&page=scaffoldGraph&scaffold_oid=2718228126&start_coord=4755880&end_coord=4805905	Prophage	Mokosh_II	2719149669
7_2718217884	7	E. coli S1	2718217884	Ga0175638_12	2718228144	2719188281	2719188289	1028104	1034487	6384	7	https://img.jgi.doe.gov/cgi-bin/mer/main.cgi?section=ScaffoldGraph&page=scaffoldGraph&scaffold_oid=2718228144&start_coord=1028104&end_coord=1034487	None	CRISPR_IE	2719188283, 2719188285, 2719188286, 2719188287, 2719188288
9_2718217884	9	E. coli S1	2718217884	Ga0175638_12	2718228144	2719188360	2719188415	1099179	1142498	43320	54	https://img.jgi.doe.gov/cgi-bin/mer/main.cgi?section=ScaffoldGraph&page=scaffoldGraph&scaffold_oid=2718228144&start_coord=1099179&end_coord=1142498	Prophage	PARIS_I	2719188396, 2719188397	Deletion at hotspot $9
15_2718217884	15	E. coli S1	2718217884	Ga0175638_12	2718228144	2719189128	2719189150	1868750	1890068	21319	21	https://img.jgi.doe.gov/cgi-bin/mer/main.cgi?section=ScaffoldGraph&page=scaffoldGraph&scaffold_oid=2718228144&start_coord=1868750&end_coord=1890068	IME	RM_type_III	2719189132, 2719189133
37_2718217884	37	E. coli S1	2718217884	Ga0175638_12	2718228144	2719191273	2719191302	4034325	4054725	20401	28	https://img.jgi.doe.gov/cgi-bin/mer/main.cgi?section=ScaffoldGraph&page=scaffoldGraph&scaffold_oid=2718228144&start_coord=4034325&end_coord=4054725	Prophage	Kiwa	2719191277, 2719191278
38_2718217884	38	E. coli S1	2718217884	Ga0175638_12	2718228144	2719191437	2719191471	4192313	4230803	38491	33	https://img.jgi.doe.gov/cgi-bin/mer/main.cgi?section=ScaffoldGraph&page=scaffoldGraph&scaffold_oid=2718228144&start_coord=4192313&end_coord=4230803	None	BREX_I	2719191446, 2719191447, 2719191448, 2719191449, 2719191450, 2719191451
rspB-yneB_2718217884	No	E. coli S1	2718217884	Ga0175638_12	2718228144	2719189570	2719189621	2303663	2358964	55302	50	https://img.jgi.doe.gov/cgi-bin/mer/main.cgi?section=ScaffoldGraph&page=scaffoldGraph&scaffold_oid=2718228144&start_coord=2303663&end_coord=2358964	Prophage__Putative transposon	Gabija	2719189608, 2719189609	Rearrangement between rspB (Qin) and yneB
7_2718217885	7	E. coli GB089	2718217885	Ga0175639_11	2718228145	2719192922	2719192935	1023275	1034609	11335	12	https://img.jgi.doe.gov/cgi-bin/mer/main.cgi?section=ScaffoldGraph&page=scaffoldGraph&scaffold_oid=2718228145&start_coord=1023275&end_coord=1034609	None	CRISPR_IE	2719192927, 2719192928, 2719192929, 2719192930, 2719192931, 2719192932, 2719192933, 2719192934
26_2718217885	26	E. coli GB089	2718217885	Ga0175639_11	2718228145	2719195069	2719195147	3079539	3144032	64494	77	https://img.jgi.doe.gov/cgi-bin/mer/main.cgi?section=ScaffoldGraph&page=scaffoldGraph&scaffold_oid=2718228145&start_coord=3079539&end_coord=3144032	Prophage	RM_type_II	2719195120, 2719195121
29_2718217885	29	E. coli GB089	2718217885	Ga0175639_11	2718228145	2719195318	2719195365	3334881	3370914	36034	46	https://img.jgi.doe.gov/cgi-bin/mer/main.cgi?section=ScaffoldGraph&page=scaffoldGraph&scaffold_oid=2718228145&start_coord=3334881&end_coord=3370914	Prophage	Old_exonuclease	2719195363
29_2718217885	29	E. coli GB089	2718217885	Ga0175639_11	2718228145	2719195318	2719195365	3334881	3370914	36034	46	https://img.jgi.doe.gov/cgi-bin/mer/main.cgi?section=ScaffoldGraph&page=scaffoldGraph&scaffold_oid=2718228145&start_coord=3334881&end_coord=3370914	Prophage	Rst_3HP	2719195348, 2719195349, 2719195350
35_2718217885	35	E. coli GB089	2718217885	Ga0175639_11	2718228145	2719196445	2719196507	4468166	4514247	46082	61	https://img.jgi.doe.gov/cgi-bin/mer/main.cgi?section=ScaffoldGraph&page=scaffoldGraph&scaffold_oid=2718228145&start_coord=4468166&end_coord=4514247	Prophage	dCTPdeaminase	2719196505
36_2718217885	36	E. coli GB089	2718217885	Ga0175639_11	2718228145	2719196541	2719196554	4547025	4560387	13363	12	https://img.jgi.doe.gov/cgi-bin/mer/main.cgi?section=ScaffoldGraph&page=scaffoldGraph&scaffold_oid=2718228145&start_coord=4547025&end_coord=4560387	None	RM_type_I	2719196544, 2719196545, 2719196546
36_2718217885	36	E. coli GB089	2718217885	Ga0175639_11	2718228145	2719196541	2719196554	4547025	4560387	13363	12	https://img.jgi.doe.gov/cgi-bin/mer/main.cgi?section=ScaffoldGraph&page=scaffoldGraph&scaffold_oid=2718228145&start_coord=4547025&end_coord=4560387	None	RM_type_IV	2719196549
37_2718217885	37	E. coli GB089	2718217885	Ga0175639_11	2718228145	2719196584	2719196600	4592298	4614315	22018	15	https://img.jgi.doe.gov/cgi-bin/mer/main.cgi?section=ScaffoldGraph&page=scaffoldGraph&scaffold_oid=2718228145&start_coord=4592298&end_coord=4614315	None	RM_type_II	2719196585, 2719196589
37_2718217885	37	E. coli GB089	2718217885	Ga0175639_11	2718228145	2719196584	2719196600	4592298	4614315	22018	15	https://img.jgi.doe.gov/cgi-bin/mer/main.cgi?section=ScaffoldGraph&page=scaffoldGraph&scaffold_oid=2718228145&start_coord=4592298&end_coord=4614315	None	RM_type_IV	2719196586, 2719196587
9_2718217897	9	E. coli H1827/12	2718217897	Ga0175449_11	2718228158	2719238051	2719238118	1147805	1195541	47737	66	https://img.jgi.doe.gov/cgi-bin/mer/main.cgi?section=ScaffoldGraph&page=scaffoldGraph&scaffold_oid=2718228158&start_coord=1147805&end_coord=1195541	Prophage	Kiwa	2719238080, 2719238081
9_2718217897	9	E. coli H1827/12	2718217897	Ga0175449_11	2718228158	2719238051	2719238118	1147805	1195541	47737	66	https://img.jgi.doe.gov/cgi-bin/mer/main.cgi?section=ScaffoldGraph&page=scaffoldGraph&scaffold_oid=2718228158&start_coord=1147805&end_coord=1195541	Prophage	PD-T4-3	2719238114
9_2718217897	9	E. coli H1827/12	2718217897	Ga0175449_11	2718228158	2719238051	2719238118	1147805	1195541	47737	66	https://img.jgi.doe.gov/cgi-bin/mer/main.cgi?section=ScaffoldGraph&page=scaffoldGraph&scaffold_oid=2718228158&start_coord=1147805&end_coord=1195541	Prophage	RM_type_II	2719238115, 2719238116
12_2718217897	12	E. coli H1827/12	2718217897	Ga0175449_11	2718228158	2719238654	2719238680	1767410	1783674	16265	25	https://img.jgi.doe.gov/cgi-bin/mer/main.cgi?section=ScaffoldGraph&page=scaffoldGraph&scaffold_oid=2718228158&start_coord=1767410&end_coord=1783674	Prophage	Lamassu_like	2719238666, 2719238667, 2719238668
36_2718217897	36	E. coli H1827/12	2718217897	Ga0175449_11	2718228158	2719240941	2719240954	4026230	4042681	16452	12	https://img.jgi.doe.gov/cgi-bin/mer/main.cgi?section=ScaffoldGraph&page=scaffoldGraph&scaffold_oid=2718228158&start_coord=4026230&end_coord=4042681	None	RM_type_I	2719240943, 2719240944, 2719240945
36_2718217897	36	E. coli H1827/12	2718217897	Ga0175449_11	2718228158	2719240941	2719240954	4026230	4042681	16452	12	https://img.jgi.doe.gov/cgi-bin/mer/main.cgi?section=ScaffoldGraph&page=scaffoldGraph&scaffold_oid=2718228158&start_coord=4026230&end_coord=4042681	None	RM_type_IV	2719240942, 2719240948, 2719240949
37_2718217897	37	E. coli H1827/12	2718217897	Ga0175449_11	2718228158	2719240983	2719241019	4069887	4102632	32746	35	https://img.jgi.doe.gov/cgi-bin/mer/main.cgi?section=ScaffoldGraph&page=scaffoldGraph&scaffold_oid=2718228158&start_coord=4069887&end_coord=4102632	None	Mokosh_II	2719240984
7_2718217960	7	E. coli sv. O157:H7 4276	2718217960	Ga0175289_11	2718228281	2719520247	2719520255	1062614	1069016	6403	7	https://img.jgi.doe.gov/cgi-bin/mer/main.cgi?section=ScaffoldGraph&page=scaffoldGraph&scaffold_oid=2718228281&start_coord=1062614&end_coord=1069016	None	CRISPR_IE	2719520248, 2719520249, 2719520250, 2719520251, 2719520252, 2719520253, 2719520254
33_2718217960	33	E. coli sv. O157:H7 4276	2718217960	Ga0175289_11	2718228281	2719523556	2719523591	4275255	4301951	26697	34	https://img.jgi.doe.gov/cgi-bin/mer/main.cgi?section=ScaffoldGraph&page=scaffoldGraph&scaffold_oid=2718228281&start_coord=4275255&end_coord=4301951	P4	Lamassu_like	2719523568, 2719523569, 2719523570, 2719523571, 2719523572, 2719523576
33_2718217960	33	E. coli sv. O157:H7 4276	2718217960	Ga0175289_11	2718228281	2719523556	2719523591	4275255	4301951	26697	34	https://img.jgi.doe.gov/cgi-bin/mer/main.cgi?section=ScaffoldGraph&page=scaffoldGraph&scaffold_oid=2718228281&start_coord=4275255&end_coord=4301951	P4	RM_type_II	2719523588, 2719523589
36_2718217960	36	E. coli sv. O157:H7 4276	2718217960	Ga0175289_11	2718228281	2719523923	2719523937	4657279	4671217	13939	13	https://img.jgi.doe.gov/cgi-bin/mer/main.cgi?section=ScaffoldGraph&page=scaffoldGraph&scaffold_oid=2718228281&start_coord=4657279&end_coord=4671217	None	RM_type_I	2719523926, 2719523927, 2719523928
37_2718217960	37	E. coli sv. O157:H7 4276	2718217960	Ga0175289_11	2718228281	2719523969	2719523992	4711301	4754686	43386	22	https://img.jgi.doe.gov/cgi-bin/mer/main.cgi?section=ScaffoldGraph&page=scaffoldGraph&scaffold_oid=2718228281&start_coord=4711301&end_coord=4754686	None	Druantia_III	2719523975, 2719523976
37_2718217960	37	E. coli sv. O157:H7 4276	2718217960	Ga0175289_11	2718228281	2719523969	2719523992	4711301	4754686	43386	22	https://img.jgi.doe.gov/cgi-bin/mer/main.cgi?section=ScaffoldGraph&page=scaffoldGraph&scaffold_oid=2718228281&start_coord=4711301&end_coord=4754686	None	RM_type_IIG	2719523973
37_2718217960	37	E. coli sv. O157:H7 4276	2718217960	Ga0175289_11	2718228281	2719523969	2719523992	4711301	4754686	43386	22	https://img.jgi.doe.gov/cgi-bin/mer/main.cgi?section=ScaffoldGraph&page=scaffoldGraph&scaffold_oid=2718228281&start_coord=4711301&end_coord=4754686	None	Zorya_II	2719523977, 2719523978, 2719523979
gntU-yhgN_2718217960	No	E. coli sv. O157:H7 4276	2718217960	Ga0175289_11	2718228281	2719519551	2719519556	375374	378886	3513	4	https://img.jgi.doe.gov/cgi-bin/mer/main.cgi?section=ScaffoldGraph&page=scaffoldGraph&scaffold_oid=2718228281&start_coord=375374&end_coord=378886	None	PsyrTA	2719519552, 2719519553, 2719519554, 2719519555	gntU-yhgN
7_2718218095	7	E. coli S30	2718218095	Ga0175138_13	2718228583	2720059344	2720059357	980423	991453	11031	12	https://img.jgi.doe.gov/cgi-bin/mer/main.cgi?section=ScaffoldGraph&page=scaffoldGraph&scaffold_oid=2718228583&start_coord=980423&end_coord=991453	None	CRISPR_IE	2720059349, 2720059350, 2720059351, 2720059352, 2720059353, 2720059354, 2720059355, 2720059356
10_2718218095	10	E. coli S30	2718218095	Ga0175138_13	2718228583	2720059581	2720059601	1216254	1234478	18225	19	https://img.jgi.doe.gov/cgi-bin/mer/main.cgi?section=ScaffoldGraph&page=scaffoldGraph&scaffold_oid=2718228583&start_coord=1216254&end_coord=1234478	IME	Lamassu_like	2720059594, 2720059595, 2720059596
18_2718218095	18	E. coli S30	2718218095	Ga0175138_13	2718228583	2720060208	2720060237	1881394	1915388	33995	28	https://img.jgi.doe.gov/cgi-bin/mer/main.cgi?section=ScaffoldGraph&page=scaffoldGraph&scaffold_oid=2718228583&start_coord=1881394&end_coord=1915388	None	Gao_Hhe	2720060236
18_2718218095	18	E. coli S30	2718218095	Ga0175138_13	2718228583	2720060208	2720060237	1881394	1915388	33995	28	https://img.jgi.doe.gov/cgi-bin/mer/main.cgi?section=ScaffoldGraph&page=scaffoldGraph&scaffold_oid=2718228583&start_coord=1881394&end_coord=1915388	None	RM_type_I	2720060227, 2720060228, 2720060230
24_2718218095	24	E. coli S30	2718218095	Ga0175138_13	2718228583	2720060975	2720061039	2663400	2714878	51479	63	https://img.jgi.doe.gov/cgi-bin/mer/main.cgi?section=ScaffoldGraph&page=scaffoldGraph&scaffold_oid=2718228583&start_coord=2663400&end_coord=2714878	Prophage	RM_type_IV	2720060977, 2720060978
33_2718218095	33	E. coli S30	2718218095	Ga0175138_13	2718228583	2720061877	2720061892	3600050	3611820	11771	14	https://img.jgi.doe.gov/cgi-bin/mer/main.cgi?section=ScaffoldGraph&page=scaffoldGraph&scaffold_oid=2718228583&start_coord=3600050&end_coord=3611820	P4	DRT_IV	2720061889
35_2718218095	35	E. coli S30	2718218095	Ga0175138_13	2718228583	2720062164	2720062219	3900410	3948898	48489	54	https://img.jgi.doe.gov/cgi-bin/mer/main.cgi?section=ScaffoldGraph&page=scaffoldGraph&scaffold_oid=2718228583&start_coord=3900410&end_coord=3948898	Prophage	Dsr_I	2720062217
35_2718218095	35	E. coli S30	2718218095	Ga0175138_13	2718228583	2720062164	2720062219	3900410	3948898	48489	54	https://img.jgi.doe.gov/cgi-bin/mer/main.cgi?section=ScaffoldGraph&page=scaffoldGraph&scaffold_oid=2718228583&start_coord=3900410&end_coord=3948898	Prophage	Retron_XII	2720062166
37_2718218095	37	E. coli S30	2718218095	Ga0175138_13	2718228583	2720062279	2720062332	4006111	4050173	44063	52	https://img.jgi.doe.gov/cgi-bin/mer/main.cgi?section=ScaffoldGraph&page=scaffoldGraph&scaffold_oid=2718228583&start_coord=4006111&end_coord=4050173	None	Kiwa	2720062310, 2720062311
37_2718218095	37	E. coli S30	2718218095	Ga0175138_13	2718228583	2720062279	2720062332	4006111	4050173	44063	52	https://img.jgi.doe.gov/cgi-bin/mer/main.cgi?section=ScaffoldGraph&page=scaffoldGraph&scaffold_oid=2718228583&start_coord=4006111&end_coord=4050173	None	Kiwa	2720062321, 2720062322
37_2718218095	37	E. coli S30	2718218095	Ga0175138_13	2718228583	2720062279	2720062332	4006111	4050173	44063	52	https://img.jgi.doe.gov/cgi-bin/mer/main.cgi?section=ScaffoldGraph&page=scaffoldGraph&scaffold_oid=2718228583&start_coord=4006111&end_coord=4050173	None	RM_type_I	2720062323, 2720062324, 2720062325
37_2718218095	37	E. coli S30	2718218095	Ga0175138_13	2718228583	2720062279	2720062332	4006111	4050173	44063	52	https://img.jgi.doe.gov/cgi-bin/mer/main.cgi?section=ScaffoldGraph&page=scaffoldGraph&scaffold_oid=2718228583&start_coord=4006111&end_coord=4050173	None	RM_type_IV	2720062280
7_2718218097	7	E. coli H6	2718218097	Ga0175132_11	2718228586	2720069371	2720069381	1050717	1060796	10080	9	https://img.jgi.doe.gov/cgi-bin/mer/main.cgi?section=ScaffoldGraph&page=scaffoldGraph&scaffold_oid=2718228586&start_coord=1050717&end_coord=1060796	None	CRISPR_IE	2720069373, 2720069374, 2720069375, 2720069376, 2720069377, 2720069378, 2720069379, 2720069380
12_2718218097	12	E. coli H6	2718218097	Ga0175132_11	2718228586	2720070094	2720070114	1791526	1804325	12800	19	https://img.jgi.doe.gov/cgi-bin/mer/main.cgi?section=ScaffoldGraph&page=scaffoldGraph&scaffold_oid=2718228586&start_coord=1791526&end_coord=1804325	Prophage	Gao_Her_SIR	2720070106, 2720070107
22_2718218097	22	E. coli H6	2718218097	Ga0175132_11	2718228586	2720071068	2720071102	2757667	2792613	34947	33	https://img.jgi.doe.gov/cgi-bin/mer/main.cgi?section=ScaffoldGraph&page=scaffoldGraph&scaffold_oid=2718228586&start_coord=2757667&end_coord=2792613	None	Hachiman	2720071074, 2720071075
22_2718218097	22	E. coli H6	2718218097	Ga0175132_11	2718228586	2720071068	2720071102	2757667	2792613	34947	33	https://img.jgi.doe.gov/cgi-bin/mer/main.cgi?section=ScaffoldGraph&page=scaffoldGraph&scaffold_oid=2718228586&start_coord=2757667&end_coord=2792613	None	Shango	2720071093, 2720071094, 2720071095
33_2718218097	33	E. coli H6	2718218097	Ga0175132_11	2718228586	2720072043	2720072096	3766662	3828706	62045	52	https://img.jgi.doe.gov/cgi-bin/mer/main.cgi?section=ScaffoldGraph&page=scaffoldGraph&scaffold_oid=2718228586&start_coord=3766662&end_coord=3828706	None	RM_type_III	2720072076, 2720072077
rspB-ydfJ_2718218097	No	E. coli H6	2718218097	Ga0175132_11	2718228586	2720070636	2720070669	2330080	2353485	23406	32	https://img.jgi.doe.gov/cgi-bin/mer/main.cgi?section=ScaffoldGraph&page=scaffoldGraph&scaffold_oid=2718228586&start_coord=2330080&end_coord=2353485	Prophage	Retron_IC	2720070643	rspB-ydfJ (Qin)
5_2718218098	5	E. coli M6	2718218098	Ga0175133_13	2718228589	2720074049	2720074190	860712	1002675	141964	140	https://img.jgi.doe.gov/cgi-bin/mer/main.cgi?section=ScaffoldGraph&page=scaffoldGraph&scaffold_oid=2718228589&start_coord=860712&end_coord=1002675	ICE	Shango	2720074091, 2720074092, 2720074093
7_2718218098	7	E. coli M6	2718218098	Ga0175133_13	2718228589	2720074425	2720074436	1242730	1252597	9868	10	https://img.jgi.doe.gov/cgi-bin/mer/main.cgi?section=ScaffoldGraph&page=scaffoldGraph&scaffold_oid=2718228589&start_coord=1242730&end_coord=1252597	None	CRISPR_IE	2720074428, 2720074429, 2720074430, 2720074431, 2720074432, 2720074433, 2720074434, 2720074435
9_2718218098	9	E. coli M6	2718218098	Ga0175133_13	2718228589	2720074542	2720074559	1348726	1367225	18500	16	https://img.jgi.doe.gov/cgi-bin/mer/main.cgi?section=ScaffoldGraph&page=scaffoldGraph&scaffold_oid=2718228589&start_coord=1348726&end_coord=1367225	Prophage	PD-Lambda-4	2720074553, 2720074554, 2720074555
18_2718218098	18	E. coli M6	2718218098	Ga0175133_13	2718228589	2720075282	2720075317	2122736	2161844	39109	34	https://img.jgi.doe.gov/cgi-bin/mer/main.cgi?section=ScaffoldGraph&page=scaffoldGraph&scaffold_oid=2718228589&start_coord=2122736&end_coord=2161844	None	Gao_Mza	2720075312, 2720075313, 2720075314, 2720075315, 2720075316
18_2718218098	18	E. coli M6	2718218098	Ga0175133_13	2718228589	2720075282	2720075317	2122736	2161844	39109	34	https://img.jgi.doe.gov/cgi-bin/mer/main.cgi?section=ScaffoldGraph&page=scaffoldGraph&scaffold_oid=2718228589&start_coord=2122736&end_coord=2161844	None	RM_type_I	2720075304, 2720075305, 2720075307
18_2718218098	18	E. coli M6	2718218098	Ga0175133_13	2718228589	2720075282	2720075317	2122736	2161844	39109	34	https://img.jgi.doe.gov/cgi-bin/mer/main.cgi?section=ScaffoldGraph&page=scaffoldGraph&scaffold_oid=2718228589&start_coord=2122736&end_coord=2161844	None	RM_type_IV	2720075311
33_2718218098	33	E. coli M6	2718218098	Ga0175133_13	2718228589	2720077104	2720077187	3951802	4035560	83759	82	https://img.jgi.doe.gov/cgi-bin/mer/main.cgi?section=ScaffoldGraph&page=scaffoldGraph&scaffold_oid=2718228589&start_coord=3951802&end_coord=4035560	Prophage	ShosTA	2720077175, 2720077176
37_2718218098	37	E. coli M6	2718218098	Ga0175133_13	2718228589	2720077609	2720077643	4490528	4526425	35898	33	https://img.jgi.doe.gov/cgi-bin/mer/main.cgi?section=ScaffoldGraph&page=scaffoldGraph&scaffold_oid=2718228589&start_coord=4490528&end_coord=4526425	P4	RM_type_II	2720077610, 2720077614
37_2718218098	37	E. coli M6	2718218098	Ga0175133_13	2718228589	2720077609	2720077643	4490528	4526425	35898	33	https://img.jgi.doe.gov/cgi-bin/mer/main.cgi?section=ScaffoldGraph&page=scaffoldGraph&scaffold_oid=2718228589&start_coord=4490528&end_coord=4526425	P4	RM_type_IV	2720077611, 2720077612
37_2718218098	37	E. coli M6	2718218098	Ga0175133_13	2718228589	2720077609	2720077643	4490528	4526425	35898	33	https://img.jgi.doe.gov/cgi-bin/mer/main.cgi?section=ScaffoldGraph&page=scaffoldGraph&scaffold_oid=2718228589&start_coord=4490528&end_coord=4526425	P4	Rst_RT-Tm	2720077638, 2720077639, 2720077640
7_2718218100	7	E. coli sv. O157:H7 472	2718218100	Ga0175131_12	2718228594	2720083799	2720083811	1063984	1073539	9556	11	https://img.jgi.doe.gov/cgi-bin/mer/main.cgi?section=ScaffoldGraph&page=scaffoldGraph&scaffold_oid=2718228594&start_coord=1063984&end_coord=1073539	None	CRISPR_IE	2720083802, 2720083804, 2720083805, 2720083806, 2720083807, 2720083808, 2720083809, 2720083810
12_2718218100	12	E. coli sv. O157:H7 472	2718218100	Ga0175131_12	2718228594	2720084559	2720084606	1835853	1868853	33001	46	https://img.jgi.doe.gov/cgi-bin/mer/main.cgi?section=ScaffoldGraph&page=scaffoldGraph&scaffold_oid=2718228594&start_coord=1835853&end_coord=1868853	Prophage	Lamassu_like	2720084572, 2720084573, 2720084574
33_2718218100	33	E. coli sv. O157:H7 472	2718218100	Ga0175131_12	2718228594	2720087244	2720087281	4385346	4410935	25590	36	https://img.jgi.doe.gov/cgi-bin/mer/main.cgi?section=ScaffoldGraph&page=scaffoldGraph&scaffold_oid=2718228594&start_coord=4385346&end_coord=4410935	None	Lamassu_like	2720087255, 2720087256, 2720087257, 2720087258, 2720087259, 2720087260
33_2718218100	33	E. coli sv. O157:H7 472	2718218100	Ga0175131_12	2718228594	2720087244	2720087281	4385346	4410935	25590	36	https://img.jgi.doe.gov/cgi-bin/mer/main.cgi?section=ScaffoldGraph&page=scaffoldGraph&scaffold_oid=2718228594&start_coord=4385346&end_coord=4410935	None	PD-T4-3	2720087264
36_2718218100	36	E. coli sv. O157:H7 472	2718218100	Ga0175131_12	2718228594	2720087611	2720087625	4766235	4780172	13938	13	https://img.jgi.doe.gov/cgi-bin/mer/main.cgi?section=ScaffoldGraph&page=scaffoldGraph&scaffold_oid=2718228594&start_coord=4766235&end_coord=4780172	None	RM_type_I	2720087614, 2720087615, 2720087616
37_2718218100	37	E. coli sv. O157:H7 472	2718218100	Ga0175131_12	2718228594	2720087657	2720087683	4820266	4864984	44719	25	https://img.jgi.doe.gov/cgi-bin/mer/main.cgi?section=ScaffoldGraph&page=scaffoldGraph&scaffold_oid=2718228594&start_coord=4820266&end_coord=4864984	None	Druantia_III	2720087663, 2720087664
37_2718218100	37	E. coli sv. O157:H7 472	2718218100	Ga0175131_12	2718228594	2720087657	2720087683	4820266	4864984	44719	25	https://img.jgi.doe.gov/cgi-bin/mer/main.cgi?section=ScaffoldGraph&page=scaffoldGraph&scaffold_oid=2718228594&start_coord=4820266&end_coord=4864984	None	RM_type_IIG	2720087661
37_2718218100	37	E. coli sv. O157:H7 472	2718218100	Ga0175131_12	2718228594	2720087657	2720087683	4820266	4864984	44719	25	https://img.jgi.doe.gov/cgi-bin/mer/main.cgi?section=ScaffoldGraph&page=scaffoldGraph&scaffold_oid=2718228594&start_coord=4820266&end_coord=4864984	None	Zorya_II	2720087665, 2720087666, 2720087667
gntU-yhgN_2718218100	No	E. coli sv. O157:H7 472	2718218100	Ga0175131_12	2718228594	2720083097	2720083102	375383	378895	3513	4	https://img.jgi.doe.gov/cgi-bin/mer/main.cgi?section=ScaffoldGraph&page=scaffoldGraph&scaffold_oid=2718228594&start_coord=375383&end_coord=378895	None	PsyrTA	2720083098, 2720083099, 2720083100, 2720083101	gntU-yhgN
5_2718218101	5	E. coli M9	2718218101	Ga0175134_14	2718228598	2720091576	2720091716	3158971	3300828	141858	139	https://img.jgi.doe.gov/cgi-bin/mer/main.cgi?section=ScaffoldGraph&page=scaffoldGraph&scaffold_oid=2718228598&start_coord=3158971&end_coord=3300828	ICE	Shango	2720091673, 2720091674, 2720091675
7_2718218101	7	E. coli M9	2718218101	Ga0175134_14	2718228598	2720091330	2720091341	2909160	2919027	9868	10	https://img.jgi.doe.gov/cgi-bin/mer/main.cgi?section=ScaffoldGraph&page=scaffoldGraph&scaffold_oid=2718228598&start_coord=2909160&end_coord=2919027	None	CRISPR_IE	2720091331, 2720091332, 2720091333, 2720091334, 2720091335, 2720091336, 2720091337, 2720091338
9_2718218101	9	E. coli M9	2718218101	Ga0175134_14	2718228598	2720091207	2720091224	2794532	2813031	18500	16	https://img.jgi.doe.gov/cgi-bin/mer/main.cgi?section=ScaffoldGraph&page=scaffoldGraph&scaffold_oid=2718228598&start_coord=2794532&end_coord=2813031	None	PD-Lambda-4	2720091211, 2720091212, 2720091213
18_2718218101	18	E. coli M9	2718218101	Ga0175134_14	2718228598	2720090451	2720090486	1999915	2039023	39109	34	https://img.jgi.doe.gov/cgi-bin/mer/main.cgi?section=ScaffoldGraph&page=scaffoldGraph&scaffold_oid=2718228598&start_coord=1999915&end_coord=2039023	None	Gao_Mza	2720090452, 2720090453, 2720090454, 2720090455, 2720090456
18_2718218101	18	E. coli M9	2718218101	Ga0175134_14	2718228598	2720090451	2720090486	1999915	2039023	39109	34	https://img.jgi.doe.gov/cgi-bin/mer/main.cgi?section=ScaffoldGraph&page=scaffoldGraph&scaffold_oid=2718228598&start_coord=1999915&end_coord=2039023	None	RM_type_I	2720090461, 2720090463, 2720090464
18_2718218101	18	E. coli M9	2718218101	Ga0175134_14	2718228598	2720090451	2720090486	1999915	2039023	39109	34	https://img.jgi.doe.gov/cgi-bin/mer/main.cgi?section=ScaffoldGraph&page=scaffoldGraph&scaffold_oid=2718228598&start_coord=1999915&end_coord=2039023	None	RM_type_IV	2720090457
33_2718218101	33	E. coli M9	2718218101	Ga0175134_14	2718228598	2720088585	2720088667	126660	210419	83760	81	https://img.jgi.doe.gov/cgi-bin/mer/main.cgi?section=ScaffoldGraph&page=scaffoldGraph&scaffold_oid=2718228598&start_coord=126660&end_coord=210419	Prophage	ShosTA	2720088595, 2720088596
37_2718218101	37	E. coli M9	2718218101	Ga0175134_14	2718228598	2720092858	2720092892	4490047	4525944	35898	33	https://img.jgi.doe.gov/cgi-bin/mer/main.cgi?section=ScaffoldGraph&page=scaffoldGraph&scaffold_oid=2718228598&start_coord=4490047&end_coord=4525944	P4	RM_type_II	2720092859, 2720092863
37_2718218101	37	E. coli M9	2718218101	Ga0175134_14	2718228598	2720092858	2720092892	4490047	4525944	35898	33	https://img.jgi.doe.gov/cgi-bin/mer/main.cgi?section=ScaffoldGraph&page=scaffoldGraph&scaffold_oid=2718228598&start_coord=4490047&end_coord=4525944	P4	RM_type_IV	2720092860, 2720092861
37_2718218101	37	E. coli M9	2718218101	Ga0175134_14	2718228598	2720092858	2720092892	4490047	4525944	35898	33	https://img.jgi.doe.gov/cgi-bin/mer/main.cgi?section=ScaffoldGraph&page=scaffoldGraph&scaffold_oid=2718228598&start_coord=4490047&end_coord=4525944	P4	Rst_RT-Tm	2720092887, 2720092888, 2720092889
8_2718218102	8	E. coli K-15KW01	2718218102	Ga0175135_11	2718228599	2720094657	2720094669	1209769	1223619	13851	11	https://img.jgi.doe.gov/cgi-bin/mer/main.cgi?section=ScaffoldGraph&page=scaffoldGraph&scaffold_oid=2718228599&start_coord=1209769&end_coord=1223619	None	AbiP2	2720094663
9_2718218102	9	E. coli K-15KW01	2718218102	Ga0175135_11	2718228599	2720094749	2720094778	1294072	1323008	28937	28	https://img.jgi.doe.gov/cgi-bin/mer/main.cgi?section=ScaffoldGraph&page=scaffoldGraph&scaffold_oid=2718228599&start_coord=1294072&end_coord=1323008	IME	Gao_Ape	2720094770
9_2718218102	9	E. coli K-15KW01	2718218102	Ga0175135_11	2718228599	2720094749	2720094778	1294072	1323008	28937	28	https://img.jgi.doe.gov/cgi-bin/mer/main.cgi?section=ScaffoldGraph&page=scaffoldGraph&scaffold_oid=2718228599&start_coord=1294072&end_coord=1323008	IME	PD-T7-5	2720094773
9_2718218102	9	E. coli K-15KW01	2718218102	Ga0175135_11	2718228599	2720094749	2720094778	1294072	1323008	28937	28	https://img.jgi.doe.gov/cgi-bin/mer/main.cgi?section=ScaffoldGraph&page=scaffoldGraph&scaffold_oid=2718228599&start_coord=1294072&end_coord=1323008	IME	RM_type_II	2720094774, 2720094775
17_2718218102	17	E. coli K-15KW01	2718218102	Ga0175135_11	2718228599	2720095505	2720095533	2151591	2174954	23364	27	https://img.jgi.doe.gov/cgi-bin/mer/main.cgi?section=ScaffoldGraph&page=scaffoldGraph&scaffold_oid=2718228599&start_coord=2151591&end_coord=2174954	IME	Thoeris_II	2720095524, 2720095525, 2720095526
36_2718218102	36	E. coli K-15KW01	2718218102	Ga0175135_11	2718228599	2720097612	2720097621	4285283	4297169	11887	8	https://img.jgi.doe.gov/cgi-bin/mer/main.cgi?section=ScaffoldGraph&page=scaffoldGraph&scaffold_oid=2718228599&start_coord=4285283&end_coord=4297169	None	RM_type_I	2720097614, 2720097615, 2720097616
36_2718218102	36	E. coli K-15KW01	2718218102	Ga0175135_11	2718228599	2720097612	2720097621	4285283	4297169	11887	8	https://img.jgi.doe.gov/cgi-bin/mer/main.cgi?section=ScaffoldGraph&page=scaffoldGraph&scaffold_oid=2718228599&start_coord=4285283&end_coord=4297169	None	RM_type_IV	2720097619
37_2718218102	37	E. coli K-15KW01	2718218102	Ga0175135_11	2718228599	2720097649	2720097768	4325804	4449649	123846	118	https://img.jgi.doe.gov/cgi-bin/mer/main.cgi?section=ScaffoldGraph&page=scaffoldGraph&scaffold_oid=2718228599&start_coord=4325804&end_coord=4449649	Prophage	Mokosh_II	2720097765
37_2718218102	37	E. coli K-15KW01	2718218102	Ga0175135_11	2718228599	2720097649	2720097768	4325804	4449649	123846	118	https://img.jgi.doe.gov/cgi-bin/mer/main.cgi?section=ScaffoldGraph&page=scaffoldGraph&scaffold_oid=2718228599&start_coord=4325804&end_coord=4449649	Prophage	RM_type_II	2720097712, 2720097713
gntU-yhgN_2718218102	No	E. coli K-15KW01	2718218102	Ga0175135_11	2718228599	2720093774	2720093777	307152	310637	3486	2	https://img.jgi.doe.gov/cgi-bin/mer/main.cgi?section=ScaffoldGraph&page=scaffoldGraph&scaffold_oid=2718228599&start_coord=307152&end_coord=310637	None	PsyrTA	2720093775, 2720093776	gntU-yhgN
7_2718218103	7	E. coli sv. O157:H7 2149	2718218103	Ga0175136_12	2718228601	2720099613	2720099621	1062603	1069005	6403	7	https://img.jgi.doe.gov/cgi-bin/mer/main.cgi?section=ScaffoldGraph&page=scaffoldGraph&scaffold_oid=2718228601&start_coord=1062603&end_coord=1069005	None	CRISPR_IE	2720099614, 2720099615, 2720099616, 2720099617, 2720099618, 2720099619, 2720099620
33_2718218103	33	E. coli sv. O157:H7 2149	2718218103	Ga0175136_12	2718228601	2720102929	2720102967	4277589	4305598	28010	37	https://img.jgi.doe.gov/cgi-bin/mer/main.cgi?section=ScaffoldGraph&page=scaffoldGraph&scaffold_oid=2718228601&start_coord=4277589&end_coord=4305598	P4	Lamassu_like	2720102941, 2720102942, 2720102943, 2720102944, 2720102945, 2720102949
33_2718218103	33	E. coli sv. O157:H7 2149	2718218103	Ga0175136_12	2718228601	2720102929	2720102967	4277589	4305598	28010	37	https://img.jgi.doe.gov/cgi-bin/mer/main.cgi?section=ScaffoldGraph&page=scaffoldGraph&scaffold_oid=2718228601&start_coord=4277589&end_coord=4305598	P4	RM_type_II	2720102964, 2720102965
36_2718218103	36	E. coli sv. O157:H7 2149	2718218103	Ga0175136_12	2718228601	2720103299	2720103313	4660911	4674849	13939	13	https://img.jgi.doe.gov/cgi-bin/mer/main.cgi?section=ScaffoldGraph&page=scaffoldGraph&scaffold_oid=2718228601&start_coord=4660911&end_coord=4674849	None	RM_type_I	2720103302, 2720103303, 2720103304
37_2718218103	37	E. coli sv. O157:H7 2149	2718218103	Ga0175136_12	2718228601	2720103345	2720103368	4714933	4758318	43386	22	https://img.jgi.doe.gov/cgi-bin/mer/main.cgi?section=ScaffoldGraph&page=scaffoldGraph&scaffold_oid=2718228601&start_coord=4714933&end_coord=4758318	None	Druantia_III	2720103351, 2720103352
37_2718218103	37	E. coli sv. O157:H7 2149	2718218103	Ga0175136_12	2718228601	2720103345	2720103368	4714933	4758318	43386	22	https://img.jgi.doe.gov/cgi-bin/mer/main.cgi?section=ScaffoldGraph&page=scaffoldGraph&scaffold_oid=2718228601&start_coord=4714933&end_coord=4758318	None	RM_type_IIG	2720103349
37_2718218103	37	E. coli sv. O157:H7 2149	2718218103	Ga0175136_12	2718228601	2720103345	2720103368	4714933	4758318	43386	22	https://img.jgi.doe.gov/cgi-bin/mer/main.cgi?section=ScaffoldGraph&page=scaffoldGraph&scaffold_oid=2718228601&start_coord=4714933&end_coord=4758318	None	Zorya_II	2720103353, 2720103354, 2720103355
gntU-yhgN_2718218103	No	E. coli sv. O157:H7 2149	2718218103	Ga0175136_12	2718228601	2720098916	2720098921	375372	378884	3513	4	https://img.jgi.doe.gov/cgi-bin/mer/main.cgi?section=ScaffoldGraph&page=scaffoldGraph&scaffold_oid=2718228601&start_coord=375372&end_coord=378884	None	PsyrTA	2720098917, 2720098918, 2720098919, 2720098920	gntU-yhgN
7_2718218104	7	E. coli sv. O157:H7 9234	2718218104	Ga0175137_12	2718228603	2720105143	2720105151	1062614	1069016	6403	7	https://img.jgi.doe.gov/cgi-bin/mer/main.cgi?section=ScaffoldGraph&page=scaffoldGraph&scaffold_oid=2718228603&start_coord=1062614&end_coord=1069016	None	CRISPR_IE	2720105144, 2720105145, 2720105146, 2720105147, 2720105148, 2720105149, 2720105150
33_2718218104	33	E. coli sv. O157:H7 9234	2718218104	Ga0175137_12	2718228603	2720108469	2720108504	4281276	4307972	26697	34	https://img.jgi.doe.gov/cgi-bin/mer/main.cgi?section=ScaffoldGraph&page=scaffoldGraph&scaffold_oid=2718228603&start_coord=4281276&end_coord=4307972	P4	Lamassu_like	2720108481, 2720108482, 2720108483, 2720108484, 2720108485, 2720108489
33_2718218104	33	E. coli sv. O157:H7 9234	2718218104	Ga0175137_12	2718228603	2720108469	2720108504	4281276	4307972	26697	34	https://img.jgi.doe.gov/cgi-bin/mer/main.cgi?section=ScaffoldGraph&page=scaffoldGraph&scaffold_oid=2718228603&start_coord=4281276&end_coord=4307972	P4	RM_type_II	2720108501, 2720108502
36_2718218104	36	E. coli sv. O157:H7 9234	2718218104	Ga0175137_12	2718228603	2720108836	2720108850	4663299	4677237	13939	13	https://img.jgi.doe.gov/cgi-bin/mer/main.cgi?section=ScaffoldGraph&page=scaffoldGraph&scaffold_oid=2718228603&start_coord=4663299&end_coord=4677237	None	RM_type_I	2720108839, 2720108840, 2720108841
37_2718218104	37	E. coli sv. O157:H7 9234	2718218104	Ga0175137_12	2718228603	2720108882	2720108905	4717321	4760706	43386	22	https://img.jgi.doe.gov/cgi-bin/mer/main.cgi?section=ScaffoldGraph&page=scaffoldGraph&scaffold_oid=2718228603&start_coord=4717321&end_coord=4760706	None	Druantia_III	2720108888, 2720108889
37_2718218104	37	E. coli sv. O157:H7 9234	2718218104	Ga0175137_12	2718228603	2720108882	2720108905	4717321	4760706	43386	22	https://img.jgi.doe.gov/cgi-bin/mer/main.cgi?section=ScaffoldGraph&page=scaffoldGraph&scaffold_oid=2718228603&start_coord=4717321&end_coord=4760706	None	RM_type_IIG	2720108886
37_2718218104	37	E. coli sv. O157:H7 9234	2718218104	Ga0175137_12	2718228603	2720108882	2720108905	4717321	4760706	43386	22	https://img.jgi.doe.gov/cgi-bin/mer/main.cgi?section=ScaffoldGraph&page=scaffoldGraph&scaffold_oid=2718228603&start_coord=4717321&end_coord=4760706	None	Zorya_II	2720108890, 2720108891, 2720108892
gntU-yhgN_2718218104	No	E. coli sv. O157:H7 9234	2718218104	Ga0175137_12	2718228603	2720104446	2720104451	375372	378884	3513	4	https://img.jgi.doe.gov/cgi-bin/mer/main.cgi?section=ScaffoldGraph&page=scaffoldGraph&scaffold_oid=2718228603&start_coord=375372&end_coord=378884	None	PsyrTA	2720104447, 2720104448, 2720104449, 2720104450	gntU-yhgN
5_2718218126	5	E. coli S42	2718218126	Ga0174962_11	2718228636	2720194363	2720194414	774285	834913	60629	50	https://img.jgi.doe.gov/cgi-bin/mer/main.cgi?section=ScaffoldGraph&page=scaffoldGraph&scaffold_oid=2718228636&start_coord=774285&end_coord=834913	None	Shango	2720194407, 2720194408, 2720194409
7_2718218126	7	E. coli S42	2718218126	Ga0174962_11	2718228636	2720194638	2720194649	1069776	1080129	10354	10	https://img.jgi.doe.gov/cgi-bin/mer/main.cgi?section=ScaffoldGraph&page=scaffoldGraph&scaffold_oid=2718228636&start_coord=1069776&end_coord=1080129	None	CRISPR_IE	2720194641, 2720194642, 2720194643, 2720194644, 2720194645, 2720194646, 2720194647, 2720194648
35_2718218126	35	E. coli S42	2718218126	Ga0174962_11	2718228636	2720197576	2720197628	4089838	4134923	45086	51	https://img.jgi.doe.gov/cgi-bin/mer/main.cgi?section=ScaffoldGraph&page=scaffoldGraph&scaffold_oid=2718228636&start_coord=4089838&end_coord=4134923	Prophage	AbiU	2720197626
35_2718218126	35	E. coli S42	2718218126	Ga0174962_11	2718228636	2720197576	2720197628	4089838	4134923	45086	51	https://img.jgi.doe.gov/cgi-bin/mer/main.cgi?section=ScaffoldGraph&page=scaffoldGraph&scaffold_oid=2718228636&start_coord=4089838&end_coord=4134923	Prophage	Retron_XII	2720197578
37_2718218126	37	E. coli S42	2718218126	Ga0174962_11	2718228636	2720197697	2720197707	4205885	4216191	10307	9	https://img.jgi.doe.gov/cgi-bin/mer/main.cgi?section=ScaffoldGraph&page=scaffoldGraph&scaffold_oid=2718228636&start_coord=4205885&end_coord=4216191	None	RM_type_I	2720197703, 2720197704, 2720197705
37_2718218126	37	E. coli S42	2718218126	Ga0174962_11	2718228636	2720197697	2720197707	4205885	4216191	10307	9	https://img.jgi.doe.gov/cgi-bin/mer/main.cgi?section=ScaffoldGraph&page=scaffoldGraph&scaffold_oid=2718228636&start_coord=4205885&end_coord=4216191	None	RM_type_IV	2720197698
37_2718218126	37	E. coli S42	2718218126	Ga0174962_11	2718228636	2720197697	2720197707	4205885	4216191	10307	9	https://img.jgi.doe.gov/cgi-bin/mer/main.cgi?section=ScaffoldGraph&page=scaffoldGraph&scaffold_oid=2718228636&start_coord=4205885&end_coord=4216191	None	SanaTA	2720197700, 2720197701
gntU-yhgN_2718218126	No	E. coli S42	2718218126	Ga0174962_11	2718228636	2720193889	2720193892	304654	308138	3485	2	https://img.jgi.doe.gov/cgi-bin/mer/main.cgi?section=ScaffoldGraph&page=scaffoldGraph&scaffold_oid=2718228636&start_coord=304654&end_coord=308138	None	PsyrTA	2720193890, 2720193891	gntU-yhgN
1_2718218127	1	E. coli S43	2718218127	Ga0174963_11	2718228637	2720198347	2720198372	47166	70019	22854	24	https://img.jgi.doe.gov/cgi-bin/mer/main.cgi?section=ScaffoldGraph&page=scaffoldGraph&scaffold_oid=2718228637&start_coord=47166&end_coord=70019	None	RM_type_I	2720198365, 2720198366, 2720198367
9_2718218127	9	E. coli S43	2718218127	Ga0174963_11	2718228637	2720199443	2720199460	1142085	1159466	17382	16	https://img.jgi.doe.gov/cgi-bin/mer/main.cgi?section=ScaffoldGraph&page=scaffoldGraph&scaffold_oid=2718228637&start_coord=1142085&end_coord=1159466	None	Septu	2720199450, 2720199451
18_2718218127	18	E. coli S43	2718218127	Ga0174963_11	2718228637	2720200206	2720200240	1950088	1987531	37444	33	https://img.jgi.doe.gov/cgi-bin/mer/main.cgi?section=ScaffoldGraph&page=scaffoldGraph&scaffold_oid=2718228637&start_coord=1950088&end_coord=1987531	None	Gao_Hhe	2720200234
18_2718218127	18	E. coli S43	2718218127	Ga0174963_11	2718228637	2720200206	2720200240	1950088	1987531	37444	33	https://img.jgi.doe.gov/cgi-bin/mer/main.cgi?section=ScaffoldGraph&page=scaffoldGraph&scaffold_oid=2718228637&start_coord=1950088&end_coord=1987531	None	RM_type_I	2720200225, 2720200226, 2720200228
20_2718218127	20	E. coli S43	2718218127	Ga0174963_11	2718228637	2720200637	2720200663	2380204	2404544	24341	25	https://img.jgi.doe.gov/cgi-bin/mer/main.cgi?section=ScaffoldGraph&page=scaffoldGraph&scaffold_oid=2718228637&start_coord=2380204&end_coord=2404544	GInt	CBASS_II	2720200646, 2720200647, 2720200648, 2720200649
31_2718218127	31	E. coli S43	2718218127	Ga0174963_11	2718228637	2720201378	2720201653	3152264	3410431	258168	274	https://img.jgi.doe.gov/cgi-bin/mer/main.cgi?section=ScaffoldGraph&page=scaffoldGraph&scaffold_oid=2718228637&start_coord=3152264&end_coord=3410431	Prophage__Tn7-like transposon__Putative transposon	AVAST_II	2720201472
31_2718218127	31	E. coli S43	2718218127	Ga0174963_11	2718228637	2720201378	2720201653	3152264	3410431	258168	274	https://img.jgi.doe.gov/cgi-bin/mer/main.cgi?section=ScaffoldGraph&page=scaffoldGraph&scaffold_oid=2718228637&start_coord=3152264&end_coord=3410431	Prophage__Tn7-like transposon__Putative transposon	PD-T7-2	2720201495, 2720201496
31_2718218127	31	E. coli S43	2718218127	Ga0174963_11	2718228637	2720201378	2720201653	3152264	3410431	258168	274	https://img.jgi.doe.gov/cgi-bin/mer/main.cgi?section=ScaffoldGraph&page=scaffoldGraph&scaffold_oid=2718228637&start_coord=3152264&end_coord=3410431	Prophage__Tn7-like transposon__Putative transposon	RM_type_IV	2720201414, 2720201418
34_2718218127	34	E. coli S43	2718218127	Ga0174963_11	2718228637	2720202232	2720202291	3994720	4052774	58055	58	https://img.jgi.doe.gov/cgi-bin/mer/main.cgi?section=ScaffoldGraph&page=scaffoldGraph&scaffold_oid=2718228637&start_coord=3994720&end_coord=4052774	Prophage	PD-T7-2	2720202257, 2720202258
34_2718218127	34	E. coli S43	2718218127	Ga0174963_11	2718228637	2720202232	2720202291	3994720	4052774	58055	58	https://img.jgi.doe.gov/cgi-bin/mer/main.cgi?section=ScaffoldGraph&page=scaffoldGraph&scaffold_oid=2718228637&start_coord=3994720&end_coord=4052774	Prophage	RM_type_III	2720202269, 2720202270, 2720202272
36_2718218127	36	E. coli S43	2718218127	Ga0174963_11	2718228637	2720202577	2720202589	4360347	4373597	13251	11	https://img.jgi.doe.gov/cgi-bin/mer/main.cgi?section=ScaffoldGraph&page=scaffoldGraph&scaffold_oid=2718228637&start_coord=4360347&end_coord=4373597	None	RM_type_I	2720202580, 2720202581, 2720202582
36_2718218127	36	E. coli S43	2718218127	Ga0174963_11	2718228637	2720202577	2720202589	4360347	4373597	13251	11	https://img.jgi.doe.gov/cgi-bin/mer/main.cgi?section=ScaffoldGraph&page=scaffoldGraph&scaffold_oid=2718228637&start_coord=4360347&end_coord=4373597	None	RM_type_IV	2720202585
37_2718218127	37	E. coli S43	2718218127	Ga0174963_11	2718228637	2720202617	2720202625	4423784	4429368	5585	7	https://img.jgi.doe.gov/cgi-bin/mer/main.cgi?section=ScaffoldGraph&page=scaffoldGraph&scaffold_oid=2718228637&start_coord=4423784&end_coord=4429368	None	RM_type_IV	2720202618
uxuA-nanM_2718218127	No	E. coli S43	2718218127	Ga0174963_11	2718228637	2720202606	2720202616	4390477	4421633	31157	9	https://img.jgi.doe.gov/cgi-bin/mer/main.cgi?section=ScaffoldGraph&page=scaffoldGraph&scaffold_oid=2718228637&start_coord=4390477&end_coord=4421633	None	Druantia_III	2720202611, 2720202612	uxuA-nanM
uxuA-nanM_2718218127	No	E. coli S43	2718218127	Ga0174963_11	2718228637	2720202606	2720202616	4390477	4421633	31157	9	https://img.jgi.doe.gov/cgi-bin/mer/main.cgi?section=ScaffoldGraph&page=scaffoldGraph&scaffold_oid=2718228637&start_coord=4390477&end_coord=4421633	None	RM_type_IIG	2720202609	uxuA-nanM
uxuA-nanM_2718218127	No	E. coli S43	2718218127	Ga0174963_11	2718228637	2720202606	2720202616	4390477	4421633	31157	9	https://img.jgi.doe.gov/cgi-bin/mer/main.cgi?section=ScaffoldGraph&page=scaffoldGraph&scaffold_oid=2718228637&start_coord=4390477&end_coord=4421633	None	Zorya_II	2720202613, 2720202614, 2720202615	uxuA-nanM
7_2718218128	7	E. coli S3	2718218128	Ga0174960_11	2718228638	2720204219	2720204230	1019020	1028887	9868	10	https://img.jgi.doe.gov/cgi-bin/mer/main.cgi?section=ScaffoldGraph&page=scaffoldGraph&scaffold_oid=2718228638&start_coord=1019020&end_coord=1028887	None	CRISPR_IE	2720204222, 2720204223, 2720204224, 2720204225, 2720204226, 2720204227, 2720204228, 2720204229
32_2718218128	32	E. coli S3	2718218128	Ga0174960_11	2718228638	2720206457	2720206484	3297519	3315023	17505	26	https://img.jgi.doe.gov/cgi-bin/mer/main.cgi?section=ScaffoldGraph&page=scaffoldGraph&scaffold_oid=2718228638&start_coord=3297519&end_coord=3315023	Prophage	BstA	2720206476
33_2718218128	33	E. coli S3	2718218128	Ga0174960_11	2718228638	2720206734	2720206750	3596108	3610383	14276	15	https://img.jgi.doe.gov/cgi-bin/mer/main.cgi?section=ScaffoldGraph&page=scaffoldGraph&scaffold_oid=2718228638&start_coord=3596108&end_coord=3610383	Prophage	RM_type_IIG	2720206735
35_2718218128	35	E. coli S3	2718218128	Ga0174960_11	2718228638	2720207037	2720207058	3915910	3934274	18365	20	https://img.jgi.doe.gov/cgi-bin/mer/main.cgi?section=ScaffoldGraph&page=scaffoldGraph&scaffold_oid=2718228638&start_coord=3915910&end_coord=3934274	Prophage	Dsr_I	2720207056
37_2718218128	37	E. coli S3	2718218128	Ga0174960_11	2718228638	2720207129	2720207143	4005332	4017491	12160	13	https://img.jgi.doe.gov/cgi-bin/mer/main.cgi?section=ScaffoldGraph&page=scaffoldGraph&scaffold_oid=2718228638&start_coord=4005332&end_coord=4017491	None	RM_type_II	2720207138, 2720207139
37_2718218128	37	E. coli S3	2718218128	Ga0174960_11	2718228638	2720207129	2720207143	4005332	4017491	12160	13	https://img.jgi.doe.gov/cgi-bin/mer/main.cgi?section=ScaffoldGraph&page=scaffoldGraph&scaffold_oid=2718228638&start_coord=4005332&end_coord=4017491	None	RM_type_IV	2720207131, 2720207132
gntU-yhgN_2718218128	No	E. coli S3	2718218128	Ga0174960_11	2718228638	2720203506	2720203509	315771	319255	3485	2	https://img.jgi.doe.gov/cgi-bin/mer/main.cgi?section=ScaffoldGraph&page=scaffoldGraph&scaffold_oid=2718228638&start_coord=315771&end_coord=319255	None	PsyrTA	2720203507, 2720203508	gntU-yhgN
7_2718218129	7	E. coli S40	2718218129	Ga0174961_11	2718228639	2720208734	2720208745	1024137	1035347	11211	10	https://img.jgi.doe.gov/cgi-bin/mer/main.cgi?section=ScaffoldGraph&page=scaffoldGraph&scaffold_oid=2718228639&start_coord=1024137&end_coord=1035347	None	CRISPR_IE	2720208737, 2720208738, 2720208739, 2720208740, 2720208741, 2720208742, 2720208743, 2720208744
21_2718218129	21	E. coli S40	2718218129	Ga0174961_11	2718228639	2720210197	2720210260	2526194	2579987	53794	62	https://img.jgi.doe.gov/cgi-bin/mer/main.cgi?section=ScaffoldGraph&page=scaffoldGraph&scaffold_oid=2718228639&start_coord=2526194&end_coord=2579987	Prophage	dGTPase	2720210240
29_2718218129	29	E. coli S40	2718218129	Ga0174961_11	2718228639	2720210761	2720210810	3094859	3130716	35858	48	https://img.jgi.doe.gov/cgi-bin/mer/main.cgi?section=ScaffoldGraph&page=scaffoldGraph&scaffold_oid=2718228639&start_coord=3094859&end_coord=3130716	Prophage	DarTG	2720210795, 2720210796
37_2718218129	37	E. coli S40	2718218129	Ga0174961_11	2718228639	2720212381	2720212392	4769633	4782686	13054	10	https://img.jgi.doe.gov/cgi-bin/mer/main.cgi?section=ScaffoldGraph&page=scaffoldGraph&scaffold_oid=2718228639&start_coord=4769633&end_coord=4782686	None	RM_type_I	2720212388, 2720212389, 2720212390
37_2718218129	37	E. coli S40	2718218129	Ga0174961_11	2718228639	2720212381	2720212392	4769633	4782686	13054	10	https://img.jgi.doe.gov/cgi-bin/mer/main.cgi?section=ScaffoldGraph&page=scaffoldGraph&scaffold_oid=2718228639&start_coord=4769633&end_coord=4782686	None	RM_type_IV	2720212383, 2720212384
gntU-yhgN_2718218129	No	E. coli S40	2718218129	Ga0174961_11	2718228639	2720208026	2720208029	311443	314927	3485	2	https://img.jgi.doe.gov/cgi-bin/mer/main.cgi?section=ScaffoldGraph&page=scaffoldGraph&scaffold_oid=2718228639&start_coord=311443&end_coord=314927	None	PsyrTA	2720208027, 2720208028	gntU-yhgN
7_2718218130	7	E. coli sv. O157:H7 8368	2718218130	Ga0174966_12	2718228641	2720214137	2720214148	1062433	1071989	9557	10	https://img.jgi.doe.gov/cgi-bin/mer/main.cgi?section=ScaffoldGraph&page=scaffoldGraph&scaffold_oid=2718228641&start_coord=1062433&end_coord=1071989	None	CRISPR_IE	2720214140, 2720214141, 2720214142, 2720214143, 2720214144, 2720214145, 2720214146, 2720214147
21_2718218130	21	E. coli sv. O157:H7 8368	2718218130	Ga0174966_12	2718228641	2720215801	2720215870	2677317	2729215	51899	68	https://img.jgi.doe.gov/cgi-bin/mer/main.cgi?section=ScaffoldGraph&page=scaffoldGraph&scaffold_oid=2718228641&start_coord=2677317&end_coord=2729215	Prophage	RM_type_II	2720215845, 2720215847
33_2718218130	33	E. coli sv. O157:H7 8368	2718218130	Ga0174966_12	2718228641	2720217497	2720217532	4324479	4348269	23791	34	https://img.jgi.doe.gov/cgi-bin/mer/main.cgi?section=ScaffoldGraph&page=scaffoldGraph&scaffold_oid=2718228641&start_coord=4324479&end_coord=4348269	None	Lamassu_like	2720217508, 2720217509, 2720217510, 2720217511, 2720217512, 2720217513
33_2718218130	33	E. coli sv. O157:H7 8368	2718218130	Ga0174966_12	2718228641	2720217497	2720217532	4324479	4348269	23791	34	https://img.jgi.doe.gov/cgi-bin/mer/main.cgi?section=ScaffoldGraph&page=scaffoldGraph&scaffold_oid=2718228641&start_coord=4324479&end_coord=4348269	None	PD-T4-3	2720217517
36_2718218130	36	E. coli sv. O157:H7 8368	2718218130	Ga0174966_12	2718228641	2720217860	2720217874	4701027	4714965	13939	13	https://img.jgi.doe.gov/cgi-bin/mer/main.cgi?section=ScaffoldGraph&page=scaffoldGraph&scaffold_oid=2718228641&start_coord=4701027&end_coord=4714965	None	RM_type_I	2720217863, 2720217864, 2720217865
37_2718218130	37	E. coli sv. O157:H7 8368	2718218130	Ga0174966_12	2718228641	2720217906	2720217932	4755102	4799821	44720	25	https://img.jgi.doe.gov/cgi-bin/mer/main.cgi?section=ScaffoldGraph&page=scaffoldGraph&scaffold_oid=2718228641&start_coord=4755102&end_coord=4799821	None	Druantia_III	2720217912, 2720217913
37_2718218130	37	E. coli sv. O157:H7 8368	2718218130	Ga0174966_12	2718228641	2720217906	2720217932	4755102	4799821	44720	25	https://img.jgi.doe.gov/cgi-bin/mer/main.cgi?section=ScaffoldGraph&page=scaffoldGraph&scaffold_oid=2718228641&start_coord=4755102&end_coord=4799821	None	RM_type_IIG	2720217910
37_2718218130	37	E. coli sv. O157:H7 8368	2718218130	Ga0174966_12	2718228641	2720217906	2720217932	4755102	4799821	44720	25	https://img.jgi.doe.gov/cgi-bin/mer/main.cgi?section=ScaffoldGraph&page=scaffoldGraph&scaffold_oid=2718228641&start_coord=4755102&end_coord=4799821	None	Zorya_II	2720217914, 2720217915, 2720217916
gntU-yhgN_2718218130	No	E. coli sv. O157:H7 8368	2718218130	Ga0174966_12	2718228641	2720213442	2720213447	376317	379829	3513	4	https://img.jgi.doe.gov/cgi-bin/mer/main.cgi?section=ScaffoldGraph&page=scaffoldGraph&scaffold_oid=2718228641&start_coord=376317&end_coord=379829	None	PsyrTA	2720213443, 2720213444, 2720213445, 2720213446	gntU-yhgN
5_2718218131	5	E. coli SLK172	2718218131	Ga0174967_12	2718228643	2720219468	2720219527	804473	858681	54209	58	https://img.jgi.doe.gov/cgi-bin/mer/main.cgi?section=ScaffoldGraph&page=scaffoldGraph&scaffold_oid=2718228643&start_coord=804473&end_coord=858681	None	Mokosh_II	2720219524
7_2718218131	7	E. coli SLK172	2718218131	Ga0174967_12	2718228643	2720219746	2720219756	1091076	1101033	9958	9	https://img.jgi.doe.gov/cgi-bin/mer/main.cgi?section=ScaffoldGraph&page=scaffoldGraph&scaffold_oid=2718228643&start_coord=1091076&end_coord=1101033	None	CRISPR_IE	2720219748, 2720219749, 2720219750, 2720219751, 2720219752, 2720219753, 2720219754, 2720219755
9_2718218131	9	E. coli SLK172	2718218131	Ga0174967_12	2718228643	2720219854	2720219902	1193432	1246462	53031	47	https://img.jgi.doe.gov/cgi-bin/mer/main.cgi?section=ScaffoldGraph&page=scaffoldGraph&scaffold_oid=2718228643&start_coord=1193432&end_coord=1246462	Prophage	RM_type_I	2720219871, 2720219873, 2720219874
18_up_2718218131	18	E. coli SLK172	2718218131	Ga0174967_12	2718228643	2720221630	2720221662	2957124	2986565	29442	31	https://img.jgi.doe.gov/cgi-bin/mer/main.cgi?section=ScaffoldGraph&page=scaffoldGraph&scaffold_oid=2718228643&start_coord=2957124&end_coord=2986565	None	RM_type_I	2720221635, 2720221637, 2720221638
18_up_2718218131	18	E. coli SLK172	2718218131	Ga0174967_12	2718228643	2720221630	2720221662	2957124	2986565	29442	31	https://img.jgi.doe.gov/cgi-bin/mer/main.cgi?section=ScaffoldGraph&page=scaffoldGraph&scaffold_oid=2718228643&start_coord=2957124&end_coord=2986565	None	RM_type_IV	2720221631
25_2718218131	25	E. coli SLK172	2718218131	Ga0174967_12	2718228643	2720221887	2720221936	3174457	3221097	46641	48	https://img.jgi.doe.gov/cgi-bin/mer/main.cgi?section=ScaffoldGraph&page=scaffoldGraph&scaffold_oid=2718228643&start_coord=3174457&end_coord=3221097	Prophage	RM_type_I	2720221907, 2720221908, 2720221911
28_2718218131	28	E. coli SLK172	2718218131	Ga0174967_12	2718228643	2720222087	2720222153	3393936	3456763	62828	65	https://img.jgi.doe.gov/cgi-bin/mer/main.cgi?section=ScaffoldGraph&page=scaffoldGraph&scaffold_oid=2718228643&start_coord=3393936&end_coord=3456763	Prophage	Mokosh_I	2720222140, 2720222141, 2720222142
33_2718218131	33	E. coli SLK172	2718218131	Ga0174967_12	2718228643	2720222822	2720222847	4136477	4154878	18402	24	https://img.jgi.doe.gov/cgi-bin/mer/main.cgi?section=ScaffoldGraph&page=scaffoldGraph&scaffold_oid=2718228643&start_coord=4136477&end_coord=4154878	None	Abi2	2720222827
37_2718218131	37	E. coli SLK172	2718218131	Ga0174967_12	2718228643	2720223186	2720223206	4506484	4514939	8456	19	https://img.jgi.doe.gov/cgi-bin/mer/main.cgi?section=ScaffoldGraph&page=scaffoldGraph&scaffold_oid=2718228643&start_coord=4506484&end_coord=4514939	None	RM_type_IV	2720223187
17_up-potB_2718218131	No	E. coli SLK172	2718218131	Ga0174967_12	2718228643	2720220647	2720220722	2029645	2083054	53410	74	https://img.jgi.doe.gov/cgi-bin/mer/main.cgi?section=ScaffoldGraph&page=scaffoldGraph&scaffold_oid=2718228643&start_coord=2029645&end_coord=2083054	Prophage	RosmerTA	2720220670, 2720220671	Rearrangement between 17_up and potB
7_2718218132	7	E. coli EC590	2718218132	Ga0174964_11	2718228645	2720225343	2720225357	980636	991666	11031	13	https://img.jgi.doe.gov/cgi-bin/mer/main.cgi?section=ScaffoldGraph&page=scaffoldGraph&scaffold_oid=2718228645&start_coord=980636&end_coord=991666	None	CRISPR_IE	2720225348, 2720225350, 2720225351, 2720225352, 2720225353, 2720225354, 2720225355, 2720225356
18_2718218132	18	E. coli EC590	2718218132	Ga0174964_11	2718228645	2720226202	2720226221	1855700	1868175	12476	18	https://img.jgi.doe.gov/cgi-bin/mer/main.cgi?section=ScaffoldGraph&page=scaffoldGraph&scaffold_oid=2718228645&start_coord=1855700&end_coord=1868175	None	RM_type_IV	2720226220
29_2718218132	29	E. coli EC590	2718218132	Ga0174964_11	2718228645	2720227299	2720227348	2939103	2973908	34806	48	https://img.jgi.doe.gov/cgi-bin/mer/main.cgi?section=ScaffoldGraph&page=scaffoldGraph&scaffold_oid=2718228645&start_coord=2939103&end_coord=2973908	Prophage	PD-Lambda-1	2720227345
37_2718218132	37	E. coli EC590	2718218132	Ga0174964_11	2718228645	2720228281	2720228338	3936002	3988556	52555	56	https://img.jgi.doe.gov/cgi-bin/mer/main.cgi?section=ScaffoldGraph&page=scaffoldGraph&scaffold_oid=2718228645&start_coord=3936002&end_coord=3988556	None	Hachiman	2720228333, 2720228334
37_2718218132	37	E. coli EC590	2718218132	Ga0174964_11	2718228645	2720228281	2720228338	3936002	3988556	52555	56	https://img.jgi.doe.gov/cgi-bin/mer/main.cgi?section=ScaffoldGraph&page=scaffoldGraph&scaffold_oid=2718228645&start_coord=3936002&end_coord=3988556	None	RM_type_IV	2720228283, 2720228284
39_2718218132	39	E. coli EC590	2718218132	Ga0174964_11	2718228645	2720228550	2720228558	4210948	4222948	12001	7	https://img.jgi.doe.gov/cgi-bin/mer/main.cgi?section=ScaffoldGraph&page=scaffoldGraph&scaffold_oid=2718228645&start_coord=4210948&end_coord=4222948	GInt	AVAST_IV	2720228553
7_2718218133	7	E. coli MS6198	2718218133	Ga0174965_15	2718228650	2720230625	2720230635	1188719	1198738	10020	9	https://img.jgi.doe.gov/cgi-bin/mer/main.cgi?section=ScaffoldGraph&page=scaffoldGraph&scaffold_oid=2718228650&start_coord=1188719&end_coord=1198738	None	CRISPR_IE	2720230627, 2720230628, 2720230629, 2720230630, 2720230631, 2720230632, 2720230633, 2720230634
18_2718218133	18	E. coli MS6198	2718218133	Ga0174965_15	2718228650	2720231511	2720231526	2144413	2159674	15262	14	https://img.jgi.doe.gov/cgi-bin/mer/main.cgi?section=ScaffoldGraph&page=scaffoldGraph&scaffold_oid=2718228650&start_coord=2144413&end_coord=2159674	None	RM_type_I	2720231518, 2720231519, 2720231522
29_2718218133	29	E. coli MS6198	2718218133	Ga0174965_15	2718228650	2720232656	2720232700	3305910	3340464	34555	43	https://img.jgi.doe.gov/cgi-bin/mer/main.cgi?section=ScaffoldGraph&page=scaffoldGraph&scaffold_oid=2718228650&start_coord=3305910&end_coord=3340464	Prophage	PD-Lambda-1	2720232698
29_2718218133	29	E. coli MS6198	2718218133	Ga0174965_15	2718228650	2720232656	2720232700	3305910	3340464	34555	43	https://img.jgi.doe.gov/cgi-bin/mer/main.cgi?section=ScaffoldGraph&page=scaffoldGraph&scaffold_oid=2718228650&start_coord=3305910&end_coord=3340464	Prophage	PD-T4-7	2720232686
36_2718218133	36	E. coli MS6198	2718218133	Ga0174965_15	2718228650	2720233658	2720233672	4336599	4361194	24596	13	https://img.jgi.doe.gov/cgi-bin/mer/main.cgi?section=ScaffoldGraph&page=scaffoldGraph&scaffold_oid=2718228650&start_coord=4336599&end_coord=4361194	None	Druantia_III	2720233667, 2720233668
36_2718218133	36	E. coli MS6198	2718218133	Ga0174965_15	2718228650	2720233658	2720233672	4336599	4361194	24596	13	https://img.jgi.doe.gov/cgi-bin/mer/main.cgi?section=ScaffoldGraph&page=scaffoldGraph&scaffold_oid=2718228650&start_coord=4336599&end_coord=4361194	None	RM_type_I	2720233660, 2720233661, 2720233662
36_2718218133	36	E. coli MS6198	2718218133	Ga0174965_15	2718228650	2720233658	2720233672	4336599	4361194	24596	13	https://img.jgi.doe.gov/cgi-bin/mer/main.cgi?section=ScaffoldGraph&page=scaffoldGraph&scaffold_oid=2718228650&start_coord=4336599&end_coord=4361194	None	RM_type_IV	2720233659, 2720233665, 2720233666
37_2718218133	37	E. coli MS6198	2718218133	Ga0174965_15	2718228650	2720233702	2720233778	4393099	4463415	70317	75	https://img.jgi.doe.gov/cgi-bin/mer/main.cgi?section=ScaffoldGraph&page=scaffoldGraph&scaffold_oid=2718228650&start_coord=4393099&end_coord=4463415	None	Mokosh_II	2720233704
rspB-ydfJ_2718218133	No	E. coli MS6198	2718218133	Ga0174965_15	2718228650	2720231863	2720231909	2493298	2531845	38548	45	https://img.jgi.doe.gov/cgi-bin/mer/main.cgi?section=ScaffoldGraph&page=scaffoldGraph&scaffold_oid=2718228650&start_coord=2493298&end_coord=2531845	Prophage	AbiH	2720231879	rspB-ydfJ (Qin)
gntU-yhgN_2718218133	No	E. coli MS6198	2718218133	Ga0174965_15	2718228650	2720229777	2720229780	349667	353151	3485	2	https://img.jgi.doe.gov/cgi-bin/mer/main.cgi?section=ScaffoldGraph&page=scaffoldGraph&scaffold_oid=2718228650&start_coord=349667&end_coord=353151	None	PsyrTA	2720229778, 2720229779	gntU-yhgN
yfcO-yfcN_2718218133	No	E. coli MS6198	2718218133	Ga0174965_15	2718228650	2720231020	2720231023	1600321	1602450	2130	2	https://img.jgi.doe.gov/cgi-bin/mer/main.cgi?section=ScaffoldGraph&page=scaffoldGraph&scaffold_oid=2718228650&start_coord=1600321&end_coord=1602450	None	Septu	2720231021, 2720231022	yfcO-yfcN
5_2718218134	5	E. coli M11	2718218134	Ga0175792_11	2718228651	2720235313	2720235451	859415	999376	139962	137	https://img.jgi.doe.gov/cgi-bin/mer/main.cgi?section=ScaffoldGraph&page=scaffoldGraph&scaffold_oid=2718228651&start_coord=859415&end_coord=999376	ICE	Shango	2720235352, 2720235353, 2720235354
7_2718218134	7	E. coli M11	2718218134	Ga0175792_11	2718228651	2720235686	2720235697	1239370	1249237	9868	10	https://img.jgi.doe.gov/cgi-bin/mer/main.cgi?section=ScaffoldGraph&page=scaffoldGraph&scaffold_oid=2718228651&start_coord=1239370&end_coord=1249237	None	CRISPR_IE	2720235689, 2720235690, 2720235691, 2720235692, 2720235693, 2720235694, 2720235695, 2720235696
9_2718218134	9	E. coli M11	2718218134	Ga0175792_11	2718228651	2720235801	2720235818	1345091	1363590	18500	16	https://img.jgi.doe.gov/cgi-bin/mer/main.cgi?section=ScaffoldGraph&page=scaffoldGraph&scaffold_oid=2718228651&start_coord=1345091&end_coord=1363590	Prophage	PD-Lambda-4	2720235812, 2720235813, 2720235814
18_2718218134	18	E. coli M11	2718218134	Ga0175792_11	2718228651	2720236541	2720236576	2119170	2158278	39109	34	https://img.jgi.doe.gov/cgi-bin/mer/main.cgi?section=ScaffoldGraph&page=scaffoldGraph&scaffold_oid=2718228651&start_coord=2119170&end_coord=2158278	None	Gao_Mza	2720236571, 2720236572, 2720236573, 2720236574, 2720236575
18_2718218134	18	E. coli M11	2718218134	Ga0175792_11	2718228651	2720236541	2720236576	2119170	2158278	39109	34	https://img.jgi.doe.gov/cgi-bin/mer/main.cgi?section=ScaffoldGraph&page=scaffoldGraph&scaffold_oid=2718228651&start_coord=2119170&end_coord=2158278	None	RM_type_I	2720236563, 2720236564, 2720236566
18_2718218134	18	E. coli M11	2718218134	Ga0175792_11	2718228651	2720236541	2720236576	2119170	2158278	39109	34	https://img.jgi.doe.gov/cgi-bin/mer/main.cgi?section=ScaffoldGraph&page=scaffoldGraph&scaffold_oid=2718228651&start_coord=2119170&end_coord=2158278	None	RM_type_IV	2720236570
37_2718218134	37	E. coli M11	2718218134	Ga0175792_11	2718228651	2720238755	2720238789	4377084	4412981	35898	33	https://img.jgi.doe.gov/cgi-bin/mer/main.cgi?section=ScaffoldGraph&page=scaffoldGraph&scaffold_oid=2718228651&start_coord=4377084&end_coord=4412981	P4	RM_type_II	2720238756, 2720238760
37_2718218134	37	E. coli M11	2718218134	Ga0175792_11	2718228651	2720238755	2720238789	4377084	4412981	35898	33	https://img.jgi.doe.gov/cgi-bin/mer/main.cgi?section=ScaffoldGraph&page=scaffoldGraph&scaffold_oid=2718228651&start_coord=4377084&end_coord=4412981	P4	RM_type_IV	2720238757, 2720238758
37_2718218134	37	E. coli M11	2718218134	Ga0175792_11	2718228651	2720238755	2720238789	4377084	4412981	35898	33	https://img.jgi.doe.gov/cgi-bin/mer/main.cgi?section=ScaffoldGraph&page=scaffoldGraph&scaffold_oid=2718228651&start_coord=4377084&end_coord=4412981	P4	Rst_RT-Tm	2720238784, 2720238785, 2720238786
7_2718218135	7	E. coli S56	2718218135	Ga0175793_13	2718228660	2720240848	2720240859	1043221	1053696	10476	10	https://img.jgi.doe.gov/cgi-bin/mer/main.cgi?section=ScaffoldGraph&page=scaffoldGraph&scaffold_oid=2718228660&start_coord=1043221&end_coord=1053696	None	CRISPR_IE	2720240851, 2720240852, 2720240853, 2720240854, 2720240855, 2720240856, 2720240857, 2720240858
12_2718218135	12	E. coli S56	2718218135	Ga0175793_13	2718228660	2720241535	2720241584	1745343	1778198	32856	48	https://img.jgi.doe.gov/cgi-bin/mer/main.cgi?section=ScaffoldGraph&page=scaffoldGraph&scaffold_oid=2718228660&start_coord=1745343&end_coord=1778198	Prophage	AbiP2	2720241551
37_2718218135	37	E. coli S56	2718218135	Ga0175793_13	2718228660	2720243834	2720243847	4092790	4103901	11112	12	https://img.jgi.doe.gov/cgi-bin/mer/main.cgi?section=ScaffoldGraph&page=scaffoldGraph&scaffold_oid=2718228660&start_coord=4092790&end_coord=4103901	None	RM_type_I	2720243840, 2720243843, 2720243844, 2720243845
37_2718218135	37	E. coli S56	2718218135	Ga0175793_13	2718228660	2720243834	2720243847	4092790	4103901	11112	12	https://img.jgi.doe.gov/cgi-bin/mer/main.cgi?section=ScaffoldGraph&page=scaffoldGraph&scaffold_oid=2718228660&start_coord=4092790&end_coord=4103901	None	RM_type_IV	2720243835
37_2718218135	37	E. coli S56	2718218135	Ga0175793_13	2718228660	2720243834	2720243847	4092790	4103901	11112	12	https://img.jgi.doe.gov/cgi-bin/mer/main.cgi?section=ScaffoldGraph&page=scaffoldGraph&scaffold_oid=2718228660&start_coord=4092790&end_coord=4103901	None	SanaTA	2720243837, 2720243838
gntU-yhgN_2718218135	No	E. coli S56	2718218135	Ga0175793_13	2718228660	2720240119	2720240122	307907	311391	3485	2	https://img.jgi.doe.gov/cgi-bin/mer/main.cgi?section=ScaffoldGraph&page=scaffoldGraph&scaffold_oid=2718228660&start_coord=307907&end_coord=311391	None	PsyrTA	2720240120, 2720240121	gntU-yhgN
5_2718218136	5	E. coli O177:H21	2718218136	Ga0175790_11	2718228662	2720245365	2720245523	769679	911671	141993	157	https://img.jgi.doe.gov/cgi-bin/mer/main.cgi?section=ScaffoldGraph&page=scaffoldGraph&scaffold_oid=2718228662&start_coord=769679&end_coord=911671	Prophage	Mokosh_I	2720245478, 2720245479
5_2718218136	5	E. coli O177:H21	2718218136	Ga0175790_11	2718228662	2720245365	2720245523	769679	911671	141993	157	https://img.jgi.doe.gov/cgi-bin/mer/main.cgi?section=ScaffoldGraph&page=scaffoldGraph&scaffold_oid=2718228662&start_coord=769679&end_coord=911671	Prophage	Mokosh_II	2720245443
7_2718218136	7	E. coli O177:H21	2718218136	Ga0175790_11	2718228662	2720245765	2720245770	1157409	1159956	2548	4	https://img.jgi.doe.gov/cgi-bin/mer/main.cgi?section=ScaffoldGraph&page=scaffoldGraph&scaffold_oid=2718228662&start_coord=1157409&end_coord=1159956	None	CRISPR_IE	2720245768, 2720245769
21_2718218136	21	E. coli O177:H21	2718218136	Ga0175790_11	2718228662	2720247393	2720247434	2746301	2773311	27011	40	https://img.jgi.doe.gov/cgi-bin/mer/main.cgi?section=ScaffoldGraph&page=scaffoldGraph&scaffold_oid=2718228662&start_coord=2746301&end_coord=2773311	Prophage	RM_type_II	2720247410, 2720247411, 2720247412
33_2718218136	33	E. coli O177:H21	2718218136	Ga0175790_11	2718228662	2720248537	2720248546	3898462	3906931	8470	8	https://img.jgi.doe.gov/cgi-bin/mer/main.cgi?section=ScaffoldGraph&page=scaffoldGraph&scaffold_oid=2718228662&start_coord=3898462&end_coord=3906931	None	DRT_VIII	2720248542, 2720248543
35_2718218136	35	E. coli O177:H21	2718218136	Ga0175790_11	2718228662	2720248874	2720248934	4245540	4295803	50264	59	https://img.jgi.doe.gov/cgi-bin/mer/main.cgi?section=ScaffoldGraph&page=scaffoldGraph&scaffold_oid=2718228662&start_coord=4245540&end_coord=4295803	Prophage	Dsr_I	2720248932
36_2718218136	36	E. coli O177:H21	2718218136	Ga0175790_11	2718228662	2720248972	2720248984	4330299	4342730	12432	11	https://img.jgi.doe.gov/cgi-bin/mer/main.cgi?section=ScaffoldGraph&page=scaffoldGraph&scaffold_oid=2718228662&start_coord=4330299&end_coord=4342730	None	RM_type_I	2720248976, 2720248977, 2720248978
36_2718218136	36	E. coli O177:H21	2718218136	Ga0175790_11	2718228662	2720248972	2720248984	4330299	4342730	12432	11	https://img.jgi.doe.gov/cgi-bin/mer/main.cgi?section=ScaffoldGraph&page=scaffoldGraph&scaffold_oid=2718228662&start_coord=4330299&end_coord=4342730	None	RM_type_IV	2720248975
37_2718218136	37	E. coli O177:H21	2718218136	Ga0175790_11	2718228662	2720249013	2720249099	4374631	4449803	75173	85	https://img.jgi.doe.gov/cgi-bin/mer/main.cgi?section=ScaffoldGraph&page=scaffoldGraph&scaffold_oid=2718228662&start_coord=4374631&end_coord=4449803	None	Mokosh_II	2720249014
37_2718218136	37	E. coli O177:H21	2718218136	Ga0175790_11	2718228662	2720249013	2720249099	4374631	4449803	75173	85	https://img.jgi.doe.gov/cgi-bin/mer/main.cgi?section=ScaffoldGraph&page=scaffoldGraph&scaffold_oid=2718228662&start_coord=4374631&end_coord=4449803	None	RM_type_II	2720249041, 2720249044, 2720249045, 2720249046
37_2718218136	37	E. coli O177:H21	2718218136	Ga0175790_11	2718228662	2720249013	2720249099	4374631	4449803	75173	85	https://img.jgi.doe.gov/cgi-bin/mer/main.cgi?section=ScaffoldGraph&page=scaffoldGraph&scaffold_oid=2718228662&start_coord=4374631&end_coord=4449803	None	RM_type_IV	2720249039, 2720249040
1_2718218139	1	E. coli CFSAN004176	2718218139	Ga0175791_14	2718228673	2720253213	2720253226	47239	64114	16876	12	https://img.jgi.doe.gov/cgi-bin/mer/main.cgi?section=ScaffoldGraph&page=scaffoldGraph&scaffold_oid=2718228673&start_coord=47239&end_coord=64114	None	Abi2	2720253216
1_2718218139	1	E. coli CFSAN004176	2718218139	Ga0175791_14	2718228673	2720253213	2720253226	47239	64114	16876	12	https://img.jgi.doe.gov/cgi-bin/mer/main.cgi?section=ScaffoldGraph&page=scaffoldGraph&scaffold_oid=2718228673&start_coord=47239&end_coord=64114	None	RM_type_III	2720253218, 2720253219
7_2718218139	7	E. coli CFSAN004176	2718218139	Ga0175791_14	2718228673	2720254290	2720254301	1131549	1141122	9574	10	https://img.jgi.doe.gov/cgi-bin/mer/main.cgi?section=ScaffoldGraph&page=scaffoldGraph&scaffold_oid=2718228673&start_coord=1131549&end_coord=1141122	None	CRISPR_IE	2720254293, 2720254294, 2720254295, 2720254296, 2720254297, 2720254298, 2720254299, 2720254300
9_2718218139	9	E. coli CFSAN004176	2718218139	Ga0175791_14	2718228673	2720254407	2720254432	1237116	1258171	21056	24	https://img.jgi.doe.gov/cgi-bin/mer/main.cgi?section=ScaffoldGraph&page=scaffoldGraph&scaffold_oid=2718228673&start_coord=1237116&end_coord=1258171	Prophage__IME	Retron_VI	2720254412, 2720254413
35_down-37_down_2718218139	No	E. coli CFSAN004176	2718218139	Ga0175791_14	2718228673	2720257727	2720257764	4457095	4492577	35483	36	https://img.jgi.doe.gov/cgi-bin/mer/main.cgi?section=ScaffoldGraph&page=scaffoldGraph&scaffold_oid=2718228673&start_coord=4457095&end_coord=4492577	None	Gao_Iet	2720257749, 2720257750	Rearrangement between 35_down and 37_down
35_down-37_down_2718218139	No	E. coli CFSAN004176	2718218139	Ga0175791_14	2718228673	2720257727	2720257764	4457095	4492577	35483	36	https://img.jgi.doe.gov/cgi-bin/mer/main.cgi?section=ScaffoldGraph&page=scaffoldGraph&scaffold_oid=2718228673&start_coord=4457095&end_coord=4492577	None	Mokosh_II	2720257736	Rearrangement between 35_down and 37_down
35_down-37_down_2718218139	No	E. coli CFSAN004176	2718218139	Ga0175791_14	2718228673	2720257727	2720257764	4457095	4492577	35483	36	https://img.jgi.doe.gov/cgi-bin/mer/main.cgi?section=ScaffoldGraph&page=scaffoldGraph&scaffold_oid=2718228673&start_coord=4457095&end_coord=4492577	None	RM_type_III	2720257751, 2720257756	Rearrangement between 35_down and 37_down
rspB-ydfJ_2718218139	No	E. coli CFSAN004176	2718218139	Ga0175791_14	2718228673	2720255742	2720255840	2559661	2622278	62618	97	https://img.jgi.doe.gov/cgi-bin/mer/main.cgi?section=ScaffoldGraph&page=scaffoldGraph&scaffold_oid=2718228673&start_coord=2559661&end_coord=2622278	Prophage	RosmerTA	2720255823, 2720255824, 2720255825	rspB-ydfJ (Qin) (ynfE-ydfJ with deletion)
17_up-potB_2718218139	No	E. coli CFSAN004176	2718218139	Ga0175791_14	2718228673	2720255195	2720255242	2030624	2069342	38719	46	https://img.jgi.doe.gov/cgi-bin/mer/main.cgi?section=ScaffoldGraph&page=scaffoldGraph&scaffold_oid=2718228673&start_coord=2030624&end_coord=2069342	Prophage	Septu	2720255207, 2720255208	Rearrangement between 17_up and potB
7_2718218168	7	E. coli S51	2718218168	Ga0175467_11	2718228723	2720376568	2720376579	1034934	1044863	9930	10	https://img.jgi.doe.gov/cgi-bin/mer/main.cgi?section=ScaffoldGraph&page=scaffoldGraph&scaffold_oid=2718228723&start_coord=1034934&end_coord=1044863	None	CRISPR_IE	2720376571, 2720376572, 2720376573, 2720376574, 2720376575, 2720376576, 2720376577, 2720376578
9_2718218168	9	E. coli S51	2718218168	Ga0175467_11	2718228723	2720376682	2720376709	1139483	1161814	22332	26	https://img.jgi.doe.gov/cgi-bin/mer/main.cgi?section=ScaffoldGraph&page=scaffoldGraph&scaffold_oid=2718228723&start_coord=1139483&end_coord=1161814	None	PD-Lambda-4	2720376692, 2720376693, 2720376694, 2720376698
33_2718218168	33	E. coli S51	2718218168	Ga0175467_11	2718228723	2720379268	2720379350	3738651	3796955	58305	81	https://img.jgi.doe.gov/cgi-bin/mer/main.cgi?section=ScaffoldGraph&page=scaffoldGraph&scaffold_oid=2718228723&start_coord=3738651&end_coord=3796955	Prophage	PD-T4-3	2720379286
36_2718218168	36	E. coli S51	2718218168	Ga0175467_11	2718228723	2720379688	2720379700	4160823	4173227	12405	11	https://img.jgi.doe.gov/cgi-bin/mer/main.cgi?section=ScaffoldGraph&page=scaffoldGraph&scaffold_oid=2718228723&start_coord=4160823&end_coord=4173227	None	RM_type_I	2720379692, 2720379693, 2720379694
36_2718218168	36	E. coli S51	2718218168	Ga0175467_11	2718228723	2720379688	2720379700	4160823	4173227	12405	11	https://img.jgi.doe.gov/cgi-bin/mer/main.cgi?section=ScaffoldGraph&page=scaffoldGraph&scaffold_oid=2718228723&start_coord=4160823&end_coord=4173227	None	RM_type_IV	2720379691
37_2718218168	37	E. coli S51	2718218168	Ga0175467_11	2718228723	2720379730	2720379793	4205130	4267152	62023	62	https://img.jgi.doe.gov/cgi-bin/mer/main.cgi?section=ScaffoldGraph&page=scaffoldGraph&scaffold_oid=2718228723&start_coord=4205130&end_coord=4267152	Prophage	Mokosh_II	2720379731
38_2718218168	38	E. coli S51	2718218168	Ga0175467_11	2718228723	2720379927	2720380012	4402589	4491166	88578	84	https://img.jgi.doe.gov/cgi-bin/mer/main.cgi?section=ScaffoldGraph&page=scaffoldGraph&scaffold_oid=2718228723&start_coord=4402589&end_coord=4491166	Prophage	Dnd	2720379946, 2720379947, 2720379948, 2720379949, 2720379952, 2720379953, 2720379954
7_2718218171	7	E. coli C4	2718218171	Ga0175468_11	2718228728	2720386063	2720386074	1069917	1079786	9870	10	https://img.jgi.doe.gov/cgi-bin/mer/main.cgi?section=ScaffoldGraph&page=scaffoldGraph&scaffold_oid=2718228728&start_coord=1069917&end_coord=1079786	None	CRISPR_IE	2720386066, 2720386067, 2720386068, 2720386069, 2720386070, 2720386071, 2720386072, 2720386073
24_2718218171	24	E. coli C4	2718218171	Ga0175468_11	2718228728	2720387717	2720387780	2766194	2813824	47631	62	https://img.jgi.doe.gov/cgi-bin/mer/main.cgi?section=ScaffoldGraph&page=scaffoldGraph&scaffold_oid=2718228728&start_coord=2766194&end_coord=2813824	Prophage	AVAST_II	2720387719
33_2718218171	33	E. coli C4	2718218171	Ga0175468_11	2718228728	2720388708	2720388779	3782470	3863844	81375	70	https://img.jgi.doe.gov/cgi-bin/mer/main.cgi?section=ScaffoldGraph&page=scaffoldGraph&scaffold_oid=2718228728&start_coord=3782470&end_coord=3863844	None	DarTG	2720388729, 2720388730
33_2718218171	33	E. coli C4	2718218171	Ga0175468_11	2718228728	2720388708	2720388779	3782470	3863844	81375	70	https://img.jgi.doe.gov/cgi-bin/mer/main.cgi?section=ScaffoldGraph&page=scaffoldGraph&scaffold_oid=2718228728&start_coord=3782470&end_coord=3863844	None	RM_type_I	2720388727, 2720388728, 2720388731
36_2718218171	36	E. coli C4	2718218171	Ga0175468_11	2718228728	2720389175	2720389186	4273910	4288829	14920	10	https://img.jgi.doe.gov/cgi-bin/mer/main.cgi?section=ScaffoldGraph&page=scaffoldGraph&scaffold_oid=2718228728&start_coord=4273910&end_coord=4288829	None	RM_type_I	2720389179, 2720389180, 2720389181
36_2718218171	36	E. coli C4	2718218171	Ga0175468_11	2718228728	2720389175	2720389186	4273910	4288829	14920	10	https://img.jgi.doe.gov/cgi-bin/mer/main.cgi?section=ScaffoldGraph&page=scaffoldGraph&scaffold_oid=2718228728&start_coord=4273910&end_coord=4288829	None	RM_type_IV	2720389178
37_2718218171	37	E. coli C4	2718218171	Ga0175468_11	2718228728	2720389219	2720389236	4328883	4366947	38065	16	https://img.jgi.doe.gov/cgi-bin/mer/main.cgi?section=ScaffoldGraph&page=scaffoldGraph&scaffold_oid=2718228728&start_coord=4328883&end_coord=4366947	None	Druantia_III	2720389226, 2720389227
37_2718218171	37	E. coli C4	2718218171	Ga0175468_11	2718228728	2720389219	2720389236	4328883	4366947	38065	16	https://img.jgi.doe.gov/cgi-bin/mer/main.cgi?section=ScaffoldGraph&page=scaffoldGraph&scaffold_oid=2718228728&start_coord=4328883&end_coord=4366947	None	RM_type_IIG	2720389224
37_2718218171	37	E. coli C4	2718218171	Ga0175468_11	2718228728	2720389219	2720389236	4328883	4366947	38065	16	https://img.jgi.doe.gov/cgi-bin/mer/main.cgi?section=ScaffoldGraph&page=scaffoldGraph&scaffold_oid=2718228728&start_coord=4328883&end_coord=4366947	None	RM_type_IV	2720389232
37_2718218171	37	E. coli C4	2718218171	Ga0175468_11	2718228728	2720389219	2720389236	4328883	4366947	38065	16	https://img.jgi.doe.gov/cgi-bin/mer/main.cgi?section=ScaffoldGraph&page=scaffoldGraph&scaffold_oid=2718228728&start_coord=4328883&end_coord=4366947	None	Zorya_II	2720389228, 2720389229, 2720389230
7_2718218172	7	E. coli SEC470	2718218172	Ga0175469_11	2718228729	2720395058	2720395069	5198499	5207936	9438	10	https://img.jgi.doe.gov/cgi-bin/mer/main.cgi?section=ScaffoldGraph&page=scaffoldGraph&scaffold_oid=2718228729&start_coord=5198499&end_coord=5207936	None	CRISPR_IE	2720395059, 2720395060, 2720395061, 2720395062, 2720395063, 2720395064, 2720395065, 2720395066
36_2718218172	36	E. coli SEC470	2718218172	Ga0175469_11	2718228729	2720394101	2720394194	4221056	4317581	96526	92	https://img.jgi.doe.gov/cgi-bin/mer/main.cgi?section=ScaffoldGraph&page=scaffoldGraph&scaffold_oid=2718228729&start_coord=4221056&end_coord=4317581	P4	Druantia_III	2720394110, 2720394111
36_2718218172	36	E. coli SEC470	2718218172	Ga0175469_11	2718228729	2720394101	2720394194	4221056	4317581	96526	92	https://img.jgi.doe.gov/cgi-bin/mer/main.cgi?section=ScaffoldGraph&page=scaffoldGraph&scaffold_oid=2718228729&start_coord=4221056&end_coord=4317581	P4	RM_type_I	2720394103, 2720394104, 2720394105
36_2718218172	36	E. coli SEC470	2718218172	Ga0175469_11	2718228729	2720394101	2720394194	4221056	4317581	96526	92	https://img.jgi.doe.gov/cgi-bin/mer/main.cgi?section=ScaffoldGraph&page=scaffoldGraph&scaffold_oid=2718228729&start_coord=4221056&end_coord=4317581	P4	RM_type_IV	2720394102, 2720394108, 2720394109
28_down-cysB_2718218172	No	E. coli SEC470	2718218172	Ga0175469_11	2718228729	2720391831	2720391858	1856955	1893138	36184	26	https://img.jgi.doe.gov/cgi-bin/mer/main.cgi?section=ScaffoldGraph&page=scaffoldGraph&scaffold_oid=2718228729&start_coord=1856955&end_coord=1893138	None	DarTG	2720391843, 2720391844	Rearrangement between 28_down and cysB
elfA-ycbP_2718218172	No	E. coli SEC470	2718218172	Ga0175469_11	2718228729	2720393478	2720393502	3597302	3625702	28401	23	https://img.jgi.doe.gov/cgi-bin/mer/main.cgi?section=ScaffoldGraph&page=scaffoldGraph&scaffold_oid=2718228729&start_coord=3597302&end_coord=3625702	None	Gao_Hhe	2720393497	elfA-ycbP
murB-wzzB_2718218172	No	E. coli SEC470	2718218172	Ga0175469_11	2718228729	2720390684	2720390877	759191	911177	151987	192	https://img.jgi.doe.gov/cgi-bin/mer/main.cgi?section=ScaffoldGraph&page=scaffoldGraph&scaffold_oid=2718228729&start_coord=759191&end_coord=911177	Prophage__IME	Mok_Hok_Sok	2720390751	Rearrangement between murB (5S rRNA) and wzzB
murB-wzzB_2718218172	No	E. coli SEC470	2718218172	Ga0175469_11	2718228729	2720390684	2720390877	759191	911177	151987	192	https://img.jgi.doe.gov/cgi-bin/mer/main.cgi?section=ScaffoldGraph&page=scaffoldGraph&scaffold_oid=2718228729&start_coord=759191&end_coord=911177	Prophage__IME	Mok_Hok_Sok	2720390848	Rearrangement between murB (5S rRNA) and wzzB
21_down-yieP_2718218172	No	E. coli SEC470	2718218172	Ga0175469_11	2718228729	2720395299	2720395474	5427657	5548220	120564	174	https://img.jgi.doe.gov/cgi-bin/mer/main.cgi?section=ScaffoldGraph&page=scaffoldGraph&scaffold_oid=2718228729&start_coord=5427657&end_coord=5548220	Prophage	Mok_Hok_Sok	2720395390	Rearrangement between 21_down and yieP (16S rRNA)
28_down-cysB_2718218172	No	E. coli SEC470	2718218172	Ga0175469_11	2718228729	2720391831	2720391858	1856955	1893138	36184	26	https://img.jgi.doe.gov/cgi-bin/mer/main.cgi?section=ScaffoldGraph&page=scaffoldGraph&scaffold_oid=2718228729&start_coord=1856955&end_coord=1893138	None	Mokosh_I	2720391838, 2720391839	Rearrangement between 28_down and cysB
5_down-rayT_2718218172	No	E. coli SEC470	2718218172	Ga0175469_11	2718228729	2720392689	2720392700	2753744	2766764	13021	10	https://img.jgi.doe.gov/cgi-bin/mer/main.cgi?section=ScaffoldGraph&page=scaffoldGraph&scaffold_oid=2718228729&start_coord=2753744&end_coord=2766764	None	Mokosh_II	2720392693	Rearrangement between 5_down and rayT
37_up-ybfA_2718218172	No	E. coli SEC470	2718218172	Ga0175469_11	2718228729	2720394224	2720394251	4349486	4374494	25009	26	https://img.jgi.doe.gov/cgi-bin/mer/main.cgi?section=ScaffoldGraph&page=scaffoldGraph&scaffold_oid=2718228729&start_coord=4349486&end_coord=4374494	None	Mokosh_II	2720394225	Rearrangement between 37_up and ybfA
murB-wzzB_2718218172	No	E. coli SEC470	2718218172	Ga0175469_11	2718228729	2720390684	2720390877	759191	911177	151987	192	https://img.jgi.doe.gov/cgi-bin/mer/main.cgi?section=ScaffoldGraph&page=scaffoldGraph&scaffold_oid=2718228729&start_coord=759191&end_coord=911177	Prophage__IME	RM_type_I	2720390691, 2720390692, 2720390693	Rearrangement between murB (5S rRNA) and wzzB
purH-murI_2718218172	No	E. coli SEC470	2718218172	Ga0175469_11	2718228729	2720391597	2720391608	1609806	1623079	13274	10	https://img.jgi.doe.gov/cgi-bin/mer/main.cgi?section=ScaffoldGraph&page=scaffoldGraph&scaffold_oid=2718228729&start_coord=1609806&end_coord=1623079	None	RM_type_I	2720391602, 2720391603, 2720391604	Rearrangement between purH (16S rRNA) and murI (16S rRNA)
28_down-cysB_2718218172	No	E. coli SEC470	2718218172	Ga0175469_11	2718228729	2720391831	2720391858	1856955	1893138	36184	26	https://img.jgi.doe.gov/cgi-bin/mer/main.cgi?section=ScaffoldGraph&page=scaffoldGraph&scaffold_oid=2718228729&start_coord=1856955&end_coord=1893138	None	RM_type_I	2720391842, 2720391845, 2720391846	Rearrangement between 28_down and cysB
hemG-21_up_2718218172	No	E. coli SEC470	2718218172	Ga0175469_11	2718228729	2720390417	2720390516	544190	621012	76823	98	https://img.jgi.doe.gov/cgi-bin/mer/main.cgi?section=ScaffoldGraph&page=scaffoldGraph&scaffold_oid=2718228729&start_coord=544190&end_coord=621012	Prophage	SEFIR	2720390437	Rearrangement between hemG (16S rRNA) and 21_up
7_2718218227	7	E. coli O157 180-PT54	2718218227	Ga0175958_11	2718228826	2720583671	2720583682	1099490	1108924	9435	10	https://img.jgi.doe.gov/cgi-bin/mer/main.cgi?section=ScaffoldGraph&page=scaffoldGraph&scaffold_oid=2718228826&start_coord=1099490&end_coord=1108924	None	CRISPR_IE	2720583674, 2720583675, 2720583676, 2720583677, 2720583678, 2720583679, 2720583680, 2720583681
12_2718218227	12	E. coli O157 180-PT54	2718218227	Ga0175958_11	2718228826	2720584492	2720584538	1916934	1949947	33014	45	https://img.jgi.doe.gov/cgi-bin/mer/main.cgi?section=ScaffoldGraph&page=scaffoldGraph&scaffold_oid=2718228826&start_coord=1916934&end_coord=1949947	Prophage	Lamassu_like	2720584504, 2720584505, 2720584506
28_2718218227	28	E. coli O157 180-PT54	2718218227	Ga0175958_11	2718228826	2720586400	2720586441	3660729	3720731	60003	40	https://img.jgi.doe.gov/cgi-bin/mer/main.cgi?section=ScaffoldGraph&page=scaffoldGraph&scaffold_oid=2718228826&start_coord=3660729&end_coord=3720731	None	DarTG	2720586425, 2720586426
28_2718218227	28	E. coli O157 180-PT54	2718218227	Ga0175958_11	2718228826	2720586400	2720586441	3660729	3720731	60003	40	https://img.jgi.doe.gov/cgi-bin/mer/main.cgi?section=ScaffoldGraph&page=scaffoldGraph&scaffold_oid=2718228826&start_coord=3660729&end_coord=3720731	None	RM_type_I	2720586423, 2720586424, 2720586427
28_2718218227	28	E. coli O157 180-PT54	2718218227	Ga0175958_11	2718228826	2720586400	2720586441	3660729	3720731	60003	40	https://img.jgi.doe.gov/cgi-bin/mer/main.cgi?section=ScaffoldGraph&page=scaffoldGraph&scaffold_oid=2718228826&start_coord=3660729&end_coord=3720731	None	Zorya_I	2720586433, 2720586434, 2720586435, 2720586436
36_2718218227	36	E. coli O157 180-PT54	2718218227	Ga0175958_11	2718228826	2720587416	2720587430	4762443	4776381	13939	13	https://img.jgi.doe.gov/cgi-bin/mer/main.cgi?section=ScaffoldGraph&page=scaffoldGraph&scaffold_oid=2718228826&start_coord=4762443&end_coord=4776381	None	RM_type_I	2720587419, 2720587420, 2720587421
37_2718218227	37	E. coli O157 180-PT54	2718218227	Ga0175958_11	2718228826	2720587462	2720587488	4816494	4861027	44534	25	https://img.jgi.doe.gov/cgi-bin/mer/main.cgi?section=ScaffoldGraph&page=scaffoldGraph&scaffold_oid=2718228826&start_coord=4816494&end_coord=4861027	None	Druantia_III	2720587468, 2720587469
37_2718218227	37	E. coli O157 180-PT54	2718218227	Ga0175958_11	2718228826	2720587462	2720587488	4816494	4861027	44534	25	https://img.jgi.doe.gov/cgi-bin/mer/main.cgi?section=ScaffoldGraph&page=scaffoldGraph&scaffold_oid=2718228826&start_coord=4816494&end_coord=4861027	None	RM_type_IIG	2720587466
37_2718218227	37	E. coli O157 180-PT54	2718218227	Ga0175958_11	2718228826	2720587462	2720587488	4816494	4861027	44534	25	https://img.jgi.doe.gov/cgi-bin/mer/main.cgi?section=ScaffoldGraph&page=scaffoldGraph&scaffold_oid=2718228826&start_coord=4816494&end_coord=4861027	None	Zorya_II	2720587470, 2720587471, 2720587472
gntU-yhgN_2718218227	No	E. coli O157 180-PT54	2718218227	Ga0175958_11	2718228826	2720582979	2720582984	413735	417247	3513	4	https://img.jgi.doe.gov/cgi-bin/mer/main.cgi?section=ScaffoldGraph&page=scaffoldGraph&scaffold_oid=2718228826&start_coord=413735&end_coord=417247	None	PsyrTA	2720582980, 2720582981, 2720582982, 2720582983	gntU-yhgN
7_2718218228	7	E. coli sv. O157:H7 350	2718218228	Ga0175959_11	2718228828	2720589446	2720589457	1062535	1072091	9557	10	https://img.jgi.doe.gov/cgi-bin/mer/main.cgi?section=ScaffoldGraph&page=scaffoldGraph&scaffold_oid=2718228828&start_coord=1062535&end_coord=1072091	None	CRISPR_IE	2720589449, 2720589450, 2720589451, 2720589452, 2720589453, 2720589454, 2720589455, 2720589456
12_2718218228	12	E. coli sv. O157:H7 350	2718218228	Ga0175959_11	2718228828	2720590203	2720590249	1829623	1862624	33002	45	https://img.jgi.doe.gov/cgi-bin/mer/main.cgi?section=ScaffoldGraph&page=scaffoldGraph&scaffold_oid=2718228828&start_coord=1829623&end_coord=1862624	Prophage	Lamassu_like	2720590215, 2720590216, 2720590217
28_2718218228	28	E. coli sv. O157:H7 350	2718218228	Ga0175959_11	2718228828	2720592010	2720592057	3488166	3550795	62630	46	https://img.jgi.doe.gov/cgi-bin/mer/main.cgi?section=ScaffoldGraph&page=scaffoldGraph&scaffold_oid=2718228828&start_coord=3488166&end_coord=3550795	None	DarTG	2720592038, 2720592039
28_2718218228	28	E. coli sv. O157:H7 350	2718218228	Ga0175959_11	2718228828	2720592010	2720592057	3488166	3550795	62630	46	https://img.jgi.doe.gov/cgi-bin/mer/main.cgi?section=ScaffoldGraph&page=scaffoldGraph&scaffold_oid=2718228828&start_coord=3488166&end_coord=3550795	None	RM_type_I	2720592036, 2720592037, 2720592040
28_2718218228	28	E. coli sv. O157:H7 350	2718218228	Ga0175959_11	2718228828	2720592010	2720592057	3488166	3550795	62630	46	https://img.jgi.doe.gov/cgi-bin/mer/main.cgi?section=ScaffoldGraph&page=scaffoldGraph&scaffold_oid=2718228828&start_coord=3488166&end_coord=3550795	None	Zorya_I	2720592046, 2720592047, 2720592048, 2720592049
33_2718218228	33	E. coli sv. O157:H7 350	2718218228	Ga0175959_11	2718228828	2720592736	2720592766	4286730	4308000	21271	29	https://img.jgi.doe.gov/cgi-bin/mer/main.cgi?section=ScaffoldGraph&page=scaffoldGraph&scaffold_oid=2718228828&start_coord=4286730&end_coord=4308000	None	Lamassu_like	2720592747, 2720592748, 2720592749, 2720592750, 2720592751, 2720592752
33_2718218228	33	E. coli sv. O157:H7 350	2718218228	Ga0175959_11	2718228828	2720592736	2720592766	4286730	4308000	21271	29	https://img.jgi.doe.gov/cgi-bin/mer/main.cgi?section=ScaffoldGraph&page=scaffoldGraph&scaffold_oid=2718228828&start_coord=4286730&end_coord=4308000	None	PD-T4-3	2720592756
36_2718218228	36	E. coli sv. O157:H7 350	2718218228	Ga0175959_11	2718228828	2720593095	2720593109	4663371	4677309	13939	13	https://img.jgi.doe.gov/cgi-bin/mer/main.cgi?section=ScaffoldGraph&page=scaffoldGraph&scaffold_oid=2718228828&start_coord=4663371&end_coord=4677309	None	RM_type_I	2720593098, 2720593099, 2720593100
37_2718218228	37	E. coli sv. O157:H7 350	2718218228	Ga0175959_11	2718228828	2720593141	2720593170	4717416	4763262	45847	28	https://img.jgi.doe.gov/cgi-bin/mer/main.cgi?section=ScaffoldGraph&page=scaffoldGraph&scaffold_oid=2718228828&start_coord=4717416&end_coord=4763262	P4	Druantia_III	2720593147, 2720593148
37_2718218228	37	E. coli sv. O157:H7 350	2718218228	Ga0175959_11	2718228828	2720593141	2720593170	4717416	4763262	45847	28	https://img.jgi.doe.gov/cgi-bin/mer/main.cgi?section=ScaffoldGraph&page=scaffoldGraph&scaffold_oid=2718228828&start_coord=4717416&end_coord=4763262	P4	RM_type_IIG	2720593145
37_2718218228	37	E. coli sv. O157:H7 350	2718218228	Ga0175959_11	2718228828	2720593141	2720593170	4717416	4763262	45847	28	https://img.jgi.doe.gov/cgi-bin/mer/main.cgi?section=ScaffoldGraph&page=scaffoldGraph&scaffold_oid=2718228828&start_coord=4717416&end_coord=4763262	P4	Zorya_II	2720593149, 2720593150, 2720593151
gntU-yhgN_2718218228	No	E. coli sv. O157:H7 350	2718218228	Ga0175959_11	2718228828	2720588754	2720588759	376691	380203	3513	4	https://img.jgi.doe.gov/cgi-bin/mer/main.cgi?section=ScaffoldGraph&page=scaffoldGraph&scaffold_oid=2718228828&start_coord=376691&end_coord=380203	None	PsyrTA	2720588755, 2720588756, 2720588757, 2720588758	gntU-yhgN
7_2718218304	7	E. coli D4	2718218304	Ga0175454_11	2718228972	2720898488	2720898498	1018122	1024446	6325	9	https://img.jgi.doe.gov/cgi-bin/mer/main.cgi?section=ScaffoldGraph&page=scaffoldGraph&scaffold_oid=2718228972&start_coord=1018122&end_coord=1024446	None	CRISPR_IE	2720898490, 2720898494, 2720898495, 2720898496, 2720898497
gspO-purH_2718218304	No	E. coli D4	2718218304	Ga0175454_11	2718228972	2720901755	2720901916	4351601	4495472	143872	160	https://img.jgi.doe.gov/cgi-bin/mer/main.cgi?section=ScaffoldGraph&page=scaffoldGraph&scaffold_oid=2718228972&start_coord=4351601&end_coord=4495472	Prophage__ICE	RM_type_IV	2720901774	Rearrangement between gspO and purH (16S rRNA)
gspO-purH_2718218304	No	E. coli D4	2718218304	Ga0175454_11	2718228972	2720901755	2720901916	4351601	4495472	143872	160	https://img.jgi.doe.gov/cgi-bin/mer/main.cgi?section=ScaffoldGraph&page=scaffoldGraph&scaffold_oid=2718228972&start_coord=4351601&end_coord=4495472	Prophage__ICE	RM_type_IV	2720901785	Rearrangement between gspO and purH (16S rRNA)
7_2718218305	7	E. coli sv. O157:H7 155	2718218305	Ga0175451_12	2718228975	2720903515	2720903526	1068669	1078225	9557	10	https://img.jgi.doe.gov/cgi-bin/mer/main.cgi?section=ScaffoldGraph&page=scaffoldGraph&scaffold_oid=2718228975&start_coord=1068669&end_coord=1078225	None	CRISPR_IE	2720903518, 2720903519, 2720903520, 2720903521, 2720903522, 2720903523, 2720903524, 2720903525
33_2718218305	33	E. coli sv. O157:H7 155	2718218305	Ga0175451_12	2718228975	2720906959	2720906997	4380445	4405548	25104	37	https://img.jgi.doe.gov/cgi-bin/mer/main.cgi?section=ScaffoldGraph&page=scaffoldGraph&scaffold_oid=2718228975&start_coord=4380445&end_coord=4405548	None	Lamassu_like	2720906970, 2720906971, 2720906972, 2720906973, 2720906974, 2720906975
33_2718218305	33	E. coli sv. O157:H7 155	2718218305	Ga0175451_12	2718228975	2720906959	2720906997	4380445	4405548	25104	37	https://img.jgi.doe.gov/cgi-bin/mer/main.cgi?section=ScaffoldGraph&page=scaffoldGraph&scaffold_oid=2718228975&start_coord=4380445&end_coord=4405548	None	PD-T4-3	2720906979
36_2718218305	36	E. coli sv. O157:H7 155	2718218305	Ga0175451_12	2718228975	2720907328	2720907342	4760818	4774756	13939	13	https://img.jgi.doe.gov/cgi-bin/mer/main.cgi?section=ScaffoldGraph&page=scaffoldGraph&scaffold_oid=2718228975&start_coord=4760818&end_coord=4774756	None	RM_type_I	2720907331, 2720907332, 2720907333
37_2718218305	37	E. coli sv. O157:H7 155	2718218305	Ga0175451_12	2718228975	2720907377	2720907404	4817319	4862037	44719	26	https://img.jgi.doe.gov/cgi-bin/mer/main.cgi?section=ScaffoldGraph&page=scaffoldGraph&scaffold_oid=2718228975&start_coord=4817319&end_coord=4862037	None	Druantia_III	2720907383, 2720907384
37_2718218305	37	E. coli sv. O157:H7 155	2718218305	Ga0175451_12	2718228975	2720907377	2720907404	4817319	4862037	44719	26	https://img.jgi.doe.gov/cgi-bin/mer/main.cgi?section=ScaffoldGraph&page=scaffoldGraph&scaffold_oid=2718228975&start_coord=4817319&end_coord=4862037	None	RM_type_IIG	2720907381
37_2718218305	37	E. coli sv. O157:H7 155	2718218305	Ga0175451_12	2718228975	2720907377	2720907404	4817319	4862037	44719	26	https://img.jgi.doe.gov/cgi-bin/mer/main.cgi?section=ScaffoldGraph&page=scaffoldGraph&scaffold_oid=2718228975&start_coord=4817319&end_coord=4862037	None	Zorya_II	2720907385, 2720907386, 2720907387
gntU-yhgN_2718218305	No	E. coli sv. O157:H7 155	2718218305	Ga0175451_12	2718228975	2720902816	2720902821	381393	384905	3513	4	https://img.jgi.doe.gov/cgi-bin/mer/main.cgi?section=ScaffoldGraph&page=scaffoldGraph&scaffold_oid=2718228975&start_coord=381393&end_coord=384905	None	PsyrTA	2720902817, 2720902818, 2720902819, 2720902820	gntU-yhgN
7_2718218307	7	E. coli MRSN352231	2718218307	Ga0175450_12	2718228978	2720911247	2720911260	1013338	1024250	10913	12	https://img.jgi.doe.gov/cgi-bin/mer/main.cgi?section=ScaffoldGraph&page=scaffoldGraph&scaffold_oid=2718228978&start_coord=1013338&end_coord=1024250	None	CRISPR_IE	2720911252, 2720911253, 2720911254, 2720911255, 2720911256, 2720911257, 2720911258, 2720911259
18_2718218307	18	E. coli MRSN352231	2718218307	Ga0175450_12	2718228978	2720912144	2720912165	1960349	1985599	25251	20	https://img.jgi.doe.gov/cgi-bin/mer/main.cgi?section=ScaffoldGraph&page=scaffoldGraph&scaffold_oid=2718228978&start_coord=1960349&end_coord=1985599	None	Gao_Hhe	2720912164
18_2718218307	18	E. coli MRSN352231	2718218307	Ga0175450_12	2718228978	2720912144	2720912165	1960349	1985599	25251	20	https://img.jgi.doe.gov/cgi-bin/mer/main.cgi?section=ScaffoldGraph&page=scaffoldGraph&scaffold_oid=2718228978&start_coord=1960349&end_coord=1985599	None	RM_type_I	2720912152, 2720912153, 2720912156
37_2718218307	37	E. coli MRSN352231	2718218307	Ga0175450_12	2718228978	2720914266	2720914315	4136210	4177375	41166	48	https://img.jgi.doe.gov/cgi-bin/mer/main.cgi?section=ScaffoldGraph&page=scaffoldGraph&scaffold_oid=2718228978&start_coord=4136210&end_coord=4177375	P4	Retron_II	2720914301, 2720914302
25_2718218308	25	E. coli C9	2718218308	Ga0175453_11	2718228983	2720918057	2720918082	2748099	2769470	21372	24	https://img.jgi.doe.gov/cgi-bin/mer/main.cgi?section=ScaffoldGraph&page=scaffoldGraph&scaffold_oid=2718228983&start_coord=2748099&end_coord=2769470	None	RM_type_I	2720918073, 2720918074, 2720918075
7_2718218309	7	E. coli C2	2718218309	Ga0175452_12	2718228987	2720920990	2720921001	1044116	1054528	10413	10	https://img.jgi.doe.gov/cgi-bin/mer/main.cgi?section=ScaffoldGraph&page=scaffoldGraph&scaffold_oid=2718228987&start_coord=1044116&end_coord=1054528	None	CRISPR_IE	2720920993, 2720920994, 2720920995, 2720920996, 2720920997, 2720920998, 2720920999, 2720921000
37_2718218309	37	E. coli C2	2718218309	Ga0175452_12	2718228987	2720924039	2720924067	4159915	4193993	34079	27	https://img.jgi.doe.gov/cgi-bin/mer/main.cgi?section=ScaffoldGraph&page=scaffoldGraph&scaffold_oid=2718228987&start_coord=4159915&end_coord=4193993	Prophage__P4	Gao_Iet	2720924063, 2720924064
37_2718218309	37	E. coli C2	2718218309	Ga0175452_12	2718228987	2720924039	2720924067	4159915	4193993	34079	27	https://img.jgi.doe.gov/cgi-bin/mer/main.cgi?section=ScaffoldGraph&page=scaffoldGraph&scaffold_oid=2718228987&start_coord=4159915&end_coord=4193993	Prophage__P4	RM_type_II	2720924040, 2720924044
37_2718218309	37	E. coli C2	2718218309	Ga0175452_12	2718228987	2720924039	2720924067	4159915	4193993	34079	27	https://img.jgi.doe.gov/cgi-bin/mer/main.cgi?section=ScaffoldGraph&page=scaffoldGraph&scaffold_oid=2718228987&start_coord=4159915&end_coord=4193993	Prophage__P4	RM_type_IV	2720924041, 2720924042
7_2718218322	7	E. coli sv. O157:H7 1130	2718218322	Ga0175640_11	2718229001	2720979053	2720979061	1065244	1071646	6403	7	https://img.jgi.doe.gov/cgi-bin/mer/main.cgi?section=ScaffoldGraph&page=scaffoldGraph&scaffold_oid=2718229001&start_coord=1065244&end_coord=1071646	None	CRISPR_IE	2720979054, 2720979055, 2720979056, 2720979057, 2720979058, 2720979059, 2720979060
33_2718218322	33	E. coli sv. O157:H7 1130	2718218322	Ga0175640_11	2718229001	2720982379	2720982417	4285776	4313785	28010	37	https://img.jgi.doe.gov/cgi-bin/mer/main.cgi?section=ScaffoldGraph&page=scaffoldGraph&scaffold_oid=2718229001&start_coord=4285776&end_coord=4313785	P4	Lamassu_like	2720982391, 2720982392, 2720982393, 2720982394, 2720982395, 2720982399
33_2718218322	33	E. coli sv. O157:H7 1130	2718218322	Ga0175640_11	2718229001	2720982379	2720982417	4285776	4313785	28010	37	https://img.jgi.doe.gov/cgi-bin/mer/main.cgi?section=ScaffoldGraph&page=scaffoldGraph&scaffold_oid=2718229001&start_coord=4285776&end_coord=4313785	P4	RM_type_II	2720982414, 2720982415
36_2718218322	36	E. coli sv. O157:H7 1130	2718218322	Ga0175640_11	2718229001	2720982749	2720982763	4669116	4683054	13939	13	https://img.jgi.doe.gov/cgi-bin/mer/main.cgi?section=ScaffoldGraph&page=scaffoldGraph&scaffold_oid=2718229001&start_coord=4669116&end_coord=4683054	None	RM_type_I	2720982752, 2720982753, 2720982754
37_2718218322	37	E. coli sv. O157:H7 1130	2718218322	Ga0175640_11	2718229001	2720982796	2720982819	4723138	4766523	43386	22	https://img.jgi.doe.gov/cgi-bin/mer/main.cgi?section=ScaffoldGraph&page=scaffoldGraph&scaffold_oid=2718229001&start_coord=4723138&end_coord=4766523	None	Druantia_III	2720982802, 2720982803
37_2718218322	37	E. coli sv. O157:H7 1130	2718218322	Ga0175640_11	2718229001	2720982796	2720982819	4723138	4766523	43386	22	https://img.jgi.doe.gov/cgi-bin/mer/main.cgi?section=ScaffoldGraph&page=scaffoldGraph&scaffold_oid=2718229001&start_coord=4723138&end_coord=4766523	None	RM_type_IIG	2720982800
37_2718218322	37	E. coli sv. O157:H7 1130	2718218322	Ga0175640_11	2718229001	2720982796	2720982819	4723138	4766523	43386	22	https://img.jgi.doe.gov/cgi-bin/mer/main.cgi?section=ScaffoldGraph&page=scaffoldGraph&scaffold_oid=2718229001&start_coord=4723138&end_coord=4766523	None	Zorya_II	2720982804, 2720982805, 2720982806
gntU-yhgN_2718218322	No	E. coli sv. O157:H7 1130	2718218322	Ga0175640_11	2718229001	2720978350	2720978355	375372	378884	3513	4	https://img.jgi.doe.gov/cgi-bin/mer/main.cgi?section=ScaffoldGraph&page=scaffoldGraph&scaffold_oid=2718229001&start_coord=375372&end_coord=378884	None	PsyrTA	2720978351, 2720978352, 2720978353, 2720978354	gntU-yhgN
1_2718218355	1	E. coli M10	2718218355	Ga0175965_15	2718229071	2721104714	2721104731	47305	60988	13684	16	https://img.jgi.doe.gov/cgi-bin/mer/main.cgi?section=ScaffoldGraph&page=scaffoldGraph&scaffold_oid=2718229071&start_coord=47305&end_coord=60988	P4	Retron_II	2721104715, 2721104716
7_2718218355	7	E. coli M10	2718218355	Ga0175965_15	2718229071	2721105685	2721105696	1030049	1040159	10111	10	https://img.jgi.doe.gov/cgi-bin/mer/main.cgi?section=ScaffoldGraph&page=scaffoldGraph&scaffold_oid=2718229071&start_coord=1030049&end_coord=1040159	None	CRISPR_IE	2721105688, 2721105689, 2721105690, 2721105691, 2721105692, 2721105693, 2721105694, 2721105695
9_2718218355	9	E. coli M10	2718218355	Ga0175965_15	2718229071	2721105801	2721105860	1135995	1188039	52045	58	https://img.jgi.doe.gov/cgi-bin/mer/main.cgi?section=ScaffoldGraph&page=scaffoldGraph&scaffold_oid=2718229071&start_coord=1135995&end_coord=1188039	Prophage	PD-T4-3	2721105856
9_2718218355	9	E. coli M10	2718218355	Ga0175965_15	2718229071	2721105801	2721105860	1135995	1188039	52045	58	https://img.jgi.doe.gov/cgi-bin/mer/main.cgi?section=ScaffoldGraph&page=scaffoldGraph&scaffold_oid=2718229071&start_coord=1135995&end_coord=1188039	Prophage	RM_type_II	2721105857, 2721105858
11_2718218355	11	E. coli M10	2718218355	Ga0175965_15	2718229071	2721106115	2721106191	1453215	1502381	49167	75	https://img.jgi.doe.gov/cgi-bin/mer/main.cgi?section=ScaffoldGraph&page=scaffoldGraph&scaffold_oid=2718229071&start_coord=1453215&end_coord=1502381	Prophage	Lit	2721106165
28_2718218355	28	E. coli M10	2718218355	Ga0175965_15	2718229071	2721107732	2721107740	3091416	3102721	11306	7	https://img.jgi.doe.gov/cgi-bin/mer/main.cgi?section=ScaffoldGraph&page=scaffoldGraph&scaffold_oid=2718229071&start_coord=3091416&end_coord=3102721	None	CRISPR_IF	2721107734, 2721107735, 2721107736, 2721107737, 2721107738, 2721107739
37_2718218355	37	E. coli M10	2718218355	Ga0175965_15	2718229071	2721108727	2721108743	4151585	4173548	21964	15	https://img.jgi.doe.gov/cgi-bin/mer/main.cgi?section=ScaffoldGraph&page=scaffoldGraph&scaffold_oid=2718229071&start_coord=4151585&end_coord=4173548	None	RM_type_II	2721108728, 2721108732
37_2718218355	37	E. coli M10	2718218355	Ga0175965_15	2718229071	2721108727	2721108743	4151585	4173548	21964	15	https://img.jgi.doe.gov/cgi-bin/mer/main.cgi?section=ScaffoldGraph&page=scaffoldGraph&scaffold_oid=2718229071&start_coord=4151585&end_coord=4173548	None	RM_type_IV	2721108729, 2721108730
7_2718218356	7	E. coli K-12 NEB 5-alpha	2718218356	Ga0175964_11	2718229073	2721110349	2721110359	996481	1006441	9961	9	https://img.jgi.doe.gov/cgi-bin/mer/main.cgi?section=ScaffoldGraph&page=scaffoldGraph&scaffold_oid=2718229073&start_coord=996481&end_coord=1006441	None	CRISPR_IE	2721110351, 2721110352, 2721110353, 2721110354, 2721110355, 2721110356, 2721110357, 2721110358
9_2718218356	9	E. coli K-12 NEB 5-alpha	2718218356	Ga0175964_11	2718229073	2721110462	2721110492	1097661	1128688	31028	29	https://img.jgi.doe.gov/cgi-bin/mer/main.cgi?section=ScaffoldGraph&page=scaffoldGraph&scaffold_oid=2718229073&start_coord=1097661&end_coord=1128688	None	Hachiman	2721110484, 2721110485
9_2718218356	9	E. coli K-12 NEB 5-alpha	2718218356	Ga0175964_11	2718229073	2721110462	2721110492	1097661	1128688	31028	29	https://img.jgi.doe.gov/cgi-bin/mer/main.cgi?section=ScaffoldGraph&page=scaffoldGraph&scaffold_oid=2718229073&start_coord=1097661&end_coord=1128688	None	RnlAB	2721110482, 2721110483
24_2718218356	24	E. coli K-12 NEB 5-alpha	2718218356	Ga0175964_11	2718229073	2721112062	2721112108	2714235	2753010	38776	45	https://img.jgi.doe.gov/cgi-bin/mer/main.cgi?section=ScaffoldGraph&page=scaffoldGraph&scaffold_oid=2718229073&start_coord=2714235&end_coord=2753010	Prophage	Lit	2721112084
24_2718218356	24	E. coli K-12 NEB 5-alpha	2718218356	Ga0175964_11	2718229073	2721112062	2721112108	2714235	2753010	38776	45	https://img.jgi.doe.gov/cgi-bin/mer/main.cgi?section=ScaffoldGraph&page=scaffoldGraph&scaffold_oid=2718229073&start_coord=2714235&end_coord=2753010	Prophage	RM_type_IV	2721112064
36_2718218356	36	E. coli K-12 NEB 5-alpha	2718218356	Ga0175964_11	2718229073	2721113206	2721113222	3878407	3897797	19391	15	https://img.jgi.doe.gov/cgi-bin/mer/main.cgi?section=ScaffoldGraph&page=scaffoldGraph&scaffold_oid=2718229073&start_coord=3878407&end_coord=3897797	None	Druantia_III	2721113216, 2721113217
36_2718218356	36	E. coli K-12 NEB 5-alpha	2718218356	Ga0175964_11	2718229073	2721113206	2721113222	3878407	3897797	19391	15	https://img.jgi.doe.gov/cgi-bin/mer/main.cgi?section=ScaffoldGraph&page=scaffoldGraph&scaffold_oid=2718229073&start_coord=3878407&end_coord=3897797	None	RM_type_I	2721113208, 2721113209, 2721113210, 2721113211
36_2718218356	36	E. coli K-12 NEB 5-alpha	2718218356	Ga0175964_11	2718229073	2721113206	2721113222	3878407	3897797	19391	15	https://img.jgi.doe.gov/cgi-bin/mer/main.cgi?section=ScaffoldGraph&page=scaffoldGraph&scaffold_oid=2718229073&start_coord=3878407&end_coord=3897797	None	RM_type_IV	2721113207, 2721113214, 2721113215
37_2718218356	37	E. coli K-12 NEB 5-alpha	2718218356	Ga0175964_11	2718229073	2721113255	2721113300	3930478	3970883	40406	44	https://img.jgi.doe.gov/cgi-bin/mer/main.cgi?section=ScaffoldGraph&page=scaffoldGraph&scaffold_oid=2718229073&start_coord=3930478&end_coord=3970883	Prophage	Mokosh_II	2721113256
17_2718218357	17	E. coli D8	2718218357	Ga0175961_11	2718229074	2721115823	2721115851	2056120	2079481	23362	27	https://img.jgi.doe.gov/cgi-bin/mer/main.cgi?section=ScaffoldGraph&page=scaffoldGraph&scaffold_oid=2718229074&start_coord=2056120&end_coord=2079481	IME	Thoeris_II	2721115842, 2721115843, 2721115844
36_2718218357	36	E. coli D8	2718218357	Ga0175961_11	2718229074	2721117895	2721117907	4160831	4171317	10487	11	https://img.jgi.doe.gov/cgi-bin/mer/main.cgi?section=ScaffoldGraph&page=scaffoldGraph&scaffold_oid=2718229074&start_coord=4160831&end_coord=4171317	None	RM_type_I	2721117900, 2721117901, 2721117902
36_2718218357	36	E. coli D8	2718218357	Ga0175961_11	2718229074	2721117895	2721117907	4160831	4171317	10487	11	https://img.jgi.doe.gov/cgi-bin/mer/main.cgi?section=ScaffoldGraph&page=scaffoldGraph&scaffold_oid=2718229074&start_coord=4160831&end_coord=4171317	None	RM_type_IV	2721117898
37_2718218357	37	E. coli D8	2718218357	Ga0175961_11	2718229074	2721117935	2721118066	4200846	4335373	134528	130	https://img.jgi.doe.gov/cgi-bin/mer/main.cgi?section=ScaffoldGraph&page=scaffoldGraph&scaffold_oid=2718229074&start_coord=4200846&end_coord=4335373	Prophage	Mokosh_II	2721117936
37_2718218357	37	E. coli D8	2718218357	Ga0175961_11	2718229074	2721117935	2721118066	4200846	4335373	134528	130	https://img.jgi.doe.gov/cgi-bin/mer/main.cgi?section=ScaffoldGraph&page=scaffoldGraph&scaffold_oid=2718229074&start_coord=4200846&end_coord=4335373	Prophage	Mokosh_II	2721118063
37_2718218357	37	E. coli D8	2718218357	Ga0175961_11	2718229074	2721117935	2721118066	4200846	4335373	134528	130	https://img.jgi.doe.gov/cgi-bin/mer/main.cgi?section=ScaffoldGraph&page=scaffoldGraph&scaffold_oid=2718229074&start_coord=4200846&end_coord=4335373	Prophage	RM_type_II	2721118010, 2721118011
7_2718218358	7	E. coli S10	2718218358	Ga0175966_11	2718229075	2721119868	2721119879	1067681	1078644	10964	10	https://img.jgi.doe.gov/cgi-bin/mer/main.cgi?section=ScaffoldGraph&page=scaffoldGraph&scaffold_oid=2718229075&start_coord=1067681&end_coord=1078644	None	CRISPR_IE	2721119871, 2721119872, 2721119873, 2721119874, 2721119875, 2721119876, 2721119877, 2721119878
29_2718218358	29	E. coli S10	2718218358	Ga0175966_11	2718229075	2721121859	2721121906	3085740	3119377	33638	46	https://img.jgi.doe.gov/cgi-bin/mer/main.cgi?section=ScaffoldGraph&page=scaffoldGraph&scaffold_oid=2718229075&start_coord=3085740&end_coord=3119377	Prophage	Retron_IC	2721121890
36_2718218358	36	E. coli S10	2718218358	Ga0175966_11	2718229075	2721122840	2721122852	4097992	4111379	13388	11	https://img.jgi.doe.gov/cgi-bin/mer/main.cgi?section=ScaffoldGraph&page=scaffoldGraph&scaffold_oid=2718229075&start_coord=4097992&end_coord=4111379	None	RM_type_I	2721122843, 2721122844, 2721122845
36_2718218358	36	E. coli S10	2718218358	Ga0175966_11	2718229075	2721122840	2721122852	4097992	4111379	13388	11	https://img.jgi.doe.gov/cgi-bin/mer/main.cgi?section=ScaffoldGraph&page=scaffoldGraph&scaffold_oid=2718229075&start_coord=4097992&end_coord=4111379	None	RM_type_IV	2721122848
37_2718218358	37	E. coli S10	2718218358	Ga0175966_11	2718229075	2721122883	2721122958	4143282	4219612	76331	74	https://img.jgi.doe.gov/cgi-bin/mer/main.cgi?section=ScaffoldGraph&page=scaffoldGraph&scaffold_oid=2718229075&start_coord=4143282&end_coord=4219612	ICE	SoFic	2721122951
37_2718218358	37	E. coli S10	2718218358	Ga0175966_11	2718229075	2721122883	2721122958	4143282	4219612	76331	74	https://img.jgi.doe.gov/cgi-bin/mer/main.cgi?section=ScaffoldGraph&page=scaffoldGraph&scaffold_oid=2718229075&start_coord=4143282&end_coord=4219612	ICE	Ssp	2721122892, 2721122893, 2721122894, 2721122895, 2721122896, 2721122897
37_2718218358	37	E. coli S10	2718218358	Ga0175966_11	2718229075	2721122883	2721122958	4143282	4219612	76331	74	https://img.jgi.doe.gov/cgi-bin/mer/main.cgi?section=ScaffoldGraph&page=scaffoldGraph&scaffold_oid=2718229075&start_coord=4143282&end_coord=4219612	ICE	Wadjet_III	2721122886, 2721122887, 2721122889
7_2718218359	7	E. coli D7	2718218359	Ga0175960_11	2718229076	2721124659	2721124670	1082422	1093628	11207	10	https://img.jgi.doe.gov/cgi-bin/mer/main.cgi?section=ScaffoldGraph&page=scaffoldGraph&scaffold_oid=2718229076&start_coord=1082422&end_coord=1093628	None	CRISPR_IE	2721124662, 2721124663, 2721124664, 2721124665, 2721124666, 2721124667, 2721124668, 2721124669
29_2718218359	29	E. coli D7	2718218359	Ga0175960_11	2718229076	2721126537	2721126580	3048186	3082855	34670	42	https://img.jgi.doe.gov/cgi-bin/mer/main.cgi?section=ScaffoldGraph&page=scaffoldGraph&scaffold_oid=2718229076&start_coord=3048186&end_coord=3082855	Prophage	RloC	2721126564
36_2718218359	36	E. coli D7	2718218359	Ga0175960_11	2718229076	2721127510	2721127522	4064868	4077257	12390	11	https://img.jgi.doe.gov/cgi-bin/mer/main.cgi?section=ScaffoldGraph&page=scaffoldGraph&scaffold_oid=2718229076&start_coord=4064868&end_coord=4077257	None	RM_type_I	2721127514, 2721127515, 2721127516
36_2718218359	36	E. coli D7	2718218359	Ga0175960_11	2718229076	2721127510	2721127522	4064868	4077257	12390	11	https://img.jgi.doe.gov/cgi-bin/mer/main.cgi?section=ScaffoldGraph&page=scaffoldGraph&scaffold_oid=2718229076&start_coord=4064868&end_coord=4077257	None	RM_type_IV	2721127513
37_2718218359	37	E. coli D7	2718218359	Ga0175960_11	2718229076	2721127554	2721127615	4109161	4162031	52871	60	https://img.jgi.doe.gov/cgi-bin/mer/main.cgi?section=ScaffoldGraph&page=scaffoldGraph&scaffold_oid=2718229076&start_coord=4109161&end_coord=4162031	ICE	SoFic	2721127609
40_2718218359	40	E. coli D7	2718218359	Ga0175960_11	2718229076	2721127999	2721128044	4566526	4600150	33625	44	https://img.jgi.doe.gov/cgi-bin/mer/main.cgi?section=ScaffoldGraph&page=scaffoldGraph&scaffold_oid=2718229076&start_coord=4566526&end_coord=4600150	Prophage	Rst_2TM_1TM_TIR	2721128032, 2721128033, 2721128034
1_2718218360	1	E. coli sv. O157:H7 FRIK944	2718218360	Ga0175963_11	2718229077	2721128313	2721128380	45770	100963	55194	66	https://img.jgi.doe.gov/cgi-bin/mer/main.cgi?section=ScaffoldGraph&page=scaffoldGraph&scaffold_oid=2718229077&start_coord=45770&end_coord=100963	P4	dCTPdeaminase	2721128376
7_2718218360	7	E. coli sv. O157:H7 FRIK944	2718218360	Ga0175963_11	2718229077	2721129343	2721129354	1073805	1083361	9557	10	https://img.jgi.doe.gov/cgi-bin/mer/main.cgi?section=ScaffoldGraph&page=scaffoldGraph&scaffold_oid=2718229077&start_coord=1073805&end_coord=1083361	None	CRISPR_IE	2721129346, 2721129347, 2721129348, 2721129349, 2721129350, 2721129351, 2721129352, 2721129353
12_2718218360	12	E. coli sv. O157:H7 FRIK944	2718218360	Ga0175963_11	2718229077	2721130186	2721130235	1902524	1934721	32198	48	https://img.jgi.doe.gov/cgi-bin/mer/main.cgi?section=ScaffoldGraph&page=scaffoldGraph&scaffold_oid=2718229077&start_coord=1902524&end_coord=1934721	Prophage	Retron_VI	2721130199, 2721130200
33_2718218360	33	E. coli sv. O157:H7 FRIK944	2718218360	Ga0175963_11	2718229077	2721133021	2721133094	4566713	4618100	51388	72	https://img.jgi.doe.gov/cgi-bin/mer/main.cgi?section=ScaffoldGraph&page=scaffoldGraph&scaffold_oid=2718229077&start_coord=4566713&end_coord=4618100	P4	Lamassu_like	2721133032, 2721133033, 2721133034, 2721133035, 2721133036, 2721133037
33_2718218360	33	E. coli sv. O157:H7 FRIK944	2718218360	Ga0175963_11	2718229077	2721133021	2721133094	4566713	4618100	51388	72	https://img.jgi.doe.gov/cgi-bin/mer/main.cgi?section=ScaffoldGraph&page=scaffoldGraph&scaffold_oid=2718229077&start_coord=4566713&end_coord=4618100	P4	PD-T4-3	2721133041
36_2718218360	36	E. coli sv. O157:H7 FRIK944	2718218360	Ga0175963_11	2718229077	2721133489	2721133503	5019395	5033333	13939	13	https://img.jgi.doe.gov/cgi-bin/mer/main.cgi?section=ScaffoldGraph&page=scaffoldGraph&scaffold_oid=2718229077&start_coord=5019395&end_coord=5033333	None	RM_type_I	2721133492, 2721133493, 2721133494
37_2718218360	37	E. coli sv. O157:H7 FRIK944	2718218360	Ga0175963_11	2718229077	2721133535	2721133566	5073425	5119619	46195	30	https://img.jgi.doe.gov/cgi-bin/mer/main.cgi?section=ScaffoldGraph&page=scaffoldGraph&scaffold_oid=2718229077&start_coord=5073425&end_coord=5119619	P4	Druantia_III	2721133541, 2721133542, 2721133543
37_2718218360	37	E. coli sv. O157:H7 FRIK944	2718218360	Ga0175963_11	2718229077	2721133535	2721133566	5073425	5119619	46195	30	https://img.jgi.doe.gov/cgi-bin/mer/main.cgi?section=ScaffoldGraph&page=scaffoldGraph&scaffold_oid=2718229077&start_coord=5073425&end_coord=5119619	P4	RM_type_II	2721133561, 2721133562
37_2718218360	37	E. coli sv. O157:H7 FRIK944	2718218360	Ga0175963_11	2718229077	2721133535	2721133566	5073425	5119619	46195	30	https://img.jgi.doe.gov/cgi-bin/mer/main.cgi?section=ScaffoldGraph&page=scaffoldGraph&scaffold_oid=2718229077&start_coord=5073425&end_coord=5119619	P4	RM_type_IIG	2721133539
37_2718218360	37	E. coli sv. O157:H7 FRIK944	2718218360	Ga0175963_11	2718229077	2721133535	2721133566	5073425	5119619	46195	30	https://img.jgi.doe.gov/cgi-bin/mer/main.cgi?section=ScaffoldGraph&page=scaffoldGraph&scaffold_oid=2718229077&start_coord=5073425&end_coord=5119619	P4	Zorya_II	2721133544, 2721133545, 2721133546
gntU-yhgN_2718218360	No	E. coli sv. O157:H7 FRIK944	2718218360	Ga0175963_11	2718229077	2721128644	2721128649	386441	389953	3513	4	https://img.jgi.doe.gov/cgi-bin/mer/main.cgi?section=ScaffoldGraph&page=scaffoldGraph&scaffold_oid=2718229077&start_coord=386441&end_coord=389953	None	PsyrTA	2721128645, 2721128646, 2721128647, 2721128648	gntU-yhgN
7_2718218361	7	E. coli S21	2718218361	Ga0175962_11	2718229079	2721135281	2721135292	1022782	1032770	9989	10	https://img.jgi.doe.gov/cgi-bin/mer/main.cgi?section=ScaffoldGraph&page=scaffoldGraph&scaffold_oid=2718229079&start_coord=1022782&end_coord=1032770	None	CRISPR_IE	2721135284, 2721135285, 2721135286, 2721135287, 2721135288, 2721135289, 2721135290, 2721135291
9_2718218361	9	E. coli S21	2718218361	Ga0175962_11	2718229079	2721135395	2721135416	1127465	1147323	19859	20	https://img.jgi.doe.gov/cgi-bin/mer/main.cgi?section=ScaffoldGraph&page=scaffoldGraph&scaffold_oid=2718229079&start_coord=1127465&end_coord=1147323	P4	PD-T7-2	2721135412, 2721135413
12_2718218361	12	E. coli S21	2718218361	Ga0175962_11	2718229079	2721135922	2721135967	1695132	1729292	34161	44	https://img.jgi.doe.gov/cgi-bin/mer/main.cgi?section=ScaffoldGraph&page=scaffoldGraph&scaffold_oid=2718229079&start_coord=1695132&end_coord=1729292	Prophage	PD-T4-8	2721135958
29_2718218361	29	E. coli S21	2718218361	Ga0175962_11	2718229079	2721137222	2721137268	3021418	3056917	35500	45	https://img.jgi.doe.gov/cgi-bin/mer/main.cgi?section=ScaffoldGraph&page=scaffoldGraph&scaffold_oid=2718229079&start_coord=3021418&end_coord=3056917	Prophage	Rst_3HP	2721137252, 2721137253, 2721137254
32_2718218361	32	E. coli S21	2718218361	Ga0175962_11	2718229079	2721137561	2721137626	3364677	3413241	48565	64	https://img.jgi.doe.gov/cgi-bin/mer/main.cgi?section=ScaffoldGraph&page=scaffoldGraph&scaffold_oid=2718229079&start_coord=3364677&end_coord=3413241	Prophage	BstA	2721137605
36_2718218361	36	E. coli S21	2718218361	Ga0175962_11	2718229079	2721138206	2721138219	4045796	4059158	13363	12	https://img.jgi.doe.gov/cgi-bin/mer/main.cgi?section=ScaffoldGraph&page=scaffoldGraph&scaffold_oid=2718229079&start_coord=4045796&end_coord=4059158	None	RM_type_I	2721138209, 2721138210, 2721138211
36_2718218361	36	E. coli S21	2718218361	Ga0175962_11	2718229079	2721138206	2721138219	4045796	4059158	13363	12	https://img.jgi.doe.gov/cgi-bin/mer/main.cgi?section=ScaffoldGraph&page=scaffoldGraph&scaffold_oid=2718229079&start_coord=4045796&end_coord=4059158	None	RM_type_IV	2721138214
37_2718218361	37	E. coli S21	2718218361	Ga0175962_11	2718229079	2721138250	2721138266	4091062	4113079	22018	15	https://img.jgi.doe.gov/cgi-bin/mer/main.cgi?section=ScaffoldGraph&page=scaffoldGraph&scaffold_oid=2718229079&start_coord=4091062&end_coord=4113079	None	RM_type_II	2721138251, 2721138255
37_2718218361	37	E. coli S21	2718218361	Ga0175962_11	2718229079	2721138250	2721138266	4091062	4113079	22018	15	https://img.jgi.doe.gov/cgi-bin/mer/main.cgi?section=ScaffoldGraph&page=scaffoldGraph&scaffold_oid=2718229079&start_coord=4091062&end_coord=4113079	None	RM_type_IV	2721138252, 2721138253
7_2718218396	7	E. coli sv. O157:H7 7784	2718218396	Ga0175293_11	2718229153	2721289118	2721289129	1062621	1072177	9557	10	https://img.jgi.doe.gov/cgi-bin/mer/main.cgi?section=ScaffoldGraph&page=scaffoldGraph&scaffold_oid=2718229153&start_coord=1062621&end_coord=1072177	None	CRISPR_IE	2721289121, 2721289122, 2721289123, 2721289124, 2721289125, 2721289126, 2721289127, 2721289128
33_2718218396	33	E. coli sv. O157:H7 7784	2718218396	Ga0175293_11	2718229153	2721292345	2721292418	4216855	4268280	51426	72	https://img.jgi.doe.gov/cgi-bin/mer/main.cgi?section=ScaffoldGraph&page=scaffoldGraph&scaffold_oid=2718229153&start_coord=4216855&end_coord=4268280	P4	Lamassu_like	2721292356, 2721292357, 2721292358, 2721292359, 2721292360, 2721292361
33_2718218396	33	E. coli sv. O157:H7 7784	2718218396	Ga0175293_11	2718229153	2721292345	2721292418	4216855	4268280	51426	72	https://img.jgi.doe.gov/cgi-bin/mer/main.cgi?section=ScaffoldGraph&page=scaffoldGraph&scaffold_oid=2718229153&start_coord=4216855&end_coord=4268280	P4	PD-T4-3	2721292365
36_2718218396	36	E. coli sv. O157:H7 7784	2718218396	Ga0175293_11	2718229153	2721292748	2721292762	4623647	4637585	13939	13	https://img.jgi.doe.gov/cgi-bin/mer/main.cgi?section=ScaffoldGraph&page=scaffoldGraph&scaffold_oid=2718229153&start_coord=4623647&end_coord=4637585	None	RM_type_I	2721292751, 2721292752, 2721292753
37_2718218396	37	E. coli sv. O157:H7 7784	2718218396	Ga0175293_11	2718229153	2721292794	2721292824	4677683	4723878	46196	29	https://img.jgi.doe.gov/cgi-bin/mer/main.cgi?section=ScaffoldGraph&page=scaffoldGraph&scaffold_oid=2718229153&start_coord=4677683&end_coord=4723878	P4	Druantia_III	2721292800, 2721292801
37_2718218396	37	E. coli sv. O157:H7 7784	2718218396	Ga0175293_11	2718229153	2721292794	2721292824	4677683	4723878	46196	29	https://img.jgi.doe.gov/cgi-bin/mer/main.cgi?section=ScaffoldGraph&page=scaffoldGraph&scaffold_oid=2718229153&start_coord=4677683&end_coord=4723878	P4	RM_type_II	2721292819, 2721292820
37_2718218396	37	E. coli sv. O157:H7 7784	2718218396	Ga0175293_11	2718229153	2721292794	2721292824	4677683	4723878	46196	29	https://img.jgi.doe.gov/cgi-bin/mer/main.cgi?section=ScaffoldGraph&page=scaffoldGraph&scaffold_oid=2718229153&start_coord=4677683&end_coord=4723878	P4	RM_type_IIG	2721292798
37_2718218396	37	E. coli sv. O157:H7 7784	2718218396	Ga0175293_11	2718229153	2721292794	2721292824	4677683	4723878	46196	29	https://img.jgi.doe.gov/cgi-bin/mer/main.cgi?section=ScaffoldGraph&page=scaffoldGraph&scaffold_oid=2718229153&start_coord=4677683&end_coord=4723878	P4	Zorya_II	2721292802, 2721292803, 2721292804
gntU-yhgN_2718218396	No	E. coli sv. O157:H7 7784	2718218396	Ga0175293_11	2718229153	2721288423	2721288428	375381	378893	3513	4	https://img.jgi.doe.gov/cgi-bin/mer/main.cgi?section=ScaffoldGraph&page=scaffoldGraph&scaffold_oid=2718229153&start_coord=375381&end_coord=378893	None	PsyrTA	2721288424, 2721288425, 2721288426, 2721288427	gntU-yhgN
7_2718218397	7	E. coli FORC_041	2718218397	Ga0175292_11	2718229155	2721294625	2721294636	1125950	1135817	9868	10	https://img.jgi.doe.gov/cgi-bin/mer/main.cgi?section=ScaffoldGraph&page=scaffoldGraph&scaffold_oid=2718229155&start_coord=1125950&end_coord=1135817	None	CRISPR_IE	2721294628, 2721294629, 2721294630, 2721294631, 2721294632, 2721294633, 2721294634, 2721294635
37_2718218397	37	E. coli FORC_041	2718218397	Ga0175292_11	2718229155	2721297687	2721297707	4225913	4249292	23380	19	https://img.jgi.doe.gov/cgi-bin/mer/main.cgi?section=ScaffoldGraph&page=scaffoldGraph&scaffold_oid=2718229155&start_coord=4225913&end_coord=4249292	None	Dnd	2721297695, 2721297696, 2721297697, 2721297698, 2721297701, 2721297702, 2721297703
22_2718218398	22	E. coli O25b:H4	2718218398	Ga0175291_13	2718229158	2721301350	2721301382	2890725	2917189	26465	31	https://img.jgi.doe.gov/cgi-bin/mer/main.cgi?section=ScaffoldGraph&page=scaffoldGraph&scaffold_oid=2718229158&start_coord=2890725&end_coord=2917189	Prophage	Lamassu_like	2721301376, 2721301377, 2721301378
22_2718218398	22	E. coli O25b:H4	2718218398	Ga0175291_13	2718229158	2721301350	2721301382	2890725	2917189	26465	31	https://img.jgi.doe.gov/cgi-bin/mer/main.cgi?section=ScaffoldGraph&page=scaffoldGraph&scaffold_oid=2718229158&start_coord=2890725&end_coord=2917189	Prophage	Retron_IC	2721301380
33_2718218398	33	E. coli O25b:H4	2718218398	Ga0175291_13	2718229158	2721302447	2721302458	3975329	3986953	11625	10	https://img.jgi.doe.gov/cgi-bin/mer/main.cgi?section=ScaffoldGraph&page=scaffoldGraph&scaffold_oid=2718229158&start_coord=3975329&end_coord=3986953	None	AbiEii	2721302450, 2721302451
33_2718218398	33	E. coli O25b:H4	2718218398	Ga0175291_13	2718229158	2721302447	2721302458	3975329	3986953	11625	10	https://img.jgi.doe.gov/cgi-bin/mer/main.cgi?section=ScaffoldGraph&page=scaffoldGraph&scaffold_oid=2718229158&start_coord=3975329&end_coord=3986953	None	RM_type_I	2721302452, 2721302453, 2721302454
36_2718218398	36	E. coli O25b:H4	2718218398	Ga0175291_13	2718229158	2721302811	2721302823	4355206	4367529	12324	11	https://img.jgi.doe.gov/cgi-bin/mer/main.cgi?section=ScaffoldGraph&page=scaffoldGraph&scaffold_oid=2718229158&start_coord=4355206&end_coord=4367529	None	RM_type_I	2721302815, 2721302816, 2721302817
36_2718218398	36	E. coli O25b:H4	2718218398	Ga0175291_13	2718229158	2721302811	2721302823	4355206	4367529	12324	11	https://img.jgi.doe.gov/cgi-bin/mer/main.cgi?section=ScaffoldGraph&page=scaffoldGraph&scaffold_oid=2718229158&start_coord=4355206&end_coord=4367529	None	RM_type_IV	2721302814
37_2718218398	37	E. coli O25b:H4	2718218398	Ga0175291_13	2718229158	2721302853	2721302953	4401204	4494870	93667	99	https://img.jgi.doe.gov/cgi-bin/mer/main.cgi?section=ScaffoldGraph&page=scaffoldGraph&scaffold_oid=2718229158&start_coord=4401204&end_coord=4494870	Prophage	Mokosh_II	2721302854
37_2718218398	37	E. coli O25b:H4	2718218398	Ga0175291_13	2718229158	2721302853	2721302953	4401204	4494870	93667	99	https://img.jgi.doe.gov/cgi-bin/mer/main.cgi?section=ScaffoldGraph&page=scaffoldGraph&scaffold_oid=2718229158&start_coord=4401204&end_coord=4494870	Prophage	RM_type_II	2721302880, 2721302881, 2721302882
37_2718218398	37	E. coli O25b:H4	2718218398	Ga0175291_13	2718229158	2721302853	2721302953	4401204	4494870	93667	99	https://img.jgi.doe.gov/cgi-bin/mer/main.cgi?section=ScaffoldGraph&page=scaffoldGraph&scaffold_oid=2718229158&start_coord=4401204&end_coord=4494870	Prophage	RM_type_IV	2721302878, 2721302879
38_2718218398	38	E. coli O25b:H4	2718218398	Ga0175291_13	2718229158	2721303087	2721303174	4630387	4712427	82041	86	https://img.jgi.doe.gov/cgi-bin/mer/main.cgi?section=ScaffoldGraph&page=scaffoldGraph&scaffold_oid=2718229158&start_coord=4630387&end_coord=4712427	Prophage	Mokosh_II	2721303090
gntU-yhgN_2718218398	No	E. coli O25b:H4	2718218398	Ga0175291_13	2718229158	2721298794	2721298797	309216	312701	3486	2	https://img.jgi.doe.gov/cgi-bin/mer/main.cgi?section=ScaffoldGraph&page=scaffoldGraph&scaffold_oid=2718229158&start_coord=309216&end_coord=312701	None	PsyrTA	2721298795, 2721298796	gntU-yhgN
7_2718218399	7	E. coli NADC 5570/86-24/6564	2718218399	Ga0175290_12	2718229161	2721304925	2721304936	1063960	1073516	9557	10	https://img.jgi.doe.gov/cgi-bin/mer/main.cgi?section=ScaffoldGraph&page=scaffoldGraph&scaffold_oid=2718229161&start_coord=1063960&end_coord=1073516	None	CRISPR_IE	2721304928, 2721304929, 2721304930, 2721304931, 2721304932, 2721304933, 2721304934, 2721304935
21_2718218399	21	E. coli NADC 5570/86-24/6564	2718218399	Ga0175290_12	2718229161	2721306775	2721306844	2808560	2860446	51887	68	https://img.jgi.doe.gov/cgi-bin/mer/main.cgi?section=ScaffoldGraph&page=scaffoldGraph&scaffold_oid=2718229161&start_coord=2808560&end_coord=2860446	Prophage	RM_type_II	2721306819, 2721306821
33_2718218399	33	E. coli NADC 5570/86-24/6564	2718218399	Ga0175290_12	2718229161	2721308308	2721308343	4325201	4348685	23485	34	https://img.jgi.doe.gov/cgi-bin/mer/main.cgi?section=ScaffoldGraph&page=scaffoldGraph&scaffold_oid=2718229161&start_coord=4325201&end_coord=4348685	None	Lamassu_like	2721308319, 2721308320, 2721308321, 2721308322, 2721308323, 2721308324
33_2718218399	33	E. coli NADC 5570/86-24/6564	2718218399	Ga0175290_12	2718229161	2721308308	2721308343	4325201	4348685	23485	34	https://img.jgi.doe.gov/cgi-bin/mer/main.cgi?section=ScaffoldGraph&page=scaffoldGraph&scaffold_oid=2718229161&start_coord=4325201&end_coord=4348685	None	PD-T4-3	2721308328
36_2718218399	36	E. coli NADC 5570/86-24/6564	2718218399	Ga0175290_12	2718229161	2721308671	2721308685	4701454	4715392	13939	13	https://img.jgi.doe.gov/cgi-bin/mer/main.cgi?section=ScaffoldGraph&page=scaffoldGraph&scaffold_oid=2718229161&start_coord=4701454&end_coord=4715392	None	RM_type_I	2721308674, 2721308675, 2721308676
37_2718218399	37	E. coli NADC 5570/86-24/6564	2718218399	Ga0175290_12	2718229161	2721308717	2721308773	4755493	4829093	73601	55	https://img.jgi.doe.gov/cgi-bin/mer/main.cgi?section=ScaffoldGraph&page=scaffoldGraph&scaffold_oid=2718229161&start_coord=4755493&end_coord=4829093	None	Dnd	2721308760, 2721308761, 2721308762, 2721308763, 2721308766, 2721308767, 2721308768
37_2718218399	37	E. coli NADC 5570/86-24/6564	2718218399	Ga0175290_12	2718229161	2721308717	2721308773	4755493	4829093	73601	55	https://img.jgi.doe.gov/cgi-bin/mer/main.cgi?section=ScaffoldGraph&page=scaffoldGraph&scaffold_oid=2718229161&start_coord=4755493&end_coord=4829093	None	Druantia_III	2721308723, 2721308724
37_2718218399	37	E. coli NADC 5570/86-24/6564	2718218399	Ga0175290_12	2718229161	2721308717	2721308773	4755493	4829093	73601	55	https://img.jgi.doe.gov/cgi-bin/mer/main.cgi?section=ScaffoldGraph&page=scaffoldGraph&scaffold_oid=2718229161&start_coord=4755493&end_coord=4829093	None	RM_type_IIG	2721308721
37_2718218399	37	E. coli NADC 5570/86-24/6564	2718218399	Ga0175290_12	2718229161	2721308717	2721308773	4755493	4829093	73601	55	https://img.jgi.doe.gov/cgi-bin/mer/main.cgi?section=ScaffoldGraph&page=scaffoldGraph&scaffold_oid=2718229161&start_coord=4755493&end_coord=4829093	None	Zorya_II	2721308725, 2721308726, 2721308727
gntU-yhgN_2718218399	No	E. coli NADC 5570/86-24/6564	2718218399	Ga0175290_12	2718229161	2721304226	2721304231	375371	378883	3513	4	https://img.jgi.doe.gov/cgi-bin/mer/main.cgi?section=ScaffoldGraph&page=scaffoldGraph&scaffold_oid=2718229161&start_coord=375371&end_coord=378883	None	PsyrTA	2721304227, 2721304228, 2721304229, 2721304230	gntU-yhgN
7_2718218402	7	E. coli D1	2718218402	Ga0175294_13	2718229166	2721315181	2721315192	1500754	1511782	11029	10	https://img.jgi.doe.gov/cgi-bin/mer/main.cgi?section=ScaffoldGraph&page=scaffoldGraph&scaffold_oid=2718229166&start_coord=1500754&end_coord=1511782	None	CRISPR_IE	2721315182, 2721315183, 2721315184, 2721315185, 2721315186, 2721315187, 2721315188, 2721315189
[truncated: 322 more rows]
